# Supplementary material for: Differentially expressed genes in the caecal and colonic mucosa of Landrace finishing pigs with high and low food conversion ratios
Source: Sci Rep. 2017 Nov 2;7:14886. doi: 10.1038/s41598-017-14568-6 (PMC5668291; doi:10.1038/s41598-017-14568-6)
Supplement: Supplementary file 1 — Dataset 1 [file 41598_2017_14568_MOESM1_ESM.xls]

## Sheet: Hce vs Lce gene expression
test_id	gene_id	gene	locus	sample_1	sample_2	status	FPKM_1	FPKM_2	log2(fold_change)	test_stat	p_value	q_value	significant
XLOC_000010	XLOC_000010	FRMD1	1:2657896-2672308	Hcecum	Lcecum	OK	11.747	3.31086	-1.82702	-3.04602	5e-05	0.00340012	yes
XLOC_000102	XLOC_000102	SGK1	1:33250474-33256209	Hcecum	Lcecum	OK	76.6194	39.6716	-0.949604	-2.07029	0.0008	0.0327377	yes
XLOC_000273	XLOC_000273	SLC14A1	1:105418611-105444533	Hcecum	Lcecum	OK	37.4216	8.04274	-2.21811	-5.68844	5e-05	0.00340012	yes
XLOC_000322	XLOC_000322	RORA	1:123140554-123240772	Hcecum	Lcecum	OK	3.55084	1.91955	-0.887398	-2.72593	0.00075	0.0312147	yes
XLOC_000520	XLOC_000520	SERPINB2	1:175502732-175517283	Hcecum	Lcecum	OK	15.1342	27.1839	0.844945	1.97966	0.0008	0.0327377	yes
XLOC_000644	XLOC_000644	PRKCH	1:211709472-211817856	Hcecum	Lcecum	OK	9.46451	5.37121	-0.817279	-1.92715	0.0007	0.0295634	yes
XLOC_000708	XLOC_000708	ENSSSCG00000021990	1:225599643-225610235	Hcecum	Lcecum	OK	3.79516	9.44122	1.31481	1.81564	0.0007	0.0295634	yes
XLOC_000933	XLOC_000933	ENSSSCG00000026182	1:296330289-296332085	Hcecum	Lcecum	OK	191.17	101.515	-0.913156	-2.05414	5e-05	0.00340012	yes
XLOC_001006	XLOC_001006	ASS1	1:304454128-304508998	Hcecum	Lcecum	OK	877.099	234.953	-1.90037	-2.94636	5e-05	0.00340012	yes
XLOC_001093	XLOC_001093	ENTPD8	1:314009380-314012067	Hcecum	Lcecum	OK	78.4578	39.1685	-1.00222	-2.19391	5e-05	0.00340012	yes
XLOC_001130	XLOC_001130	SYTL3	1:10432693-10496126	Hcecum	Lcecum	OK	8.93157	4.54462	-0.974755	-1.86124	0.00025	0.0131712	yes
XLOC_001482	XLOC_001482	MYZAP	1:126414878-126509527	Hcecum	Lcecum	OK	6.86815	3.12362	-1.1367	-2.10114	0.0001	0.00615957	yes
XLOC_001554	XLOC_001554	CHAC1	1:145522852-145525603	Hcecum	Lcecum	OK	2.49098	64.032	4.68401	7.19071	5e-05	0.00340012	yes
XLOC_001994	XLOC_001994	ENSSSCG00000005489	1:286195552-286213499	Hcecum	Lcecum	OK	3.32104	1.4961	-1.15043	-1.74209	0.0007	0.0295634	yes
XLOC_002125	XLOC_002125	SLC2A6	1:307041085-307049206	Hcecum	Lcecum	OK	25.2242	43.2277	0.77715	1.7409	0.0006	0.0263173	yes
XLOC_002272	XLOC_002272	CFH	10:24337265-24406910	Hcecum	Lcecum	OK	54.6536	100.101	0.873071	2.12313	0.0003	0.0151516	yes
XLOC_002316	XLOC_002316	CCL21	10:36233266-36234380	Hcecum	Lcecum	OK	24.6958	11.3431	-1.12244	-2.02319	5e-05	0.00340012	yes
XLOC_002474	XLOC_002474	SLC30A10	10:11615849-11627111	Hcecum	Lcecum	OK	85.0394	36.217	-1.23146	-2.56651	5e-05	0.00340012	yes
XLOC_002485	XLOC_002485	C1orf115	10:12259544-12361293	Hcecum	Lcecum	OK	59.4974	29.7896	-0.998019	-1.71864	0.00095	0.0373659	yes
XLOC_002695	XLOC_002695	ENSSSCG00000021815	10:71094381-71108500	Hcecum	Lcecum	OK	68.3446	34.1813	-0.999619	-2.16139	0.0001	0.00615957	yes
XLOC_002746	XLOC_002746	SLC46A3	11:5678754-5692527	Hcecum	Lcecum	OK	25.2092	14.5	-0.797891	-2.00972	0.00085	0.0343604	yes
XLOC_002749	XLOC_002749	ENSSSCG00000009324	11:6317523-6359908	Hcecum	Lcecum	OK	5.71745	12.041	1.07451	1.97492	0.0001	0.00615957	yes
XLOC_003208	XLOC_003208	ENSSSCG00000017222	12:6307211-6316443	Hcecum	Lcecum	OK	7.55116	3.29532	-1.19628	-2.23487	5e-05	0.00340012	yes
XLOC_003325	XLOC_003325	DHX58	12:20937867-20946850	Hcecum	Lcecum	OK	34.1422	19.1527	-0.834011	-1.77567	0.0005	0.0227109	yes
XLOC_003542	XLOC_003542	KSR1	12:45916684-45982851	Hcecum	Lcecum	OK	23.9922	14.3786	-0.738637	-1.69514	0.00095	0.0373659	yes
XLOC_003672	XLOC_003672	ENSSSCG00000024527	12:56077505-56118352	Hcecum	Lcecum	OK	10.3365	5.40087	-0.936491	-2.12849	0.00015	0.00869131	yes
XLOC_003684	XLOC_003684	MYH3	12:58110958-58132945	Hcecum	Lcecum	OK	2.4103	1.02983	-1.22681	-2.31451	5e-05	0.00340012	yes
XLOC_003727	XLOC_003727	ENSSSCG00000017148	12:2102368-2163107	Hcecum	Lcecum	OK	24.0077	13.0863	-0.875436	-1.85555	0.00015	0.00869131	yes
XLOC_003729	XLOC_003729	CARD14	12:2199580-2250625	Hcecum	Lcecum	OK	21.3717	10.6788	-1.00096	-2.23672	5e-05	0.00340012	yes
XLOC_003776	XLOC_003776	SLC9A3R1	12:6455088-6472594	Hcecum	Lcecum	OK	441.394	226.494	-0.962594	-1.76197	0.00095	0.0373659	yes
XLOC_004072	XLOC_004072	NOS2	12:46022453-46053026	Hcecum	Lcecum	OK	103.758	35.6131	-1.54273	-3.02712	5e-05	0.00340012	yes
XLOC_004165	XLOC_004165	FBXO39	12:52636411-52639252	Hcecum	Lcecum	OK	5.93314	3.00201	-0.982869	-1.59095	0.0013	0.0474254	yes
XLOC_004317	XLOC_004317	ENSSSCG00000008882	13:12164825-12166863	Hcecum	Lcecum	OK	90.8362	5.82881	-3.962	-5.3163	5e-05	0.00340012	yes
XLOC_004767	XLOC_004767	CHRD	13:131758178-131767012	Hcecum	Lcecum	OK	3.34961	1.36808	-1.29184	-2.16017	5e-05	0.00340012	yes
XLOC_004837	XLOC_004837	PARP9	13:147586920-147621804	Hcecum	Lcecum	OK	23.437	13.4142	-0.805023	-2.20659	0.0004	0.0190329	yes
XLOC_005093	XLOC_005093	CCDC13	13:28893091-28927988	Hcecum	Lcecum	OK	0.753338	0.112014	-2.74961	-2.43374	0.0004	0.0190329	yes
XLOC_005170	XLOC_005170	CDHR4	13:35501373-35508389	Hcecum	Lcecum	OK	4.8385	2.15652	-1.16585	-2.00155	5e-05	0.00340012	yes
XLOC_005174	XLOC_005174	ENSSSCG00000024930	13:35576964-35580717	Hcecum	Lcecum	OK	1.44697	0.706288	-1.0347	-1.58641	0.00135	0.0489484	yes
XLOC_005384	XLOC_005384	RBP2	13:87988025-88013150	Hcecum	Lcecum	OK	6.79939	2.67568	-1.3455	-1.80482	0.0012	0.0446403	yes
XLOC_005519	XLOC_005519	LIPH	13:132927333-132945675	Hcecum	Lcecum	OK	14.1917	7.68723	-0.88451	-1.68262	0.00135	0.0489484	yes
XLOC_005573	XLOC_005573	PARP15	13:147507154-147531686	Hcecum	Lcecum	OK	45.2285	6.89669	-2.71326	-5.96535	5e-05	0.00340012	yes
XLOC_005577	XLOC_005577	ENSSSCG00000027867	13:147854303-147864827	Hcecum	Lcecum	OK	543.008	262.983	-1.046	-2.1066	0.0002	0.0110048	yes
XLOC_005770	XLOC_005770	MX2	13:215028063-215059085	Hcecum	Lcecum	OK	31.7205	14.7964	-1.10017	-1.37208	0.00065	0.0279349	yes
XLOC_005879	XLOC_005879	ENSSSCG00000009699	14:16908629-16921262	Hcecum	Lcecum	OK	133.12	64.6738	-1.04147	-2.07194	0.00045	0.0209674	yes
XLOC_005941	XLOC_005941	RHOF	14:32701551-32713248	Hcecum	Lcecum	OK	52.3107	28.4059	-0.880914	-1.87925	0.00035	0.0171349	yes
XLOC_005972	XLOC_005972	TESC	14:37601573-37658229	Hcecum	Lcecum	OK	13.4958	6.84405	-0.979589	-1.77692	0.0006	0.0263173	yes
XLOC_005989	XLOC_005989	OAS1	14:41230164-41288614	Hcecum	Lcecum	OK	58.4094	25.0961	-1.21874	-1.73086	0.0011	0.041858	yes
XLOC_006071	XLOC_006071	IGLV-11	14:52228869-52229344	Hcecum	Lcecum	OK	1169.88	534.431	-1.13028	-2.04599	0.0003	0.0151516	yes
XLOC_006077	XLOC_006077	IGLV-5	14:52384767-52385271	Hcecum	Lcecum	OK	27.5463	170.999	2.63406	4.18192	5e-05	0.00340012	yes
XLOC_006078	XLOC_006078	IGLV-4	14:52392751-52393255	Hcecum	Lcecum	OK	68.8255	552.681	3.00543	5.66409	5e-05	0.00340012	yes
XLOC_006080	XLOC_006080	IGLV-2	14:52404074-52404828	Hcecum	Lcecum	OK	564.54	191.164	-1.56226	-2.63278	5e-05	0.00340012	yes
XLOC_006237	XLOC_006237	SFTPD	14:88660303-88675023	Hcecum	Lcecum	OK	6.18027	18.3607	1.57088	2.98375	5e-05	0.00340012	yes
XLOC_006249	XLOC_006249	CDHR1	14:92234658-92259048	Hcecum	Lcecum	OK	4.74073	1.90226	-1.31739	-2.61681	5e-05	0.00340012	yes
XLOC_006694	XLOC_006694	OASL	14:43414433-43431814	Hcecum	Lcecum	OK	30.689	7.16278	-2.09913	-3.81803	5e-05	0.00340012	yes
XLOC_006778	XLOC_006778	TUBA3C	14:54042930-54049671	Hcecum	Lcecum	OK	4.65778	10.9099	1.22793	2.17634	5e-05	0.00340012	yes
XLOC_006882	XLOC_006882	PRF1	14:79362924-79368419	Hcecum	Lcecum	OK	8.55296	4.24625	-1.01023	-2.09835	5e-05	0.00340012	yes
XLOC_006947	XLOC_006947	ANXA8	14:95804111-95825709	Hcecum	Lcecum	OK	1.3254	0.36845	-1.84688	-1.48497	0.0001	0.00615957	yes
XLOC_007149	XLOC_007149	ENSSSCG00000010753	14:148976960-148991377	Hcecum	Lcecum	OK	168.362	93.3354	-0.851069	-1.79999	0.0007	0.0295634	yes
XLOC_007510	XLOC_007510	CPO	15:121719667-121748610	Hcecum	Lcecum	OK	0.611222	2.05356	1.74836	2.22674	0.0001	0.00615957	yes
XLOC_007651	XLOC_007651	ENSSSCG00000016348	15:153136232-153145500	Hcecum	Lcecum	OK	8.21808	4.59325	-0.839287	-1.63362	0.0013	0.0474254	yes
XLOC_007821	XLOC_007821	GALNT5	15:71268239-71334171	Hcecum	Lcecum	OK	1.59785	3.01493	0.91599	1.96804	0.00075	0.0312147	yes
XLOC_007992	XLOC_007992	ENSSSCG00000016172	15:129788575-129792848	Hcecum	Lcecum	OK	20.5598	8.33047	-1.30336	-1.74596	0.00055	0.0246582	yes
XLOC_008162	XLOC_008162	RAI14	16:21107617-21337349	Hcecum	Lcecum	OK	8.05475	4.24181	-0.92516	-1.96307	5e-05	0.00340012	yes
XLOC_008201	XLOC_008201	GZMA	16:36365988-36376137	Hcecum	Lcecum	OK	26.1793	8.24961	-1.66603	-3.67044	5e-05	0.00340012	yes
XLOC_008202	XLOC_008202	GZMA	16:36385657-36393941	Hcecum	Lcecum	OK	117.236	48.2456	-1.28095	-2.7349	5e-05	0.00340012	yes
XLOC_008771	XLOC_008771	MAP1LC3A	17:43155400-43157544	Hcecum	Lcecum	OK	83.238	49.5945	-0.747062	-1.65716	0.0013	0.0474254	yes
XLOC_009060	XLOC_009060	ENSSSCG00000026043	17:37610107-37611677	Hcecum	Lcecum	OK	66.894	30.1175	-1.15127	-2.03761	0.0003	0.0151516	yes
XLOC_009076	XLOC_009076	ENSSSCG00000023298	17:39335393-39342318	Hcecum	Lcecum	OK	91.9105	44.728	-1.03905	-2.14806	5e-05	0.00340012	yes
XLOC_009313	XLOC_009313	TRPV6	18:7636964-7652271	Hcecum	Lcecum	OK	17.8929	6.15742	-1.53899	-2.86944	5e-05	0.00340012	yes
XLOC_009616	XLOC_009616	TMEM140	18:14940690-14955817	Hcecum	Lcecum	OK	24.3167	9.22715	-1.39799	-2.70101	5e-05	0.00340012	yes
XLOC_009828	XLOC_009828	RHOD	2:4233084-4238597	Hcecum	Lcecum	OK	63.3881	33.6009	-0.915711	-1.86238	0.00045	0.0209674	yes
XLOC_009978	XLOC_009978	UBE2L6	2:12987516-13002993	Hcecum	Lcecum	OK	177.705	83.9364	-1.08212	-2.37991	5e-05	0.00340012	yes
XLOC_010378	XLOC_010378	CD209	2:71917404-71931695	Hcecum	Lcecum	OK	12.48	25.9561	1.05646	1.97539	5e-05	0.00340012	yes
XLOC_010432	XLOC_010432	MFSD12	2:75765072-75779436	Hcecum	Lcecum	OK	39.8126	23.1209	-0.784024	-1.77061	0.0005	0.0227109	yes
XLOC_010617	XLOC_010617	ENSSSCG00000023497	2:120787640-120817434	Hcecum	Lcecum	OK	5.2364	2.67683	-0.968049	-3.29512	0.0001	0.00615957	yes
XLOC_010796	XLOC_010796	ENSSSCG00000014445	2:158290182-158304250	Hcecum	Lcecum	OK	17.8901	78.7366	2.13787	3.63284	5e-05	0.00340012	yes
XLOC_010975	XLOC_010975	CHRM1	2:8210975-8225289	Hcecum	Lcecum	OK	1.04643	2.95092	1.49568	2.28512	5e-05	0.00340012	yes
XLOC_011023	XLOC_011023	MS4A12	2:10736890-10753331	Hcecum	Lcecum	OK	530.871	254.166	-1.06259	-1.78145	0.0004	0.0190329	yes
XLOC_011049	XLOC_011049	FAM111A	2:11866313-11871396	Hcecum	Lcecum	OK	7.72121	13.8041	0.838201	2.3254	0.00015	0.00869131	yes
XLOC_011232	XLOC_011232	ADM	2:52576214-52578540	Hcecum	Lcecum	OK	24.2064	13.1969	-0.875191	-1.81505	0.0007	0.0295634	yes
XLOC_011479	XLOC_011479	ENSSSCG00000013530	2:73642379-73643465	Hcecum	Lcecum	OK	318.116	176.786	-0.847551	-1.77404	0.0003	0.0151516	yes
XLOC_011496	XLOC_011496	FSD1	2:74964683-74978593	Hcecum	Lcecum	OK	3.62589	1.4965	-1.27674	-1.95936	0.0002	0.0110048	yes
XLOC_011547	XLOC_011547	APC2	2:77897989-77926867	Hcecum	Lcecum	OK	5.15463	3.02285	-0.769957	-1.65326	0.00115	0.0432845	yes
XLOC_012132	XLOC_012132	SOCS1	3:32671706-32672538	Hcecum	Lcecum	OK	80.8558	47.0606	-0.780833	-1.66539	0.00075	0.0312147	yes
XLOC_012185	XLOC_012185	ENSSSCG00000007978	3:40950680-40951551	Hcecum	Lcecum	OK	154.215	46.7069	-1.72323	-3.15454	5e-05	0.00340012	yes
XLOC_012341	XLOC_012341	GNLY	3:61952961-61957608	Hcecum	Lcecum	OK	114.36	52.314	-1.12831	-2.11983	5e-05	0.00340012	yes
XLOC_012358	XLOC_012358	CH242-307A4.1	3:67957189-67973255	Hcecum	Lcecum	OK	48.8938	337.895	2.78885	5.00749	5e-05	0.00340012	yes
XLOC_012393	XLOC_012393	CYP26B1	3:73915120-73931838	Hcecum	Lcecum	OK	7.86379	2.98965	-1.39525	-2.48912	5e-05	0.00340012	yes
XLOC_012695	XLOC_012695	C7orf61	3:7635316-7638176	Hcecum	Lcecum	OK	16.704	7.73992	-1.10981	-1.85471	0.00045	0.0209674	yes
XLOC_012715	XLOC_012715	HSPB1	3:9925862-9927499	Hcecum	Lcecum	OK	0	2.43046	inf	#NAME?	5e-05	0.00340012	yes
XLOC_012729	XLOC_012729	CLDN4	3:10776891-10780656	Hcecum	Lcecum	OK	236.737	101.292	-1.22476	-2.15582	5e-05	0.00340012	yes
XLOC_012797	XLOC_012797	ENSSSCG00000025723	3:22088867-22099108	Hcecum	Lcecum	OK	4.84478	0.574668	-3.07563	-2.98324	0.0001	0.00615957	yes
XLOC_012880	XLOC_012880	NLRC3	3:40030862-40049513	Hcecum	Lcecum	OK	8.35231	4.61497	-0.855856	-1.69152	0.00095	0.0373659	yes
XLOC_012952	XLOC_012952	ENSSSCG00000008068	3:42962863-43014160	Hcecum	Lcecum	OK	8.25484	13.6391	0.724431	1.76182	0.0013	0.0474254	yes
XLOC_012972	XLOC_012972	IL1A	3:45453544-45466239	Hcecum	Lcecum	OK	5.5567	10.3148	0.89241	2.83466	0.00065	0.0279349	yes
XLOC_013024	XLOC_013024	NPAS2	3:55844995-56034828	Hcecum	Lcecum	OK	4.14496	2.22688	-0.896335	-1.81832	0.00065	0.0279349	yes
XLOC_013041	XLOC_013041	ENSSSCG00000008205	3:59753692-59754231	Hcecum	Lcecum	OK	63.6433	3.44807	-4.20615	-3.31465	0.0003	0.0151516	yes
XLOC_013050	XLOC_013050	IGKV-3	3:59934903-59935620	Hcecum	Lcecum	OK	110.738	732.091	2.72487	7.28646	5e-05	0.00340012	yes
XLOC_013085	XLOC_013085	REG3G	3:68078690-68081405	Hcecum	Lcecum	OK	5.91759	129.413	4.45083	6.61534	5e-05	0.00340012	yes
XLOC_013337	XLOC_013337	RSAD2	3:137667911-137683557	Hcecum	Lcecum	OK	31.7402	9.46207	-1.74608	-2.79841	5e-05	0.00340012	yes
XLOC_013357	XLOC_013357	ENSSSCG00000028849	3:143174807-143176417	Hcecum	Lcecum	OK	5.02012	1.22916	-2.03005	-2.06318	0.00025	0.0131712	yes
XLOC_013477	XLOC_013477	LRP12	4:35438362-35519614	Hcecum	Lcecum	OK	2.6083	4.47098	0.777483	2.99213	0.00065	0.0279349	yes
XLOC_013982	XLOC_013982	GBP6	4:139280328-139299776	Hcecum	Lcecum	OK	17.1146	8.52555	-1.00536	-2.1282	5e-05	0.00340012	yes
XLOC_013983	XLOC_013983	ENSSSCG00000027014	4:139503596-139570770	Hcecum	Lcecum	OK	23.5851	7.37033	-1.67808	-2.18907	5e-05	0.00340012	yes
XLOC_014005	XLOC_014005	KIFC2	4:415602-422897	Hcecum	Lcecum	OK	58.4343	24.8753	-1.2321	-2.83969	5e-05	0.00340012	yes
XLOC_014213	XLOC_014213	ENSSSCG00000006246	4:82561108-82562572	Hcecum	Lcecum	OK	4427.01	0	#NAME?	#NAME?	0.0001	0.00615957	yes
XLOC_014452	XLOC_014452	ENSSSCG00000023770	4:108823395-108824575	Hcecum	Lcecum	OK	2.39846	0	#NAME?	#NAME?	5e-05	0.00340012	yes
XLOC_014484	XLOC_014484	CD101	4:113657783-113699309	Hcecum	Lcecum	OK	4.94415	2.3974	-1.04425	-2.1411	0.00025	0.0131712	yes
XLOC_014600	XLOC_014600	GBP5	4:139413790-139425247	Hcecum	Lcecum	OK	9.50527	2.87355	-1.72589	-3.16865	5e-05	0.00340012	yes
XLOC_014601	XLOC_014601	ENSSSCG00000022397	4:139458144-139473151	Hcecum	Lcecum	OK	3.14851	1.37767	-1.19244	-1.97863	0.0002	0.0110048	yes
XLOC_014602	XLOC_014602	GBP2	4:139612346-139633862	Hcecum	Lcecum	OK	112.966	44.4949	-1.34417	-2.87012	5e-05	0.00340012	yes
XLOC_014608	XLOC_014608	ENSSSCG00000006932	4:142080449-142110266	Hcecum	Lcecum	OK	92.5808	32.4056	-1.51447	-2.03773	0.00015	0.00869131	yes
XLOC_014700	XLOC_014700	ENSSSCG00000000148	5:9275334-9276287	Hcecum	Lcecum	OK	41.1702	15.5825	-1.40168	-2.73404	5e-05	0.00340012	yes
XLOC_014899	XLOC_014899	IFNG	5:35374322-35379577	Hcecum	Lcecum	OK	7.6319	2.10222	-1.86013	-5.46506	5e-05	0.00340012	yes
XLOC_014999	XLOC_014999	ENSSSCG00000000640	5:64347589-64352543	Hcecum	Lcecum	OK	3.24028	1.61495	-1.00463	-2.4053	0.0005	0.0227109	yes
XLOC_015037	XLOC_015037	SCNN1A	5:66749071-66773949	Hcecum	Lcecum	OK	22.9694	8.22079	-1.48237	-2.76005	5e-05	0.00340012	yes
XLOC_015070	XLOC_015070	USP18	5:72536454-72596714	Hcecum	Lcecum	OK	40.3807	23.5695	-0.776745	-1.67795	0.0009	0.0359269	yes
XLOC_015084	XLOC_015084	ENSSSCG00000000801	5:78210491-78395937	Hcecum	Lcecum	OK	4.19528	1.63913	-1.35584	-1.86109	0.0003	0.0151516	yes
XLOC_015199	XLOC_015199	ADM2	5:110526046-110529871	Hcecum	Lcecum	OK	1.82282	3.7303	1.03312	1.68774	0.00105	0.0403997	yes
XLOC_015384	XLOC_015384	HOXC6	5:19694505-19696302	Hcecum	Lcecum	OK	21.9618	10.8991	-1.01078	-1.95098	5e-05	0.00340012	yes
XLOC_015509	XLOC_015509	PTPRR	5:37376179-37645956	Hcecum	Lcecum	OK	3.8145	1.86629	-1.03132	-1.89964	0.0007	0.0295634	yes
XLOC_015630	XLOC_015630	PLEKHG6	5:66793344-66811338	Hcecum	Lcecum	OK	66.2677	28.8762	-1.19843	-2.34244	0.0001	0.00615957	yes
XLOC_016056	XLOC_016056	CYP2B6	6:44929853-44978800	Hcecum	Lcecum	OK	12.7202	4.42194	-1.52437	-2.64375	5e-05	0.00340012	yes
XLOC_016141	XLOC_016141	ENSSSCG00000021574	6:49649357-49653315	Hcecum	Lcecum	OK	1.50048	0.180286	-3.05707	-2.92051	0.0003	0.0151516	yes
XLOC_016286	XLOC_016286	ENSSSCG00000030505	6:57934192-57942570	Hcecum	Lcecum	OK	6.17281	2.79276	-1.14423	-2.10152	0.00015	0.00869131	yes
XLOC_016328	XLOC_016328	ENSSSCG00000022884	6:62236433-62273990	Hcecum	Lcecum	OK	18.7849	8.93728	-1.07166	-2.20206	5e-05	0.00340012	yes
XLOC_016469	XLOC_016469	SMPDL3B	6:78600671-78624777	Hcecum	Lcecum	OK	39.1828	21.1589	-0.888952	-1.74009	0.001	0.0388904	yes
XLOC_016545	XLOC_016545	ENSSSCG00000021567	6:89280558-89299207	Hcecum	Lcecum	OK	0.743995	2.41411	1.69813	1.9994	0.00115	0.0432845	yes
XLOC_016608	XLOC_016608	MEP1B	6:108695978-108727131	Hcecum	Lcecum	OK	1.82498	0.500484	-1.86649	-2.18936	5e-05	0.00340012	yes
XLOC_016663	XLOC_016663	ENSSSCG00000003818	6:138042657-138172957	Hcecum	Lcecum	OK	3.39814	6.09075	0.841877	2.24919	0.00015	0.00869131	yes
XLOC_016703	XLOC_016703	RAB3B	6:147898115-147958856	Hcecum	Lcecum	OK	8.32853	4.44749	-0.905069	-2.08166	0.00055	0.0246582	yes
XLOC_016770	XLOC_016770	GUCA2A	6:156476367-156478316	Hcecum	Lcecum	OK	1822.97	641.955	-1.50575	-2.42347	0.0001	0.00615957	yes
XLOC_017012	XLOC_017012	ENSSSCG00000027585	6:44184894-44188855	Hcecum	Lcecum	OK	218.257	435.503	0.996651	2.05592	5e-05	0.00340012	yes
XLOC_017067	XLOC_017067	IGSF23	6:47050121-47057994	Hcecum	Lcecum	OK	51.7303	15.0632	-1.77998	-3.23818	5e-05	0.00340012	yes
XLOC_017080	XLOC_017080	SLC1A5	6:47968135-48032120	Hcecum	Lcecum	OK	55.7207	91.2845	0.712156	1.5984	0.0012	0.0446403	yes
XLOC_017124	XLOC_017124	SLC17A7	6:50240077-50250622	Hcecum	Lcecum	OK	2.62983	1.09569	-1.26314	-2.01538	0.0001	0.00615957	yes
XLOC_017139	XLOC_017139	KCNC3	6:51051581-51065701	Hcecum	Lcecum	OK	4.47348	2.39936	-0.898749	-1.79098	0.0005	0.0227109	yes
XLOC_017158	XLOC_017158	NKG7	6:51692515-51695384	Hcecum	Lcecum	OK	89.7227	49.806	-0.849152	-1.87461	5e-05	0.00340012	yes
XLOC_017351	XLOC_017351	CAMK2N1	6:72919001-72922818	Hcecum	Lcecum	OK	22.2511	12.6418	-0.815672	-2.35848	0.00035	0.0171349	yes
XLOC_017376	XLOC_017376	ENSSSCG00000025261	6:76298300-76302289	Hcecum	Lcecum	OK	7.11606	3.82826	-0.894388	-1.85611	0.0011	0.041858	yes
XLOC_017391	XLOC_017391	FAM46B	6:77873688-77881717	Hcecum	Lcecum	OK	16.4997	8.22313	-1.00468	-2.00448	5e-05	0.00340012	yes
XLOC_017532	XLOC_017532	ENSSSCG00000003709	6:101420992-101498019	Hcecum	Lcecum	OK	12.8258	5.58912	-1.19836	-2.46448	5e-05	0.00340012	yes
XLOC_017600	XLOC_017600	IL12RB2	6:134096225-134161817	Hcecum	Lcecum	OK	1.13303	0.420253	-1.43086	-2.06167	0.0004	0.0190329	yes
XLOC_017632	XLOC_017632	ENSSSCG00000026682	6:143581802-143591161	Hcecum	Lcecum	OK	4.88781	2.33871	-1.06348	-3.99441	5e-05	0.00340012	yes
XLOC_017673	XLOC_017673	ENSSSCG00000003913	6:152918980-152940807	Hcecum	Lcecum	OK	46.4851	24.6089	-0.917589	-2.03968	0.00015	0.00869131	yes
XLOC_017710	XLOC_017710	ENSSSCG00000003970	6:156482578-156484656	Hcecum	Lcecum	OK	20028.4	5459.08	-1.87531	-2.91689	5e-05	0.00340012	yes
XLOC_017860	XLOC_017860	UBD	7:25330260-25332807	Hcecum	Lcecum	OK	1242.79	287.868	-2.1101	-2.49248	5e-05	0.00340012	yes
XLOC_017918	XLOC_017918	SLA-7	7:27613956-27617558	Hcecum	Lcecum	OK	63.3481	27.6204	-1.19757	-2.21798	5e-05	0.00340012	yes
XLOC_017928	XLOC_017928	BTNL5	7:28093233-28108144	Hcecum	Lcecum	OK	2.14337	0.589139	-1.8632	-1.62719	0.0013	0.0474254	yes
XLOC_017991	XLOC_017991	TSPO2	7:41649694-41650796	Hcecum	Lcecum	OK	0	0.78738	inf	#NAME?	0.0001	0.00615957	yes
XLOC_018423	XLOC_018423	ISG12(A)	7:122215477-122220545	Hcecum	Lcecum	OK	1395.64	417.828	-1.73994	-3.04619	5e-05	0.00340012	yes
XLOC_018505	XLOC_018505	7SK	7:134400748-134401079	Hcecum	Lcecum	OK	54.6742	22.7782	-1.26321	-1.70753	0.00055	0.0246582	yes
XLOC_018613	XLOC_018613	TMP-SLA-3	7:24641580-24645324	Hcecum	Lcecum	OK	124.169	286.307	1.20526	2.02766	0.00025	0.0131712	yes
XLOC_018615	XLOC_018615	TMP-CH242-74M17.5	7:24655719-24659039	Hcecum	Lcecum	OK	172.076	2.50842	-6.10013	-10.2912	5e-05	0.00340012	yes
XLOC_018618	XLOC_018618	TMP-CH242-74M17.4	7:24704563-24708270	Hcecum	Lcecum	OK	244.534	31.7388	-2.94572	-4.4841	5e-05	0.00340012	yes
XLOC_018727	XLOC_018727	BTNL2	7:29001971-29018452	Hcecum	Lcecum	OK	1.33529	0.263483	-2.34137	-2.16687	5e-05	0.00340012	yes
XLOC_018799	XLOC_018799	C6orf222	7:36937622-36949206	Hcecum	Lcecum	OK	8.97953	3.86644	-1.21563	-2.27176	0.0001	0.00615957	yes
XLOC_018800	XLOC_018800	ETV7	7:36990012-37008146	Hcecum	Lcecum	OK	10.8398	5.12175	-1.08163	-1.84053	0.00035	0.0171349	yes
XLOC_018943	XLOC_018943	ANPEP	7:60240144-60262914	Hcecum	Lcecum	OK	64.1753	22.4321	-1.51645	-2.02824	0.0002	0.0110048	yes
XLOC_019020	XLOC_019020	GZMB	7:79831196-79834605	Hcecum	Lcecum	OK	204.96	97.3668	-1.07384	-2.00123	0.0003	0.0151516	yes
XLOC_019039	XLOC_019039	PCK2	7:80458470-80468943	Hcecum	Lcecum	OK	27.3939	45.3641	0.727699	1.64864	0.0011	0.041858	yes
XLOC_019195	XLOC_019195	ALDH6A1	7:103117990-103136318	Hcecum	Lcecum	OK	8.00784	14.7663	0.882819	1.82154	0.00055	0.0246582	yes
XLOC_019601	XLOC_019601	SFRP2	8:79743274-79751980	Hcecum	Lcecum	OK	0.990284	2.34363	1.24283	1.8234	0.0009	0.0359269	yes
XLOC_020128	XLOC_020128	ENSSSCG00000025541	8:120119599-120219822	Hcecum	Lcecum	OK	97.2531	221.236	1.18577	2.4704	5e-05	0.00340012	yes
XLOC_020186	XLOC_020186	ENSSSCG00000030548	8:139945978-139974969	Hcecum	Lcecum	OK	4.57159	2.17728	-1.07017	-2.13193	0.0001	0.00615957	yes
XLOC_020435	XLOC_020435	ENDOD1	9:30923140-30952504	Hcecum	Lcecum	OK	35.3132	20.0119	-0.819346	-2.05154	0.00075	0.0312147	yes
XLOC_020508	XLOC_020508	CD3E	9:50660809-50675098	Hcecum	Lcecum	OK	138.462	72.2779	-0.937867	-2.07255	0.00015	0.00869131	yes
XLOC_020509	XLOC_020509	CD3G	9:50686386-50696073	Hcecum	Lcecum	OK	45.2198	24.951	-0.857855	-1.87953	0.0008	0.0327377	yes
XLOC_020660	XLOC_020660	PIGR	9:73889671-73899096	Hcecum	Lcecum	OK	71.1734	150.362	1.07903	2.24996	5e-05	0.00340012	yes
XLOC_020662	XLOC_020662	ENSSSCG00000015657	9:73959147-73980647	Hcecum	Lcecum	OK	74.5428	156.698	1.07185	2.14523	5e-05	0.00340012	yes
XLOC_020666	XLOC_020666	C4BPA	9:74110908-74154259	Hcecum	Lcecum	OK	45.625	104.308	1.19296	3.03588	5e-05	0.00340012	yes
XLOC_020667	XLOC_020667	C4BPA	9:74195615-74207951	Hcecum	Lcecum	OK	39.1683	17.6667	-1.14865	-1.8592	0.00095	0.0373659	yes
XLOC_020890	XLOC_020890	ATF3	9:143690555-143703872	Hcecum	Lcecum	OK	26.56	14.031	-0.920633	-1.6555	0.00025	0.0131712	yes
XLOC_020929	XLOC_020929	ENSSSCG00000022059	9:949879-952540	Hcecum	Lcecum	OK	4.11425	14.8523	1.85198	2.30384	5e-05	0.00340012	yes
XLOC_021025	XLOC_021025	HBB	9:5632714-5634344	Hcecum	Lcecum	OK	235.472	93.614	-1.33076	-2.53435	5e-05	0.00340012	yes
XLOC_021174	XLOC_021174	MMP1	9:37358376-37367260	Hcecum	Lcecum	OK	7.06479	12.4497	0.817396	1.93658	0.00105	0.0403997	yes
XLOC_021191	XLOC_021191	SLN	9:40309460-40314414	Hcecum	Lcecum	OK	11.3011	2.38894	-2.24202	-2.95578	5e-05	0.00340012	yes
XLOC_021263	XLOC_021263	USP2	9:51595404-51614008	Hcecum	Lcecum	OK	15.1379	7.67346	-0.980217	-2.0609	0.0001	0.00615957	yes
XLOC_021422	XLOC_021422	ASNS	9:84879389-84898643	Hcecum	Lcecum	OK	9.02958	19.9091	1.1407	2.42011	5e-05	0.00340012	yes
XLOC_021649	XLOC_021649	ENSSSCG00000022649	GL892269.1:27388-45554	Hcecum	Lcecum	OK	2.25167	7.21099	1.6792	2.06784	0.001	0.0388904	yes
XLOC_021736	XLOC_021736	YPEL3	GL892494.1:606-3583	Hcecum	Lcecum	OK	135.461	81.6207	-0.730869	-1.73499	0.00125	0.0460874	yes
XLOC_022281	XLOC_022281	KIF3B	GL893783.2:5469-23595	Hcecum	Lcecum	OK	15.2578	8.8825	-0.780504	-1.84061	0.0009	0.0359269	yes
XLOC_022403	XLOC_022403	TMEM120A	GL894019.2:55427-61934	Hcecum	Lcecum	OK	28.0147	13.9626	-1.00462	-1.94349	0.00025	0.0131712	yes
XLOC_022773	XLOC_022773	ENSSSCG00000023608	GL894932.2:102044-115809	Hcecum	Lcecum	OK	1.42986	5.77354	2.01358	2.58127	5e-05	0.00340012	yes
XLOC_022858	XLOC_022858	ENSSSCG00000027419	GL895170.2:6137-9903	Hcecum	Lcecum	OK	1.73658	0	#NAME?	#NAME?	5e-05	0.00340012	yes
XLOC_022871	XLOC_022871	ENSSSCG00000024572	GL895204.1:14401-27968	Hcecum	Lcecum	OK	4.91258	9.14585	0.896635	1.92631	0.0012	0.0446403	yes
XLOC_022872	XLOC_022872	ENSSSCG00000026375	GL895213.2:26195-47809	Hcecum	Lcecum	OK	1.14234	3.80848	1.73722	2.79621	5e-05	0.00340012	yes
XLOC_023002	XLOC_023002	ENSSSCG00000024924	GL895613.1:8753-11537	Hcecum	Lcecum	OK	0	27.4466	inf	#NAME?	5e-05	0.00340012	yes
XLOC_023094	XLOC_023094	ENSSSCG00000030000	GL895967.2:25397-37082	Hcecum	Lcecum	OK	2.38682	1.04056	-1.19774	-1.84688	0.00085	0.0343604	yes
XLOC_023095	XLOC_023095	ISG15	GL895967.2:58448-59139	Hcecum	Lcecum	OK	139.457	29.5907	-2.2366	-4.09186	5e-05	0.00340012	yes
XLOC_023102	XLOC_023102	ENSSSCG00000024349	GL895979.2:17235-32322	Hcecum	Lcecum	OK	0.247217	1.66178	2.74888	1.79061	5e-05	0.00340012	yes
XLOC_023152	XLOC_023152	ENSSSCG00000028892	GL896148.1:26481-28490	Hcecum	Lcecum	OK	4.3358	2.11192	-1.03774	-1.70987	0.0009	0.0359269	yes
XLOC_023271	XLOC_023271	ENSSSCG00000024333	GL896282.2:2202-27979	Hcecum	Lcecum	OK	11.643	6.4146	-0.860034	-1.84811	0.00035	0.0171349	yes
XLOC_023306	XLOC_023306	ENSSSCG00000028299	GL896304.2:10964-21478	Hcecum	Lcecum	OK	1.58727	0.24753	-2.68087	-2.36753	0.0004	0.0190329	yes
XLOC_023307	XLOC_023307	ENSSSCG00000022737	GL896304.2:7388-8943	Hcecum	Lcecum	OK	3.1829	0	#NAME?	#NAME?	5e-05	0.00340012	yes
XLOC_023472	XLOC_023472	HSP70.2	GL896522.1:2-1799	Hcecum	Lcecum	OK	1450.72	417.43	-1.79717	-2.99785	5e-05	0.00340012	yes
XLOC_023508	XLOC_023508	KCNJ16	JH118414.1:131027-132287	Hcecum	Lcecum	OK	3.14194	6.20278	0.98126	1.68645	0.0013	0.0474254	yes
XLOC_024144	XLOC_024144	S100G	X:13996225-14092759	Hcecum	Lcecum	OK	1043.02	312.729	-1.73778	-2.43887	0.0001	0.00615957	yes
XLOC_024403	XLOC_024403	ENSSSCG00000023546	X:78195595-78244129	Hcecum	Lcecum	OK	7.93732	1.16772	-2.76496	-3.3067	5e-05	0.00340012	yes
XLOC_024699	XLOC_024699	ACE2	X:13060433-13089851	Hcecum	Lcecum	OK	0.773445	0.171231	-2.17535	-1.74702	0.0006	0.0263173	yes
XLOC_024869	XLOC_024869	ALAS2	X:53807664-53832133	Hcecum	Lcecum	OK	1.34423	0.436819	-1.62167	-1.01364	0.00085	0.0343604	yes
XLOC_000001	XLOC_000001	DLL1	1:280457-290229	Hcecum	Lcecum	OK	5.37735	4.94133	-0.121997	-0.258	0.60385	0.999109	no
XLOC_000002	XLOC_000002	CH242-271M12.1	1:492911-493356	Hcecum	Lcecum	NOTEST	0.127951	0	#NAME?	0	1	1	no
XLOC_000003	XLOC_000003	ENSSSCG00000004009	1:927951-930239	Hcecum	Lcecum	NOTEST	0	0	0	0	1	1	no
XLOC_000004	XLOC_000004	ENSSSCG00000025112,ENSSSCG00000030155	1:935011-970530	Hcecum	Lcecum	NOTEST	0.0710171	0.0546236	-0.378641	0	1	1	no
XLOC_000005	XLOC_000005	ENSSSCG00000004008	1:987440-1175801	Hcecum	Lcecum	NOTEST	0.259486	0.0977649	-1.40827	0	1	1	no
XLOC_000006	XLOC_000006	ENSSSCG00000021794	1:987440-1175801	Hcecum	Lcecum	NOTEST	0	0	0	0	1	1	no
XLOC_000007	XLOC_000007	ENSSSCG00000018614	1:1952603-1952690	Hcecum	Lcecum	NOTEST	0	0	0	0	1	1	no
XLOC_000008	XLOC_000008	ENSSSCG00000027112	1:1979287-1987260	Hcecum	Lcecum	NOTEST	0	0	0	0	1	1	no
XLOC_000009	XLOC_000009	DACT2	1:2447571-2457750	Hcecum	Lcecum	NOTEST	0.38333	0.210477	-0.864924	0	1	1	no
XLOC_000011	XLOC_000011	ENSSSCG00000027404	1:3101176-3124301	Hcecum	Lcecum	OK	5.14285	5.49115	0.0945412	0.178701	0.71005	0.999113	no
XLOC_000012	XLOC_000012	ENSSSCG00000004024	1:3289750-3306795	Hcecum	Lcecum	OK	56.0795	53.3351	-0.0723887	-0.161282	0.74425	0.999113	no
XLOC_000013	XLOC_000013	RPS6KA2	1:3575168-3662188	Hcecum	Lcecum	OK	1.96506	1.98868	0.0172354	0.032136	0.9478	0.999113	no
XLOC_000014	XLOC_000014	SFT2D1	1:3716400-3734041	Hcecum	Lcecum	OK	56.4828	56.5617	0.00201318	0.00737967	0.99405	0.999116	no
XLOC_000015	XLOC_000015	PRR18	1:3739373-3741687	Hcecum	Lcecum	NOTEST	0	0	0	0	1	1	no
XLOC_000016	XLOC_000016	U6	1:4256579-4256679	Hcecum	Lcecum	NOTEST	0	0	0	0	1	1	no
XLOC_000017	XLOC_000017	ENSSSCG00000029213	1:4425763-4427710	Hcecum	Lcecum	NOTEST	0	0	0	0	1	1	no
XLOC_000018	XLOC_000018	PDE10A	1:4635846-4742048	Hcecum	Lcecum	NOTEST	0.221037	0.193382	-0.192836	0	1	1	no
XLOC_000019	XLOC_000019	C6orf118	1:4758550-4776214	Hcecum	Lcecum	NOTEST	0	0	0	0	1	1	no
XLOC_000020	XLOC_000020	ENSSSCG00000004032	1:7197034-7812493	Hcecum	Lcecum	NOTEST	0.360272	0.433782	0.267886	0	1	1	no
XLOC_000021	XLOC_000021	ENSSSCG00000026205	1:8042044-8262315	Hcecum	Lcecum	NOTEST	0.0981991	0.19582	0.99575	0	1	1	no
XLOC_000022	XLOC_000022	ENSSSCG00000004034	1:8311642-8323272	Hcecum	Lcecum	OK	6.69016	6.05735	-0.143355	-0.286811	0.58	0.995416	no
XLOC_000023	XLOC_000023	PLG	1:8739980-8787582	Hcecum	Lcecum	NOTEST	0.0110696	0.0174107	0.653374	0	1	1	no
XLOC_000024	XLOC_000024	SNORA18	1:8908399-8908526	Hcecum	Lcecum	NOTEST	0	0	0	0	1	1	no
XLOC_000025	XLOC_000025	ENSSSCG00000026300	1:8948029-8951929	Hcecum	Lcecum	NOTEST	0	0	0	0	1	1	no
XLOC_000026	XLOC_000026	ENSSSCG00000022084	1:8952880-8963981	Hcecum	Lcecum	NOTEST	0.0108167	0.022192	1.03678	0	1	1	no
XLOC_000027	XLOC_000027	ENSSSCG00000004042	1:9023233-9039694	Hcecum	Lcecum	OK	5.12272	4.4694	-0.196828	-0.41918	0.4021	0.949793	no
XLOC_000028	XLOC_000028	ENSSSCG00000004043	1:9093102-9101655	Hcecum	Lcecum	NOTEST	0	0	0	0	1	1	no
XLOC_000029	XLOC_000029	ENSSSCG00000029477	1:9107113-9122294	Hcecum	Lcecum	NOTEST	0	0	0	0	1	1	no
XLOC_000030	XLOC_000030	TCP1	1:9389097-9411773	Hcecum	Lcecum	OK	41.4716	44.395	0.098271	0.229163	0.72975	0.999113	no
XLOC_000031	XLOC_000031	SNORA29	1:9389097-9411773	Hcecum	Lcecum	NOTEST	0	0	0	0	1	1	no
XLOC_000032	XLOC_000032	SNORA20	1:9389097-9411773	Hcecum	Lcecum	NOTEST	0	0	0	0	1	1	no
XLOC_000033	XLOC_000033	SOD2	1:9475308-9487684	Hcecum	Lcecum	OK	96.964	102.417	0.0789283	0.0813953	0.89215	0.999113	no
XLOC_000034	XLOC_000034	TAGAP	1:10042141-10052624	Hcecum	Lcecum	OK	6.17251	4.62141	-0.417523	-0.953582	0.07375	0.57401	no
XLOC_000035	XLOC_000035	ENSSSCG00000004054	1:10057397-10059792	Hcecum	Lcecum	NOTEST	0.388397	0.161083	-1.26973	0	1	1	no
XLOC_000036	XLOC_000036	RSPH3	1:10077339-10149319	Hcecum	Lcecum	OK	1.38251	1.5392	0.154896	0.232692	0.64925	0.999113	no
XLOC_000037	XLOC_000037	ENSSSCG00000024876	1:10372367-10377224	Hcecum	Lcecum	OK	4.91367	5.31157	0.112339	0.147948	0.76895	0.999113	no
XLOC_000038	XLOC_000038	ENSSSCG00000024378	1:10401160-10416272	Hcecum	Lcecum	OK	4.36527	2.8047	-0.638223	-1.00833	0.04655	0.466968	no
XLOC_000039	XLOC_000039	EZR	1:10423017-10432335	Hcecum	Lcecum	OK	212.036	156.248	-0.440474	-0.893959	0.0787	0.591522	no
XLOC_000040	XLOC_000040	ENSSSCG00000004059	1:10508258-10510504	Hcecum	Lcecum	OK	3.44257	2.77639	-0.310275	-0.433258	0.37065	0.938533	no
XLOC_000041	XLOC_000041	ENSSSCG00000029686	1:10660097-10662609	Hcecum	Lcecum	OK	8.49651	11.155	0.392752	0.472256	0.3555	0.931599	no
XLOC_000042	XLOC_000042	ENSSSCG00000012314	1:10907461-10971380	Hcecum	Lcecum	OK	1.9483	1.97104	0.016742	0.0324514	0.95275	0.999113	no
XLOC_000043	XLOC_000043	ENSSSCG00000004063	1:11703719-11756311	Hcecum	Lcecum	OK	6.30713	7.45776	0.241759	0.850457	0.2835	0.891133	no
XLOC_000044	XLOC_000044	ENSSSCG00000004064	1:11849146-11894228	Hcecum	Lcecum	OK	6.21382	6.60282	0.0876016	0.264461	0.6848	0.999113	no
XLOC_000045	XLOC_000045	TFB1M	1:13558884-13709772	Hcecum	Lcecum	NOTEST	0.997209	0.9582	-0.0575703	0	1	1	no
XLOC_000046	XLOC_000046	ENSSSCG00000026474	1:13879768-13894917	Hcecum	Lcecum	OK	1.06112	1.43345	0.433903	0.621057	0.239	0.855357	no
XLOC_000047	XLOC_000047	CNKSR3	1:14406885-14451537	Hcecum	Lcecum	OK	5.83732	4.83559	-0.271615	-0.594337	0.2575	0.870244	no
XLOC_000048	XLOC_000048	ENSSSCG00000025154	1:14507764-14510244	Hcecum	Lcecum	NOTEST	0.108645	0.0701635	-0.630826	0	1	1	no
XLOC_000049	XLOC_000049	RGS17	1:15590430-15689986	Hcecum	Lcecum	NOTEST	0.0743932	0.0755327	0.0219313	0	1	1	no
XLOC_000050	XLOC_000050	MTRF1L	1:15696600-15708425	Hcecum	Lcecum	OK	7.72475	7.56101	-0.0309099	-0.0687374	0.90145	0.999113	no
XLOC_000051	XLOC_000051	FBXO5	1:15717418-15728499	Hcecum	Lcecum	OK	3.47359	3.54259	0.0283751	0.0927008	0.91105	0.999113	no
XLOC_000052	XLOC_000052	ENSSSCG00000004078	1:15892180-15894013	Hcecum	Lcecum	OK	8.69915	5.06716	-0.779696	-1.79692	0.29665	0.899144	no
XLOC_000053	XLOC_000053	ENSSSCG00000024114	1:16255048-16258922	Hcecum	Lcecum	NOTEST	0	0	0	0	1	1	no
XLOC_000054	XLOC_000054	ENSSSCG00000021273	1:16316573-16389026	Hcecum	Lcecum	OK	2.5113	1.96491	-0.353968	-0.719756	0.14845	0.744501	no
XLOC_000055	XLOC_000055	ENSSSCG00000004082	1:16390683-16507454	Hcecum	Lcecum	OK	4.08697	3.53845	-0.207915	-0.490212	0.3549	0.931599	no
XLOC_000056	XLOC_000056	ENSSSCG00000004084	1:16603094-16681556	Hcecum	Lcecum	NOTEST	0.17039	0.514902	1.59546	0	1	1	no
XLOC_000057	XLOC_000057	RMND1	1:17207037-17262700	Hcecum	Lcecum	OK	8.17671	9.36031	0.195037	0.45202	0.4008	0.949559	no
XLOC_000058	XLOC_000058	ZBTB2	1:17296718-17305906	Hcecum	Lcecum	OK	4.3924	4.74274	0.11071	0.276189	0.62485	0.999113	no
XLOC_000059	XLOC_000059	ENSSSCG00000004098	1:18199791-18201279	Hcecum	Lcecum	OK	7.25124	6.05326	-0.260516	-0.37308	0.44735	0.967819	no
XLOC_000060	XLOC_000060	ENSSSCG00000004096	1:18220580-18223391	Hcecum	Lcecum	OK	7.42888	8.98701	0.274697	0.446555	0.37175	0.938693	no
XLOC_000061	XLOC_000061	ENSSSCG00000004100	1:18318039-18323539	Hcecum	Lcecum	NOTEST	0.0180347	0.0345136	0.936391	0	1	1	no
XLOC_000062	XLOC_000062	PCMT1	1:18440911-18462186	Hcecum	Lcecum	OK	62.9501	62.8172	-0.00304897	-0.00850587	0.9887	0.999113	no
XLOC_000063	XLOC_000063	ULBP1	1:18557382-18563335	Hcecum	Lcecum	NOTEST	0	0	0	0	1	1	no
XLOC_000064	XLOC_000064	NUP43	1:18577605-18591615	Hcecum	Lcecum	OK	6.49499	6.31846	-0.0397548	-0.101855	0.87205	0.999113	no
XLOC_000065	XLOC_000065	ENSSSCG00000004106	1:18600334-18633703	Hcecum	Lcecum	OK	4.68308	4.81054	0.0387409	0.0996809	0.86775	0.999113	no
XLOC_000066	XLOC_000066	ENSSSCG00000021892	1:18652922-18766992	Hcecum	Lcecum	OK	15.6937	17.468	0.154527	0.0825402	0.87205	0.999113	no
XLOC_000067	XLOC_000067	PPIL4	1:18652922-18766992	Hcecum	Lcecum	OK	3.62498	3.71877	0.0368502	0.0582442	0.9414	0.999113	no
XLOC_000068	XLOC_000068	ENSSSCG00000004108	1:18652922-18766992	Hcecum	Lcecum	OK	48.1044	54.3238	0.175414	0.17533	0.739	0.999113	no
XLOC_000069	XLOC_000069	ZC3H12D	1:18783704-18819681	Hcecum	Lcecum	OK	13.1121	10.2697	-0.352506	-0.78447	0.1207	0.695575	no
XLOC_000070	XLOC_000070	SHPRH	1:21856691-21937117	Hcecum	Lcecum	OK	2.27052	2.56303	0.174827	0.413624	0.44575	0.967421	no
XLOC_000071	XLOC_000071	FBXO30	1:21999971-22016735	Hcecum	Lcecum	OK	4.12003	4.71547	0.194747	0.813627	0.37745	0.941171	no
XLOC_000072	XLOC_000072	EPM2A	1:22050548-22136486	Hcecum	Lcecum	NOTEST	0.4169	0.603649	0.534008	0	1	1	no
XLOC_000073	XLOC_000073	PLAGL1	1:23687362-23707500	Hcecum	Lcecum	OK	6.30555	5.09068	-0.308764	-0.664799	0.20605	0.820593	no
XLOC_000074	XLOC_000074	ENSSSCG00000023897	1:23765232-23938784	Hcecum	Lcecum	NOTEST	0	0	0	0	1	1	no
XLOC_000075	XLOC_000075	ENSSSCG00000021733	1:23765232-23938784	Hcecum	Lcecum	NOTEST	7.11173	0	#NAME?	0	1	1	no
XLOC_000076	XLOC_000076	ENSSSCG00000004130	1:23765232-23938784	Hcecum	Lcecum	OK	13.2115	14.8414	0.167834	0.276712	0.60975	0.999113	no
XLOC_000077	XLOC_000077	FUCA2	1:24129146-24151404	Hcecum	Lcecum	OK	11.1639	14.1963	0.346677	1.10795	0.1167	0.687019	no
XLOC_000078	XLOC_000078	ADAT2	1:24188820-24213491	Hcecum	Lcecum	OK	2.2295	2.23105	0.00100453	0.00273679	0.9968	0.999156	no
XLOC_000079	XLOC_000079	ENSSSCG00000004137	1:24860640-24860769	Hcecum	Lcecum	NOTEST	0	0	0	0	1	1	no
XLOC_000080	XLOC_000080	ADGRG6	1:25290206-25409275	Hcecum	Lcecum	OK	2.94324	3.52152	0.258794	0.625775	0.2677	0.879915	no
XLOC_000081	XLOC_000081	ENSSSCG00000019021	1:26578923-26579017	Hcecum	Lcecum	NOTEST	0	0	0	0	1	1	no
XLOC_000082	XLOC_000082	U6	1:28141202-28141309	Hcecum	Lcecum	NOTEST	0	0	0	0	1	1	no
XLOC_000083	XLOC_000083	CITED2	1:28295772-28296594	Hcecum	Lcecum	OK	32.7316	30.6892	-0.0929541	-0.192659	0.691	0.999113	no
XLOC_000084	XLOC_000084	TXLNB	1:28370897-28423000	Hcecum	Lcecum	NOTEST	0.0913886	0.0972437	0.0895906	0	1	1	no
XLOC_000085	XLOC_000085	REPS1	1:28642043-28700509	Hcecum	Lcecum	OK	18.2772	21.439	0.23019	0.545449	0.3155	0.910559	no
XLOC_000086	XLOC_000086	NHSL1	1:28871319-29126558	Hcecum	Lcecum	OK	9.36805	9.85718	0.0734251	0.186039	0.7367	0.999113	no
XLOC_000087	XLOC_000087	SNORA70	1:29129315-29129436	Hcecum	Lcecum	NOTEST	0	0	0	0	1	1	no
XLOC_000088	XLOC_000088	U6	1:29173673-29173777	Hcecum	Lcecum	NOTEST	0	0	0	0	1	1	no
XLOC_000089	XLOC_000089	ENSSSCG00000004151	1:29179675-29180134	Hcecum	Lcecum	NOTEST	0	0	0	0	1	1	no
XLOC_000090	XLOC_000090	OLIG3	1:30151021-30151840	Hcecum	Lcecum	NOTEST	0.140936	0	#NAME?	0	1	1	no
XLOC_000091	XLOC_000091	IFNGR1	1:30388404-30408868	Hcecum	Lcecum	OK	52.8487	53.1932	0.00937578	0.0230231	0.9685	0.999113	no
XLOC_000092	XLOC_000092	IL22RA2	1:30464341-30484047	Hcecum	Lcecum	OK	0.890523	0.87359	-0.0276965	-0.0280587	0.9653	0.999113	no
XLOC_000093	XLOC_000093	ENSSSCG00000004157	1:30531067-30561798	Hcecum	Lcecum	OK	7.52946	11.0845	0.557924	1.22597	0.0324	0.388814	no
XLOC_000094	XLOC_000094	ENSSSCG00000004159	1:30637619-30639787	Hcecum	Lcecum	NOTEST	0	0	0	0	1	1	no
XLOC_000095	XLOC_000095	U6	1:30684873-31011709	Hcecum	Lcecum	NOTEST	0	0	0	0	1	1	no
XLOC_000096	XLOC_000096	ENSSSCG00000026041,MAP3K5	1:30684873-31011709	Hcecum	Lcecum	OK	4.64987	5.27181	0.181107	0.372966	0.5013	0.982303	no
XLOC_000097	XLOC_000097	PDE7B	1:31384823-31434786	Hcecum	Lcecum	NOTEST	0.914629	0.738906	-0.307797	0	1	1	no
XLOC_000098	XLOC_000098	AHI1	1:32049105-32243731	Hcecum	Lcecum	OK	1.74252	1.5086	-0.207964	-0.613754	0.387	0.94446	no
XLOC_000099	XLOC_000099	HBS1L	1:32459601-32540970	Hcecum	Lcecum	OK	14.8001	17.2439	0.220475	0.57236	0.31605	0.910989	no
XLOC_000100	XLOC_000100	ENSSSCG00000028115	1:32551856-32561371	Hcecum	Lcecum	NOTEST	0	0	0	0	1	1	no
XLOC_000101	XLOC_000101	ENSSSCG00000019507	1:33051967-33052106	Hcecum	Lcecum	NOTEST	0	0	0	0	1	1	no
XLOC_000103	XLOC_000103	SLC2A12	1:33338287-33439414	Hcecum	Lcecum	OK	0.882997	0.609087	-0.535761	-0.242869	0.74005	0.999113	no
XLOC_000104	XLOC_000104	ENSSSCG00000004175	1:33703682-33704035	Hcecum	Lcecum	NOTEST	0	0	0	0	1	1	no
XLOC_000105	XLOC_000105	SLC18B1	1:34453174-34474149	Hcecum	Lcecum	OK	3.92365	3.69301	-0.0873955	-0.191809	0.7449	0.999113	no
XLOC_000106	XLOC_000106	VNN2	1:34481247-34490749	Hcecum	Lcecum	OK	1.8627	1.68694	-0.142985	-0.285084	0.635	0.999113	no
XLOC_000107	XLOC_000107	ENSSSCG00000004180	1:34501160-34513006	Hcecum	Lcecum	NOTEST	0.321062	0.108111	-1.57034	0	1	1	no
XLOC_000108	XLOC_000108	VNN1	1:34523096-34543521	Hcecum	Lcecum	NOTEST	0.248051	0.237027	-0.0655874	0	1	1	no
XLOC_000109	XLOC_000109	U6	1:34523096-34543521	Hcecum	Lcecum	NOTEST	0	0	0	0	1	1	no
XLOC_000110	XLOC_000110	TAAR1	1:34568649-34569669	Hcecum	Lcecum	NOTEST	0.0850453	0.00784247	-3.43885	0	1	1	no
XLOC_000111	XLOC_000111	TAAR2	1:34587864-34594760	Hcecum	Lcecum	NOTEST	0	0	0	0	1	1	no
XLOC_000112	XLOC_000112	ENSSSCG00000004184	1:34616703-34617747	Hcecum	Lcecum	NOTEST	0	0	0	0	1	1	no
XLOC_000113	XLOC_000113	TAAR5	1:34624797-34625811	Hcecum	Lcecum	NOTEST	0.0350413	0	#NAME?	0	1	1	no
XLOC_000114	XLOC_000114	TAAR8	1:34636200-34637229	Hcecum	Lcecum	NOTEST	0	0	0	0	1	1	no
XLOC_000115	XLOC_000115	ENSSSCG00000027456	1:34645222-34646263	Hcecum	Lcecum	NOTEST	0	0	0	0	1	1	no
XLOC_000116	XLOC_000116	ENSSSCG00000004187	1:34651154-34652231	Hcecum	Lcecum	NOTEST	0	0	0	0	1	1	no
XLOC_000117	XLOC_000117	STX7	1:34705598-34758122	Hcecum	Lcecum	OK	25.4246	25.8109	0.0217558	0.100206	0.91585	0.999113	no
XLOC_000118	XLOC_000118	U1	1:34795820-34795988	Hcecum	Lcecum	NOTEST	0	0	0	0	1	1	no
XLOC_000119	XLOC_000119	MOXD1	1:34802961-34888612	Hcecum	Lcecum	NOTEST	0.203459	0.341705	0.748013	0	1	1	no
XLOC_000120	XLOC_000120	ENSSSCG00000004197	1:35412722-35413272	Hcecum	Lcecum	NOTEST	0	0	0	0	1	1	no
XLOC_000121	XLOC_000121	ENSSSCG00000023740	1:35443501-35461217	Hcecum	Lcecum	OK	3.01709	3.78219	0.326067	0.402499	0.4187	0.958112	no
XLOC_000122	XLOC_000122	ARG1	1:35463101-35466461	Hcecum	Lcecum	NOTEST	0.0044934	0.00446585	-0.00887217	0	1	1	no
XLOC_000123	XLOC_000123	ENSSSCG00000029065	1:35558744-35575903	Hcecum	Lcecum	NOTEST	0.00162909	0.0145457	3.15846	0	1	1	no
XLOC_000124	XLOC_000124	ENSSSCG00000004199	1:35916768-36027433	Hcecum	Lcecum	OK	11.8237	11.2179	-0.0758796	-0.191079	0.7231	0.999113	no
XLOC_000125	XLOC_000125	SAMD3	1:36583231-36629478	Hcecum	Lcecum	NOTEST	0.476525	0.372866	-0.353894	0	1	1	no
XLOC_000126	XLOC_000126	ENSSSCG00000004205	1:37112970-37147471	Hcecum	Lcecum	OK	12.2872	13.9445	0.182538	0.389774	0.4331	0.963036	no
XLOC_000127	XLOC_000127	ENSSSCG00000004206	1:37207701-37509944	Hcecum	Lcecum	OK	10.5006	11.6009	0.143756	0.365414	0.62775	0.999113	no
XLOC_000128	XLOC_000128	PTPRK	1:38212862-38839873	Hcecum	Lcecum	OK	12.1221	14.2007	0.228317	0.691089	0.28685	0.892706	no
XLOC_000129	XLOC_000129	ENSSSCG00000024392	1:38932150-38997305	Hcecum	Lcecum	OK	3.32088	1.86252	-0.834312	-1.07924	0.05	0.484202	no
XLOC_000130	XLOC_000130	ENSSSCG00000004213	1:39200193-39218441	Hcecum	Lcecum	NOTEST	0	0.0169345	inf	0	1	1	no
XLOC_000131	XLOC_000131	ENSSSCG00000004214	1:39392858-39429424	Hcecum	Lcecum	NOTEST	0.487309	0.233278	-1.06279	0	1	1	no
XLOC_000132	XLOC_000132	KIAA0408	1:39452654-39466770	Hcecum	Lcecum	NOTEST	0.275165	0.27282	-0.0123464	0	1	1	no
XLOC_000133	XLOC_000133	ENSSSCG00000004216	1:39565182-39593566	Hcecum	Lcecum	OK	14.0523	17.0354	0.277729	0.970273	0.26335	0.874999	no
XLOC_000134	XLOC_000134	HDDC2	1:41395602-41415268	Hcecum	Lcecum	OK	6.60776	7.67345	0.215713	0.388369	0.4311	0.962643	no
XLOC_000135	XLOC_000135	7SK	1:41992343-41992658	Hcecum	Lcecum	NOTEST	0	0	0	0	1	1	no
XLOC_000136	XLOC_000136	ENSSSCG00000024066	1:42557089-42558664	Hcecum	Lcecum	NOTEST	0	0	0	0	1	1	no
XLOC_000137	XLOC_000137	ENSSSCG00000027613	1:43484627-43531456	Hcecum	Lcecum	NOTEST	0	0.0359825	inf	0	1	1	no
XLOC_000138	XLOC_000138	ENSSSCG00000004231	1:43787654-43792674	Hcecum	Lcecum	NOTEST	0	0	0	0	1	1	no
XLOC_000139	XLOC_000139	ENSSSCG00000004235	1:44116754-44118440	Hcecum	Lcecum	NOTEST	0	0	0	0	1	1	no
XLOC_000140	XLOC_000140	SERINC1	1:44437367-44446826	Hcecum	Lcecum	OK	48.0572	48.6034	0.0163038	0.0525187	0.9428	0.999113	no
XLOC_000141	XLOC_000141	ENSSSCG00000025075	1:44537049-44540322	Hcecum	Lcecum	OK	84.2219	85.3898	0.0198683	0.0410812	0.93535	0.999113	no
XLOC_000142	XLOC_000142	TBC1D32	1:45615047-45819794	Hcecum	Lcecum	OK	0.944949	1.06732	0.175681	0.467719	0.51675	0.985264	no
XLOC_000143	XLOC_000143	MAN1A1	1:47894683-48057901	Hcecum	Lcecum	OK	6.92687	7.06415	0.0283132	0.0781969	0.8978	0.999113	no
XLOC_000144	XLOC_000144	FAM184A	1:48197139-48263560	Hcecum	Lcecum	NOTEST	0.192064	0.257905	0.42525	0	1	1	no
XLOC_000145	XLOC_000145	MCM9	1:48325948-48416533	Hcecum	Lcecum	OK	1.55236	1.44928	-0.099118	-0.10136	0.8466	0.999113	no
XLOC_000146	XLOC_000146	ENSSSCG00000030488	1:48488863-48498362	Hcecum	Lcecum	NOTEST	0.950446	1.07201	0.173646	0	1	1	no
XLOC_000147	XLOC_000147	CEP85L	1:48621906-48789033	Hcecum	Lcecum	OK	0.978221	0.852737	-0.19806	-0.372053	0.53625	0.989255	no
XLOC_000148	XLOC_000148	ENSSSCG00000023536	1:48621906-48789033	Hcecum	Lcecum	NOTEST	0	0	0	0	1	1	no
XLOC_000149	XLOC_000149	ENSSSCG00000004253	1:49584182-49627902	Hcecum	Lcecum	OK	16.8897	16.4049	-0.0420181	-0.102968	0.84395	0.999113	no
XLOC_000150	XLOC_000150	ROS1	1:49755479-49862725	Hcecum	Lcecum	OK	2.17836	2.53246	0.2173	0.540495	0.35295	0.930313	no
XLOC_000151	XLOC_000151	U6	1:50115625-50115740	Hcecum	Lcecum	NOTEST	0	0	0	0	1	1	no
XLOC_000152	XLOC_000152	ENSSSCG00000004259	1:50131243-50136085	Hcecum	Lcecum	NOTEST	0	0	0	0	1	1	no
XLOC_000153	XLOC_000153	FAM162B	1:50163017-50171193	Hcecum	Lcecum	OK	1.5203	1.15283	-0.399179	-0.601405	0.2823	0.890271	no
XLOC_000154	XLOC_000154	ENSSSCG00000004261	1:50172727-50173054	Hcecum	Lcecum	NOTEST	0	0.273379	inf	0	1	1	no
XLOC_000155	XLOC_000155	ENSSSCG00000004263	1:50213030-50234411	Hcecum	Lcecum	OK	0.927226	0.556939	-0.735403	-1.33827	0.0301	0.374361	no
XLOC_000156	XLOC_000156	ENSSSCG00000023834	1:50284979-50290956	Hcecum	Lcecum	NOTEST	0.0630035	0.0328854	-0.937987	0	1	1	no
XLOC_000157	XLOC_000157	ENSSSCG00000029062	1:50341373-50346343	Hcecum	Lcecum	NOTEST	0	0	0	0	1	1	no
XLOC_000158	XLOC_000158	ENSSSCG00000025496	1:50348131-50351090	Hcecum	Lcecum	NOTEST	0.775669	0.318953	-1.2821	0	1	1	no
XLOC_000159	XLOC_000159	ENSSSCG00000025941	1:50511750-50523126	Hcecum	Lcecum	OK	38.2604	31.545	-0.278441	-1.1548	0.2334	0.849631	no
XLOC_000160	XLOC_000160	U6	1:54881825-54881932	Hcecum	Lcecum	NOTEST	0	0	0	0	1	1	no
XLOC_000161	XLOC_000161	ENSSSCG00000029872	1:54980594-54981362	Hcecum	Lcecum	NOTEST	0.0371889	0	#NAME?	0	1	1	no
XLOC_000162	XLOC_000162	U6	1:55148418-55148525	Hcecum	Lcecum	NOTEST	0	0	0	0	1	1	no
XLOC_000163	XLOC_000163	ADGRB3	1:55298661-55774196	Hcecum	Lcecum	NOTEST	0	0.00606868	inf	0	1	1	no
XLOC_000164	XLOC_000164	ENSSSCG00000029565	1:55947838-55947932	Hcecum	Lcecum	NOTEST	0	0	0	0	1	1	no
XLOC_000165	XLOC_000165	COL19A1	1:56203979-56555009	Hcecum	Lcecum	NOTEST	0.336661	0.32628	-0.0451873	0	1	1	no
XLOC_000166	XLOC_000166	FAM135A	1:56918207-56989577	Hcecum	Lcecum	OK	13.0457	13.9552	0.097236	0.401077	0.64715	0.999113	no
XLOC_000167	XLOC_000167	SDHAF4	1:56995036-57010628	Hcecum	Lcecum	OK	4.44373	6.18151	0.476187	1.08183	0.12225	0.698448	no
XLOC_000168	XLOC_000168	SMAP1	1:57055239-57378530	Hcecum	Lcecum	OK	10.6022	11.8619	0.161967	0.307564	0.59935	0.998267	no
XLOC_000169	XLOC_000169	OGFRL1	1:57650075-57663843	Hcecum	Lcecum	OK	2.72932	3.01292	0.14262	0.291877	0.5871	0.996162	no
XLOC_000170	XLOC_000170	U6	1:58282135-58282242	Hcecum	Lcecum	NOTEST	0	0	0	0	1	1	no
XLOC_000171	XLOC_000171	RIMS1	1:58326934-58584805	Hcecum	Lcecum	NOTEST	0.350173	0.348711	-0.00603399	0	1	1	no
XLOC_000172	XLOC_000172	KCNQ5	1:59101857-59277108	Hcecum	Lcecum	NOTEST	0.519643	0.513963	-0.0158568	0	1	1	no
XLOC_000173	XLOC_000173	ENSSSCG00000004284	1:59332572-59332984	Hcecum	Lcecum	NOTEST	0	0	0	0	1	1	no
XLOC_000174	XLOC_000174	DDX43	1:59356081-59414361	Hcecum	Lcecum	NOTEST	0	0	0	0	1	1	no
XLOC_000175	XLOC_000175	ENSSSCG00000028526	1:59472959-59531027	Hcecum	Lcecum	OK	5.39972	5.94447	0.138662	0.254985	0.62375	0.999113	no
XLOC_000176	XLOC_000176	MRAP2	1:59586282-59648531	Hcecum	Lcecum	NOTEST	0.281235	0.256285	-0.13403	0	1	1	no
XLOC_000177	XLOC_000177	NT5E	1:60831749-60879526	Hcecum	Lcecum	OK	14.6443	13.0055	-0.171215	-0.399643	0.44635	0.967421	no
XLOC_000178	XLOC_000178	SNORD22	1:61780960-61781086	Hcecum	Lcecum	NOTEST	0	0	0	0	1	1	no
XLOC_000179	XLOC_000179	ENSSSCG00000004296	1:62186023-62186947	Hcecum	Lcecum	NOTEST	0	0	0	0	1	1	no
XLOC_000180	XLOC_000180	ZNF292	1:62311690-62403839	Hcecum	Lcecum	OK	3.30888	2.56324	-0.368376	-1.06728	0.0951	0.635974	no
XLOC_000181	XLOC_000181	SMIM8	1:62447068-62456156	Hcecum	Lcecum	OK	4.76934	6.11429	0.358397	0.718508	0.19495	0.807608	no
XLOC_000182	XLOC_000182	C6orf163	1:62458925-62481489	Hcecum	Lcecum	NOTEST	0.044787	0.0973325	1.11984	0	1	1	no
XLOC_000183	XLOC_000183	ENSSSCG00000004302	1:62517228-62545844	Hcecum	Lcecum	NOTEST	0.0127989	0.0157055	0.295254	0	1	1	no
XLOC_000184	XLOC_000184	SLC35A1	1:62558688-62588854	Hcecum	Lcecum	OK	21.5671	28.0937	0.38141	1.17571	0.0774	0.588032	no
XLOC_000185	XLOC_000185	ENSSSCG00000004303	1:62592224-62632442	Hcecum	Lcecum	OK	5.26662	5.82453	0.145264	0.334222	0.55735	0.991933	no
XLOC_000186	XLOC_000186	ORC3	1:62675310-62787986	Hcecum	Lcecum	OK	2.04057	2.40063	0.234441	0.807267	0.30935	0.906563	no
XLOC_000187	XLOC_000187	SPACA1	1:63112645-63130057	Hcecum	Lcecum	NOTEST	0	0	0	0	1	1	no
XLOC_000188	XLOC_000188	ENSSSCG00000029003	1:63408778-63409509	Hcecum	Lcecum	OK	8.63139	8.00424	-0.108829	-0.189482	0.7072	0.999113	no
XLOC_000189	XLOC_000189	SRSF12	1:63802469-63810641	Hcecum	Lcecum	OK	2.64782	3.36243	0.344699	0.46854	0.3415	0.924914	no
XLOC_000190	XLOC_000190	PM20D2	1:63966007-63991682	Hcecum	Lcecum	OK	24.1005	30.442	0.337003	0.834524	0.1319	0.715663	no
XLOC_000191	XLOC_000191	U6	1:64260254-64260361	Hcecum	Lcecum	NOTEST	0	0	0	0	1	1	no
XLOC_000192	XLOC_000192	ANKRD6	1:64482242-64542250	Hcecum	Lcecum	NOTEST	0.563652	0.502754	-0.164951	0	1	1	no
XLOC_000193	XLOC_000193	ENSSSCG00000004327	1:64682005-64775931	Hcecum	Lcecum	NOTEST	0	0	0	0	1	1	no
XLOC_000194	XLOC_000194	CH242-196P17.1	1:64791795-64811376	Hcecum	Lcecum	OK	1.03742	1.08154	0.0600907	0.153364	0.8114	0.999113	no
XLOC_000195	XLOC_000195	GJA10	1:64826656-64828291	Hcecum	Lcecum	NOTEST	0.266063	0.222852	-0.255681	0	1	1	no
XLOC_000196	XLOC_000196	MANEA	1:71027086-71081123	Hcecum	Lcecum	OK	3.86475	4.34644	0.169457	0.596096	0.46755	0.973682	no
XLOC_000197	XLOC_000197	FUT9	1:71777164-71778250	Hcecum	Lcecum	NOTEST	0	0	0	0	1	1	no
XLOC_000198	XLOC_000198	UFL1	1:72007497-72069331	Hcecum	Lcecum	OK	8.26915	10.6041	0.35881	1.46775	0.09665	0.639693	no
XLOC_000199	XLOC_000199	FHL5	1:72074767-72120937	Hcecum	Lcecum	OK	1.63893	1.56172	-0.0696245	-0.105571	0.84725	0.999113	no
XLOC_000200	XLOC_000200	ENSSSCG00000028811	1:72448164-72577787	Hcecum	Lcecum	OK	1.92033	2.71505	0.499624	0.641784	0.1911	0.802591	no
XLOC_000201	XLOC_000201	ENSSSCG00000027002	1:72650786-72724325	Hcecum	Lcecum	OK	1.05051	1.68645	0.682904	1.78319	0.05125	0.489795	no
XLOC_000202	XLOC_000202	7SK	1:72856318-72856638	Hcecum	Lcecum	NOTEST	0	0	0	0	1	1	no
XLOC_000203	XLOC_000203	ENSSSCG00000004345	1:72880268-72893507	Hcecum	Lcecum	NOTEST	0	0	0	0	1	1	no
XLOC_000204	XLOC_000204	7SK	1:72942201-72942521	Hcecum	Lcecum	NOTEST	0	0	0	0	1	1	no
XLOC_000205	XLOC_000205	ENSSSCG00000019812	1:73712921-73713012	Hcecum	Lcecum	NOTEST	0	0	0	0	1	1	no
XLOC_000206	XLOC_000206	POU3F2	1:74386222-74387551	Hcecum	Lcecum	NOTEST	0	0.039448	inf	0	1	1	no
XLOC_000207	XLOC_000207	ENSSSCG00000004349	1:74964825-74975615	Hcecum	Lcecum	OK	6.73222	7.26424	0.10973	0.231851	0.6953	0.999113	no
XLOC_000208	XLOC_000208	ENSSSCG00000023154	1:74987377-75016519	Hcecum	Lcecum	NOTEST	0.663559	0.661262	-0.00500329	0	1	1	no
XLOC_000209	XLOC_000209	ENSSSCG00000029638	1:75136678-75144534	Hcecum	Lcecum	OK	6.55307	8.22231	0.327373	1.12215	0.12985	0.712062	no
XLOC_000210	XLOC_000210	PRDM13	1:75215374-75222876	Hcecum	Lcecum	NOTEST	0	0	0	0	1	1	no
XLOC_000211	XLOC_000211	5S_rRNA	1:76107581-76168748	Hcecum	Lcecum	NOTEST	0	0	0	0	1	1	no
XLOC_000212	XLOC_000212	ENSSSCG00000024589	1:76349198-76355546	Hcecum	Lcecum	NOTEST	0.827609	0.731901	-0.177301	0	1	1	no
XLOC_000213	XLOC_000213	ENSSSCG00000021300	1:76437572-76462144	Hcecum	Lcecum	OK	23.6529	28.8265	0.285374	0.455264	0.3657	0.936324	no
XLOC_000214	XLOC_000214	ENSSSCG00000029152	1:76884182-76884356	Hcecum	Lcecum	NOTEST	0	0	0	0	1	1	no
XLOC_000215	XLOC_000215	GRIK2	1:77113352-77554767	Hcecum	Lcecum	NOTEST	0.0456437	0.0692315	0.601013	0	1	1	no
XLOC_000216	XLOC_000216	LIN28B	1:80445446-80615997	Hcecum	Lcecum	NOTEST	0	0	0	0	1	1	no
XLOC_000217	XLOC_000217	ENSSSCG00000004369	1:81577473-81601278	Hcecum	Lcecum	OK	10.0163	7.23367	-0.469547	-1.44222	0.03405	0.399154	no
XLOC_000218	XLOC_000218	ENSSSCG00000004371	1:81996298-82061659	Hcecum	Lcecum	OK	59.6516	68.5359	0.200299	0.265713	0.6512	0.999113	no
XLOC_000219	XLOC_000219	ENSSSCG00000004374	1:82112108-82145844	Hcecum	Lcecum	NOTEST	0.124088	0.156983	0.339248	0	1	1	no
XLOC_000220	XLOC_000220	ENSSSCG00000031023	1:82268708-82273291	Hcecum	Lcecum	OK	163.832	233.146	0.509019	1.77022	0.044	0.45406	no
XLOC_000221	XLOC_000221	SOBP	1:82935421-82938203	Hcecum	Lcecum	NOTEST	0.609742	0.530931	-0.199676	0	1	1	no
XLOC_000222	XLOC_000222	ENSSSCG00000004380	1:83109164-83124404	Hcecum	Lcecum	OK	16.7426	17.9361	0.0993482	0.164497	0.7366	0.999113	no
XLOC_000223	XLOC_000223	NR2E1	1:83541306-83562994	Hcecum	Lcecum	NOTEST	0.208286	0.106638	-0.965848	0	1	1	no
XLOC_000224	XLOC_000224	ENSSSCG00000024176	1:83635061-83687911	Hcecum	Lcecum	OK	4.64108	7.64479	0.720015	1.03523	0.0441	0.454414	no
XLOC_000225	XLOC_000225	ENSSSCG00000004386	1:83698854-83827538	Hcecum	Lcecum	OK	3.90768	7.8726	1.01053	1.38544	0.008	0.170626	no
XLOC_000226	XLOC_000226	FOXO3	1:83886631-84048935	Hcecum	Lcecum	OK	20.9606	17.8055	-0.235354	-0.541862	0.29875	0.90012	no
XLOC_000227	XLOC_000227	ARMC2	1:84234296-84342178	Hcecum	Lcecum	NOTEST	0.107599	0.101838	-0.0793827	0	1	1	no
XLOC_000228	XLOC_000228	CEP57L1	1:84502214-84559202	Hcecum	Lcecum	OK	1.53943	1.31406	-0.228363	-0.436543	0.4577	0.970412	no
XLOC_000229	XLOC_000229	ENSSSCG00000030406	1:84598998-84622404	Hcecum	Lcecum	NOTEST	0.225682	0.392478	0.79832	0	1	1	no
XLOC_000230	XLOC_000230	ENSSSCG00000004415	1:84644861-84709541	Hcecum	Lcecum	OK	1.11141	1.14296	0.0403763	0.066032	0.90135	0.999113	no
XLOC_000231	XLOC_000231	SMPD2	1:84786671-84789541	Hcecum	Lcecum	OK	38.1799	38.2598	0.00301631	0.00690169	0.98915	0.999113	no
XLOC_000232	XLOC_000232	ENSSSCG00000020960	1:84928988-84930959	Hcecum	Lcecum	NOTEST	0	0	0	0	1	1	no
XLOC_000233	XLOC_000233	ENSSSCG00000022201	1:84995888-85028015	Hcecum	Lcecum	OK	4.25694	5.10644	0.2625	0.402489	0.4233	0.95975	no
XLOC_000234	XLOC_000234	CDC40	1:85660856-85714991	Hcecum	Lcecum	OK	6.53606	7.21439	0.142457	0.570036	0.50165	0.982376	no
XLOC_000235	XLOC_000235	SLC22A16	1:86038180-86064050	Hcecum	Lcecum	NOTEST	0.0150181	0.0156171	0.0564275	0	1	1	no
XLOC_000236	XLOC_000236	ENSSSCG00000004395	1:86210910-86230305	Hcecum	Lcecum	OK	9.09098	11.3049	0.314437	0.426788	0.3999	0.949133	no
XLOC_000237	XLOC_000237	ENSSSCG00000025703	1:86576989-86650762	Hcecum	Lcecum	OK	0.993681	1.31566	0.404928	1.03398	0.1473	0.742816	no
XLOC_000238	XLOC_000238	U6	1:87653594-87653701	Hcecum	Lcecum	NOTEST	0	0	0	0	1	1	no
XLOC_000239	XLOC_000239	WISP3	1:87674778-87686903	Hcecum	Lcecum	OK	2.11882	2.58041	0.284344	0.551087	0.346	0.927661	no
XLOC_000240	XLOC_000240	FAM229B	1:87730313-87732085	Hcecum	Lcecum	NOTEST	0	0	0	0	1	1	no
XLOC_000241	XLOC_000241	RFPL4B	1:88131678-88134607	Hcecum	Lcecum	NOTEST	0	0	0	0	1	1	no
XLOC_000242	XLOC_000242	ENSSSCG00000023610	1:89851191-89857552	Hcecum	Lcecum	OK	59.4791	71.8596	0.272798	0.934855	0.24045	0.856675	no
XLOC_000243	XLOC_000243	NT5DC1	1:91861518-91997751	Hcecum	Lcecum	OK	52.0123	58.1122	0.159988	0.559694	0.48965	0.978912	no
XLOC_000244	XLOC_000244	ENSSSCG00000004445	1:92373294-92377185	Hcecum	Lcecum	NOTEST	0.0546607	0	#NAME?	0	1	1	no
XLOC_000245	XLOC_000245	RWDD1	1:92384870-92403435	Hcecum	Lcecum	OK	65.7118	61.2253	-0.102025	-0.298653	0.6382	0.999113	no
XLOC_000246	XLOC_000246	ENSSSCG00000025656	1:92480305-92502383	Hcecum	Lcecum	NOTEST	0	0	0	0	1	1	no
XLOC_000247	XLOC_000247	SNAP91	1:92839195-92949976	Hcecum	Lcecum	NOTEST	0.0653398	0.1093	0.742256	0	1	1	no
XLOC_000248	XLOC_000248	ME1	1:93076562-93242655	Hcecum	Lcecum	OK	2.31305	2.77058	0.260387	1.00131	0.26905	0.881107	no
XLOC_000249	XLOC_000249	PGM3	1:93255136-93415072	Hcecum	Lcecum	OK	9.77528	12.1204	0.310231	0.737429	0.3725	0.939122	no
XLOC_000250	XLOC_000250	ENSSSCG00000026346	1:93443036-93474584	Hcecum	Lcecum	OK	2.28849	3.06301	0.420555	0.570214	0.26185	0.873607	no
XLOC_000251	XLOC_000251	IBTK	1:94512355-94609937	Hcecum	Lcecum	OK	10.8243	13.7956	0.349929	1.27878	0.1049	0.660345	no
XLOC_000252	XLOC_000252	FAM46A	1:95104352-95109056	Hcecum	Lcecum	OK	13.3241	10.5974	-0.330332	-0.85323	0.1512	0.748839	no
XLOC_000253	XLOC_000253	ENSSSCG00000023645	1:95714584-95714665	Hcecum	Lcecum	NOTEST	0	0	0	0	1	1	no
XLOC_000254	XLOC_000254	ENSSSCG00000026384	1:96425073-96526987	Hcecum	Lcecum	OK	18.7186	27.0297	0.530072	0.555182	0.47505	0.975127	no
XLOC_000255	XLOC_000255	ENSSSCG00000028080	1:96888320-96897944	Hcecum	Lcecum	NOTEST	0.36952	0.283559	-0.382004	0	1	1	no
XLOC_000256	XLOC_000256	LCA5	1:97325675-97381517	Hcecum	Lcecum	NOTEST	0.0452415	0.0779207	0.78436	0	1	1	no
XLOC_000257	XLOC_000257	ENSSSCG00000004470	1:97745078-97758955	Hcecum	Lcecum	OK	42.4543	43.2262	0.0259969	0.0658014	0.9079	0.999113	no
XLOC_000258	XLOC_000258	ENSSSCG00000004473	1:97888854-98015310	Hcecum	Lcecum	OK	2.43086	2.57271	0.0818234	0.218255	0.7203	0.999113	no
XLOC_000259	XLOC_000259	HTR1B	1:99465591-99466764	Hcecum	Lcecum	NOTEST	0.112348	0.0919597	-0.288895	0	1	1	no
XLOC_000260	XLOC_000260	IMPG1	1:100869646-100966064	Hcecum	Lcecum	NOTEST	0	0	0	0	1	1	no
XLOC_000261	XLOC_000261	ENSSSCG00000028780	1:101247377-101262467	Hcecum	Lcecum	OK	49.7868	62.7016	0.33274	0.675982	0.1635	0.766418	no
XLOC_000262	XLOC_000262	U6	1:101273214-101273312	Hcecum	Lcecum	NOTEST	0	0	0	0	1	1	no
XLOC_000263	XLOC_000263	FILIP1	1:101579215-101635016	Hcecum	Lcecum	OK	0.659327	0.618602	-0.0919825	-0.14875	0.7705	0.999113	no
XLOC_000264	XLOC_000264	ENSSSCG00000030275	1:101694401-101698341	Hcecum	Lcecum	OK	6.61733	5.37938	-0.298809	-0.313697	0.5356	0.988983	no
XLOC_000265	XLOC_000265	U6	1:101701921-101702025	Hcecum	Lcecum	NOTEST	0	0	0	0	1	1	no
XLOC_000266	XLOC_000266	ENSSSCG00000004484	1:101726687-101890065	Hcecum	Lcecum	OK	4.36522	5.16731	0.243358	0.124358	0.84195	0.999113	no
XLOC_000267	XLOC_000267	SLC17A5	1:103338140-103394056	Hcecum	Lcecum	OK	7.16964	8.82631	0.299911	1.11276	0.1806	0.789907	no
XLOC_000268	XLOC_000268	ENSSSCG00000004489	1:103474790-103477893	Hcecum	Lcecum	OK	4335.18	5079.71	0.228656	0.224971	0.6478	0.999113	no
XLOC_000269	XLOC_000269	MB21D1	1:103535848-103557331	Hcecum	Lcecum	OK	2.03087	2.01374	-0.0122166	-0.039752	0.9584	0.999113	no
XLOC_000270	XLOC_000270	SETBP1	1:104402848-104507001	Hcecum	Lcecum	OK	1.23984	1.44041	0.216323	0.394933	0.42675	0.960768	no
XLOC_000271	XLOC_000271	7SK	1:104994546-104994849	Hcecum	Lcecum	NOTEST	0	0	0	0	1	1	no
XLOC_000272	XLOC_000272	SLC14A2	1:105323435-105382354	Hcecum	Lcecum	NOTEST	0.0600307	0.0144682	-2.05281	0	1	1	no
XLOC_000274	XLOC_000274	SIGLEC15	1:105543763-105549486	Hcecum	Lcecum	OK	1.61133	1.19945	-0.425881	-0.414427	0.41245	0.954632	no
XLOC_000275	XLOC_000275	ATP5A1	1:105944300-105955798	Hcecum	Lcecum	OK	754.533	1030.2	0.449263	0.818696	0.12515	0.703972	no
XLOC_000276	XLOC_000276	C18orf25	1:106025620-106074150	Hcecum	Lcecum	OK	4.73953	4.68787	-0.01581	-0.0526245	0.94085	0.999113	no
XLOC_000277	XLOC_000277	ENSSSCG00000004501	1:106255216-106255579	Hcecum	Lcecum	NOTEST	0.489933	0.135103	-1.85853	0	1	1	no
XLOC_000278	XLOC_000278	CTIF	1:107666404-108030895	Hcecum	Lcecum	OK	4.80822	4.62418	-0.056304	-0.127214	0.806	0.999113	no
XLOC_000279	XLOC_000279	ENSSSCG00000027951	1:108480389-108482264	Hcecum	Lcecum	OK	29.7998	46.8686	0.653316	0.866647	0.0663	0.546669	no
XLOC_000280	XLOC_000280	ENSSSCG00000025083	1:108567669-108607804	Hcecum	Lcecum	NOTEST	0	0	0	0	1	1	no
XLOC_000281	XLOC_000281	LIPG	1:108638411-108667299	Hcecum	Lcecum	OK	3.79071	4.41092	0.218612	0.48215	0.37395	0.939822	no
XLOC_000282	XLOC_000282	SCARNA17	1:108870537-108870683	Hcecum	Lcecum	NOTEST	0	0	0	0	1	1	no
XLOC_000283	XLOC_000283	SCARNA18	1:108870764-108870847	Hcecum	Lcecum	NOTEST	0	0	0	0	1	1	no
XLOC_000284	XLOC_000284	ENSSSCG00000004513	1:109379694-109379856	Hcecum	Lcecum	NOTEST	0	0	0	0	1	1	no
XLOC_000285	XLOC_000285	SKA1	1:109665471-109732810	Hcecum	Lcecum	OK	2.78292	3.22561	0.212976	0.552245	0.4463	0.967421	no
XLOC_000286	XLOC_000286	MAPK4	1:110082309-110155111	Hcecum	Lcecum	NOTEST	0.604665	0.554406	-0.125192	0	1	1	no
XLOC_000287	XLOC_000287	ME2	1:110332947-110410112	Hcecum	Lcecum	OK	25.8146	34.5085	0.418764	1.19649	0.0549	0.504372	no
XLOC_000288	XLOC_000288	ELAC1	1:110449864-110468003	Hcecum	Lcecum	OK	1.78533	1.95107	0.128074	0.31565	0.63155	0.999113	no
XLOC_000289	XLOC_000289	U2	1:110495337-110495519	Hcecum	Lcecum	NOTEST	0	0	0	0	1	1	no
XLOC_000290	XLOC_000290	SMAD4	1:110509116-110563187	Hcecum	Lcecum	OK	13.2154	14.9583	0.178725	0.627745	0.41195	0.954595	no
XLOC_000291	XLOC_000291	ENSSSCG00000004527	1:113933452-113933987	Hcecum	Lcecum	NOTEST	0	0.0822325	inf	0	1	1	no
XLOC_000292	XLOC_000292	POLI	1:114105386-114126890	Hcecum	Lcecum	OK	1.47625	1.43102	-0.0448887	-0.126918	0.87305	0.999113	no
XLOC_000293	XLOC_000293	C18orf54	1:114168861-114190407	Hcecum	Lcecum	OK	1.61911	1.23789	-0.387311	-0.980681	0.20935	0.824442	no
XLOC_000294	XLOC_000294	ENSSSCG00000004532	1:114508252-114509545	Hcecum	Lcecum	NOTEST	0	0	0	0	1	1	no
XLOC_000295	XLOC_000295	RAB27B	1:114693708-114753806	Hcecum	Lcecum	OK	11.3062	15.9005	0.491962	1.1467	0.0441	0.454414	no
XLOC_000296	XLOC_000296	ENSSSCG00000020381	1:115523855-115523940	Hcecum	Lcecum	NOTEST	0	0	0	0	1	1	no
XLOC_000297	XLOC_000297	WDR7	1:116786055-116917894	Hcecum	Lcecum	OK	3.14233	3.5654	0.18223	0.428717	0.44825	0.968256	no
XLOC_000298	XLOC_000298	NARS	1:117493534-117509485	Hcecum	Lcecum	OK	51.9537	69.5115	0.420025	0.982142	0.05075	0.487091	no
XLOC_000299	XLOC_000299	MTFMT	1:117634395-117665152	Hcecum	Lcecum	OK	9.21273	9.51075	0.04593	0.118938	0.84555	0.999113	no
XLOC_000300	XLOC_000300	SPG21	1:117675766-117700544	Hcecum	Lcecum	OK	7.97399	8.43739	0.0814955	0.203968	0.7217	0.999113	no
XLOC_000301	XLOC_000301	ANKDD1A	1:117811683-117851512	Hcecum	Lcecum	NOTEST	0.0839164	0.0610666	-0.458568	0	1	1	no
XLOC_000302	XLOC_000302	ENSSSCG00000020916	1:118044143-118050736	Hcecum	Lcecum	OK	20.8826	21.6105	0.0494319	0.0720443	0.8864	0.999113	no
XLOC_000303	XLOC_000303	RBPMS2	1:118116557-118128074	Hcecum	Lcecum	OK	1.25957	1.68496	0.419782	0.651413	0.22155	0.838829	no
XLOC_000304	XLOC_000304	OAZ2	1:118156745-118170277	Hcecum	Lcecum	OK	33.9579	31.2845	-0.1183	-0.314048	0.58855	0.996247	no
XLOC_000305	XLOC_000305	ENSSSCG00000004555	1:118623387-118625948	Hcecum	Lcecum	NOTEST	0.244672	0.0901553	-1.44036	0	1	1	no
XLOC_000306	XLOC_000306	CSNK1G1	1:118712219-118792186	Hcecum	Lcecum	OK	2.85904	3.38261	0.242606	0.433069	0.4004	0.949352	no
XLOC_000307	XLOC_000307	ENSSSCG00000004557	1:118800887-118806518	Hcecum	Lcecum	OK	516.069	650.466	0.33391	0.741992	0.13955	0.728777	no
XLOC_000308	XLOC_000308	ENSSSCG00000004556	1:118816806-118837774	Hcecum	Lcecum	OK	11.4071	12.0521	0.0793449	0.166634	0.73735	0.999113	no
XLOC_000309	XLOC_000309	HERC1	1:119405160-119560544	Hcecum	Lcecum	OK	3.31445	3.66207	0.14389	0.366915	0.50335	0.982812	no
XLOC_000310	XLOC_000310	SNORD112	1:119405160-119560544	Hcecum	Lcecum	NOTEST	0	0	0	0	1	1	no
XLOC_000311	XLOC_000311	ENSSSCG00000004563	1:119588475-119610419	Hcecum	Lcecum	OK	21.3697	26.3	0.299501	0.67154	0.1938	0.805785	no
XLOC_000312	XLOC_000312	CA12	1:119861129-119869383	Hcecum	Lcecum	OK	49.4434	59.3832	0.264277	0.562617	0.25665	0.869618	no
XLOC_000313	XLOC_000313	RPS27L	1:120104404-120113528	Hcecum	Lcecum	OK	9.48308	10.3685	0.128777	0.537197	0.55975	0.992293	no
XLOC_000314	XLOC_000314	ENSSSCG00000004572	1:121177222-121178338	Hcecum	Lcecum	OK	4.49492	2.16516	-1.05382	-1.41898	0.0105	0.202797	no
XLOC_000315	XLOC_000315	ENSSSCG00000030636	1:121361148-121391787	Hcecum	Lcecum	OK	1.17663	1.90093	0.692048	0.852658	0.12585	0.705044	no
XLOC_000316	XLOC_000316	ENSSSCG00000024949	1:121412873-121413677	Hcecum	Lcecum	NOTEST	1.45011	6.06164	2.06354	0	1	1	no
XLOC_000317	XLOC_000317	ENSSSCG00000027318	1:121436422-121438632	Hcecum	Lcecum	NOTEST	0	0	0	0	1	1	no
XLOC_000318	XLOC_000318	ENSSSCG00000023568	1:121477118-121480032	Hcecum	Lcecum	OK	1.96645	3.4347	0.80459	1.30731	0.0286	0.363881	no
XLOC_000319	XLOC_000319	ENSSSCG00000023100	1:121481568-121485624	Hcecum	Lcecum	OK	1.69604	2.23054	0.395224	0.598425	0.3418	0.924987	no
XLOC_000320	XLOC_000320	ENSSSCG00000026189	1:121487809-121502082	Hcecum	Lcecum	OK	1.86877	2.13839	0.194436	0.375156	0.543	0.990125	no
XLOC_000321	XLOC_000321	ENSSSCG00000025747	1:121502193-121530423	Hcecum	Lcecum	NOTEST	0.799165	1.07727	0.43081	0	1	1	no
XLOC_000323	XLOC_000323	ICE2	1:123254927-123339939	Hcecum	Lcecum	OK	2.19307	2.49101	0.183779	0.597517	0.4282	0.961184	no
XLOC_000324	XLOC_000324	ANXA2	1:123368015-123414408	Hcecum	Lcecum	OK	624.927	660.694	0.0802936	0.149795	0.7656	0.999113	no
XLOC_000325	XLOC_000325	ENSSSCG00000004582	1:124261170-124279310	Hcecum	Lcecum	OK	2.48027	2.6526	0.0969086	0.1975	0.74375	0.999113	no
XLOC_000326	XLOC_000326	GTF2A2	1:124288258-124316702	Hcecum	Lcecum	OK	38.5935	38.3127	-0.0105328	-0.0301062	0.96245	0.999113	no
XLOC_000327	XLOC_000327	MYO1E	1:124676342-124901532	Hcecum	Lcecum	OK	25.9289	24.0224	-0.110183	-0.254357	0.6221	0.999113	no
XLOC_000328	XLOC_000328	ENSSSCG00000004592	1:125132753-125167752	Hcecum	Lcecum	OK	13.046	13.4764	0.0468291	0.107315	0.83305	0.999113	no
XLOC_000329	XLOC_000329	ENSSSCG00000023625	1:125224397-125225324	Hcecum	Lcecum	NOTEST	0	0.0531968	inf	0	1	1	no
XLOC_000330	XLOC_000330	ENSSSCG00000004594	1:125355480-125379412	Hcecum	Lcecum	OK	19.5121	19.7423	0.0169193	0.0274277	0.9604	0.999113	no
XLOC_000331	XLOC_000331	ENSSSCG00000029184	1:125409316-125410243	Hcecum	Lcecum	NOTEST	0	0	0	0	1	1	no
XLOC_000332	XLOC_000332	ENSSSCG00000021143	1:125443230-125450364	Hcecum	Lcecum	NOTEST	0.879073	0.598634	-0.554309	0	1	1	no
XLOC_000333	XLOC_000333	ENSSSCG00000025578	1:126092061-126105183	Hcecum	Lcecum	OK	4.99425	6.37943	0.353162	0.813031	0.1315	0.715128	no
XLOC_000334	XLOC_000334	ENSSSCG00000026445	1:126609774-126611419	Hcecum	Lcecum	OK	1.54179	1.86697	0.276088	0.316178	0.53415	0.988676	no
XLOC_000335	XLOC_000335	ZNF280D	1:127597934-127719722	Hcecum	Lcecum	OK	2.17443	2.1632	-0.00747201	-0.0218964	0.9749	0.999113	no
XLOC_000336	XLOC_000336	MNS1	1:127767311-127821308	Hcecum	Lcecum	NOTEST	0.409216	0.408646	-0.0020097	0	1	1	no
XLOC_000337	XLOC_000337	7SK	1:127843475-127843799	Hcecum	Lcecum	NOTEST	0	0	0	0	1	1	no
XLOC_000338	XLOC_000338	7SK	1:127971308-128052476	Hcecum	Lcecum	NOTEST	0	0	0	0	1	1	no
XLOC_000339	XLOC_000339	ENSSSCG00000024210	1:128199542-128256685	Hcecum	Lcecum	OK	9.47897	6.77508	-0.484492	-0.565337	0.25485	0.868078	no
XLOC_000340	XLOC_000340	RFX7	1:128274902-128288834	Hcecum	Lcecum	OK	4.79019	4.53343	-0.0794823	-0.335124	0.717	0.999113	no
XLOC_000341	XLOC_000341	ENSSSCG00000029459	1:128359699-128511305	Hcecum	Lcecum	OK	4.32259	3.12988	-0.46579	-0.475495	0.3669	0.937154	no
XLOC_000342	XLOC_000342	PYGO1	1:128780599-128806568	Hcecum	Lcecum	NOTEST	0.679633	0.596065	-0.189286	0	1	1	no
XLOC_000343	XLOC_000343	DYX1C1	1:128819813-128890994	Hcecum	Lcecum	NOTEST	0.321022	0.289305	-0.150081	0	1	1	no
XLOC_000344	XLOC_000344	CCPG1	1:129010220-129043730	Hcecum	Lcecum	OK	2.95886	3.17083	0.0998227	0.0991864	0.8742	0.999113	no
XLOC_000345	XLOC_000345	ssc-mir-628	1:129010220-129043730	Hcecum	Lcecum	NOTEST	0	0	0	0	1	1	no
XLOC_000346	XLOC_000346	RAB27A	1:129070232-129144160	Hcecum	Lcecum	OK	27.2207	29.9799	0.139288	0.529821	0.52555	0.987659	no
XLOC_000347	XLOC_000347	RSL24D1	1:129149989-129169275	Hcecum	Lcecum	OK	9.33741	9.91631	0.0867808	0.36377	0.69215	0.999113	no
XLOC_000348	XLOC_000348	ENSSSCG00000025257	1:130671571-130671727	Hcecum	Lcecum	NOTEST	0	0	0	0	1	1	no
XLOC_000349	XLOC_000349	ENSSSCG00000024057	1:130700418-130733250	Hcecum	Lcecum	OK	4.15032	5.24021	0.3364	0.448464	0.3663	0.936572	no
XLOC_000350	XLOC_000350	ENSSSCG00000004615	1:130775014-130860021	Hcecum	Lcecum	OK	1.55858	2.59318	0.734494	1.67442	0.02105	0.30508	no
XLOC_000351	XLOC_000351	ONECUT1	1:131981653-132018684	Hcecum	Lcecum	NOTEST	0	0	0	0	1	1	no
XLOC_000352	XLOC_000352	FAM214A	1:132090590-132191884	Hcecum	Lcecum	OK	2.60993	2.59767	-0.00679295	-0.02061	0.9757	0.999113	no
XLOC_000353	XLOC_000353	ARPP19	1:132202979-132222003	Hcecum	Lcecum	OK	40.1652	37.8117	-0.0871131	-0.290785	0.6933	0.999113	no
XLOC_000354	XLOC_000354	MYO5A	1:132314369-132481567	Hcecum	Lcecum	OK	2.56962	2.26494	-0.182079	-0.64117	0.4207	0.958988	no
XLOC_000355	XLOC_000355	MYO5C	1:132514136-132624890	Hcecum	Lcecum	OK	3.18281	4.34855	0.450231	1.08282	0.04385	0.453583	no
XLOC_000356	XLOC_000356	GNB5	1:132632470-132679845	Hcecum	Lcecum	OK	2.46929	2.43634	-0.0193827	-0.0492703	0.93705	0.999113	no
XLOC_000357	XLOC_000357	BCL2L10	1:132686938-132689560	Hcecum	Lcecum	NOTEST	0.30437	0	#NAME?	0	1	1	no
XLOC_000358	XLOC_000358	LEO1	1:132895032-132932794	Hcecum	Lcecum	OK	12.7761	14.1509	0.147444	0.357792	0.49415	0.980096	no
XLOC_000359	XLOC_000359	SCG3	1:133087517-133181070	Hcecum	Lcecum	NOTEST	0.143042	0.0707975	-1.01467	0	1	1	no
XLOC_000360	XLOC_000360	TMOD2	1:133217046-133262821	Hcecum	Lcecum	NOTEST	0.225064	0.261201	0.214828	0	1	1	no
XLOC_000361	XLOC_000361	ENSSSCG00000004631	1:133371486-133450293	Hcecum	Lcecum	OK	1.39369	1.4712	0.078085	0.21687	0.77915	0.999113	no
XLOC_000362	XLOC_000362	CYP19A1	1:133903978-133936093	Hcecum	Lcecum	NOTEST	0	0	0	0	1	1	no
XLOC_000363	XLOC_000363	SPPL2A	1:134516465-134572002	Hcecum	Lcecum	OK	47.4435	50.936	0.102475	0.432601	0.67085	0.999113	no
XLOC_000364	XLOC_000364	TRPM7	1:134599617-134689679	Hcecum	Lcecum	OK	11.0443	10.9656	-0.0103223	-0.0320331	0.95845	0.999113	no
XLOC_000365	XLOC_000365	U6	1:134697585-134697684	Hcecum	Lcecum	NOTEST	0	0	0	0	1	1	no
XLOC_000366	XLOC_000366	USP50	1:134712834-134746709	Hcecum	Lcecum	NOTEST	0.11272	0.0388889	-1.53531	0	1	1	no
XLOC_000367	XLOC_000367	ENSSSCG00000020721	1:134889871-134895078	Hcecum	Lcecum	NOTEST	0	0	0	0	1	1	no
XLOC_000368	XLOC_000368	ENSSSCG00000004645	1:134986624-135130394	Hcecum	Lcecum	OK	3.72912	3.90802	0.0676026	0.193188	0.76175	0.999113	no
XLOC_000369	XLOC_000369	HDC	1:135147966-135166937	Hcecum	Lcecum	OK	2.3745	1.66711	-0.510276	-0.818262	0.10855	0.669138	no
XLOC_000370	XLOC_000370	ENSSSCG00000004646	1:135295130-135636501	Hcecum	Lcecum	NOTEST	0.894912	0.701835	-0.350615	0	1	1	no
XLOC_000371	XLOC_000371	ENSSSCG00000004648	1:135810193-135906879	Hcecum	Lcecum	OK	4.4997	3.52659	-0.351556	-0.55031	0.3103	0.907092	no
XLOC_000372	XLOC_000372	ENSSSCG00000027906	1:135810193-135906879	Hcecum	Lcecum	NOTEST	1.50755	2.13841	0.504329	0	1	1	no
XLOC_000373	XLOC_000373	ENSSSCG00000020664	1:135926617-135927935	Hcecum	Lcecum	NOTEST	0	0	0	0	1	1	no
XLOC_000374	XLOC_000374	ENSSSCG00000020800	1:136072699-136074017	Hcecum	Lcecum	NOTEST	0	0	0	0	1	1	no
XLOC_000375	XLOC_000375	COPS2	1:136318909-136400351	Hcecum	Lcecum	OK	14.3841	16.1167	0.164077	0.441381	0.46455	0.973145	no
XLOC_000376	XLOC_000376	SECISBP2L	1:136458260-136513293	Hcecum	Lcecum	OK	15.9458	13.007	-0.293885	-0.975394	0.1944	0.806819	no
XLOC_000377	XLOC_000377	SHC4	1:136551194-136693867	Hcecum	Lcecum	NOTEST	0.0909676	0.106141	0.222555	0	1	1	no
XLOC_000378	XLOC_000378	CEP152	1:136701248-136802158	Hcecum	Lcecum	OK	0.883578	1.14404	0.372713	0.788918	0.15455	0.754361	no
XLOC_000379	XLOC_000379	FBN1	1:137103319-137303566	Hcecum	Lcecum	OK	3.57224	4.41435	0.305373	0.710333	0.16575	0.769665	no
XLOC_000380	XLOC_000380	MYEF2	1:137635280-137685118	Hcecum	Lcecum	NOTEST	0.879877	1.17079	0.412108	0	1	1	no
XLOC_000381	XLOC_000381	SNORA70	1:139452087-139452222	Hcecum	Lcecum	NOTEST	0	0	0	0	1	1	no
XLOC_000382	XLOC_000382	ENSSSCG00000004664	1:139609650-139610354	Hcecum	Lcecum	NOTEST	0	0	0	0	1	1	no
XLOC_000383	XLOC_000383	SQRDL	1:140423060-140435915	Hcecum	Lcecum	OK	193.268	137.524	-0.490916	-0.98938	0.05945	0.522404	no
XLOC_000384	XLOC_000384	ENSSSCG00000004666	1:140670862-140706384	Hcecum	Lcecum	OK	195.428	251.46	0.363694	0.706317	0.15285	0.75172	no
XLOC_000385	XLOC_000385	SLC30A4	1:140770603-140793361	Hcecum	Lcecum	OK	4.29322	3.87839	-0.146602	-0.261371	0.60485	0.999113	no
XLOC_000386	XLOC_000386	SPATA5L1	1:140888563-140909181	Hcecum	Lcecum	OK	2.24976	2.54195	0.176161	0.42185	0.5026	0.98266	no
XLOC_000387	XLOC_000387	C15orf48	1:140915691-140919335	Hcecum	Lcecum	OK	850.397	841.856	-0.0145622	-0.0292371	0.9523	0.999113	no
XLOC_000388	XLOC_000388	SHF	1:141148746-141169741	Hcecum	Lcecum	OK	1.14576	1.03361	-0.148611	-0.198782	0.69095	0.999113	no
XLOC_000389	XLOC_000389	DUOXA2	1:141201515-141205257	Hcecum	Lcecum	OK	117.089	78.654	-0.574011	-1.11796	0.02585	0.343526	no
XLOC_000390	XLOC_000390	DUOX2	1:141218795-141241329	Hcecum	Lcecum	OK	155.055	87.2733	-0.829165	-1.2815	0.00915	0.186392	no
XLOC_000391	XLOC_000391	ENSSSCG00000004684	1:141436331-141517774	Hcecum	Lcecum	OK	2.89117	2.94625	0.0272259	0.00738729	0.9849	0.999113	no
XLOC_000392	XLOC_000392	PATL2	1:141558709-141566148	Hcecum	Lcecum	NOTEST	0.0453582	0.0223757	-1.01943	0	1	1	no
XLOC_000393	XLOC_000393	ENSSSCG00000030483	1:141621937-141627673	Hcecum	Lcecum	OK	10.8774	10.3333	-0.0740268	-0.132367	0.813	0.999113	no
XLOC_000394	XLOC_000394	ENSSSCG00000023996	1:141682596-141949823	Hcecum	Lcecum	OK	11.3412	12.2919	0.116125	0.337457	0.79245	0.999113	no
XLOC_000395	XLOC_000395	ENSSSCG00000028089	1:141682596-141949823	Hcecum	Lcecum	OK	4.62077	4.27094	-0.113579	-0.171453	0.8645	0.999113	no
XLOC_000396	XLOC_000396	ENSSSCG00000004693	1:141951649-141994485	Hcecum	Lcecum	OK	20.4982	25.6089	0.321147	0.762172	0.15525	0.755602	no
XLOC_000397	XLOC_000397	FRMD5	1:142445123-142477025	Hcecum	Lcecum	NOTEST	0.0472562	0.0652333	0.465107	0	1	1	no
XLOC_000398	XLOC_000398	ENSSSCG00000025604	1:142576040-142576181	Hcecum	Lcecum	NOTEST	0	0	0	0	1	1	no
XLOC_000399	XLOC_000399	SERINC4	1:142589883-142594314	Hcecum	Lcecum	OK	1.13659	0.873936	-0.379118	-0.416596	0.3925	0.946631	no
XLOC_000400	XLOC_000400	ENSSSCG00000018734	1:142595269-142597028	Hcecum	Lcecum	NOTEST	0	0	0	0	1	1	no
XLOC_000401	XLOC_000401	ELL3	1:142610891-142614315	Hcecum	Lcecum	OK	6.75433	5.4441	-0.311117	-0.542124	0.2879	0.893264	no
XLOC_000402	XLOC_000402	CATSPER2	1:142644212-142658308	Hcecum	Lcecum	OK	2.61282	2.24415	-0.219435	-0.399731	0.44535	0.967421	no
XLOC_000403	XLOC_000403	5S_rRNA	1:142659846-142659964	Hcecum	Lcecum	NOTEST	0	0	0	0	1	1	no
XLOC_000404	XLOC_000404	STRC	1:142665470-142681931	Hcecum	Lcecum	NOTEST	0.38686	0.296058	-0.385932	0	1	1	no
XLOC_000405	XLOC_000405	PPIP5K1	1:142717636-142760945	Hcecum	Lcecum	OK	6.35198	6.20965	-0.0326934	-0.0729873	0.8871	0.999113	no
XLOC_000406	XLOC_000406	ENSSSCG00000004706	1:142814193-142825616	Hcecum	Lcecum	NOTEST	0.0653732	0.0963662	0.559827	0	1	1	no
XLOC_000407	XLOC_000407	ENSSSCG00000024856	1:142814193-142825616	Hcecum	Lcecum	NOTEST	0	0	0	0	1	1	no
XLOC_000408	XLOC_000408	ZSCAN29	1:142941220-142951245	Hcecum	Lcecum	OK	4.21745	4.04246	-0.0611393	-0.12698	0.80005	0.999113	no
XLOC_000409	XLOC_000409	LCMT2	1:142954882-142984486	Hcecum	Lcecum	OK	4.93648	4.79264	-0.0426621	-0.0686392	0.89675	0.999113	no
XLOC_000410	XLOC_000410	TGM7	1:143025883-143041134	Hcecum	Lcecum	NOTEST	0	0	0	0	1	1	no
XLOC_000411	XLOC_000411	TGM5	1:143053336-143073905	Hcecum	Lcecum	NOTEST	0.0444446	0.0140183	-1.6647	0	1	1	no
XLOC_000412	XLOC_000412	ENSSSCG00000028721	1:143086578-143095094	Hcecum	Lcecum	OK	4.2359	4.97218	0.231207	0.65885	0.42095	0.959057	no
XLOC_000413	XLOC_000413	ENSSSCG00000023164	1:143102948-143103909	Hcecum	Lcecum	OK	22.7774	22.5608	-0.0137865	-0.0227929	0.9614	0.999113	no
XLOC_000414	XLOC_000414	EPB42	1:143112248-143129438	Hcecum	Lcecum	NOTEST	0.00805701	0.00825012	0.0341708	0	1	1	no
XLOC_000415	XLOC_000415	ENSSSCG00000004716	1:143187619-143198162	Hcecum	Lcecum	OK	7.30464	6.88146	-0.0860993	-0.154066	0.7531	0.999113	no
XLOC_000416	XLOC_000416	UBR1	1:143205206-143319587	Hcecum	Lcecum	OK	5.71935	5.65844	-0.0154449	-0.0525427	0.94325	0.999113	no
XLOC_000417	XLOC_000417	TTBK2	1:143333520-143478098	Hcecum	Lcecum	OK	1.13946	0.949974	-0.262391	-0.493947	0.35115	0.929694	no
XLOC_000418	XLOC_000418	CDAN1	1:143535526-143550381	Hcecum	Lcecum	OK	5.86068	5.82666	-0.00840026	-0.0195352	0.96985	0.999113	no
XLOC_000419	XLOC_000419	LRRC57	1:143712272-143739154	Hcecum	Lcecum	OK	5.11822	5.33799	0.0606569	0.162855	0.8335	0.999113	no
XLOC_000420	XLOC_000420	ZNF106	1:143786676-143847965	Hcecum	Lcecum	OK	5.16379	5.5627	0.107356	0.263314	0.61755	0.999113	no
XLOC_000421	XLOC_000421	TMEM87A	1:143990773-144034566	Hcecum	Lcecum	OK	16.4109	18.6618	0.185435	0.557305	0.39125	0.945779	no
XLOC_000422	XLOC_000422	VPS39	1:144088765-144141139	Hcecum	Lcecum	OK	13.2684	11.2325	-0.240317	-0.61132	0.26515	0.877013	no
XLOC_000423	XLOC_000423	PLA2G4F	1:144142458-144154302	Hcecum	Lcecum	OK	8.87431	8.83153	-0.00697109	-0.0146024	0.97755	0.999113	no
XLOC_000424	XLOC_000424	PLA2G4D	1:144185253-144206985	Hcecum	Lcecum	NOTEST	0.00802271	0.00567306	-0.499964	0	1	1	no
XLOC_000425	XLOC_000425	ENSSSCG00000024566	1:144339768-144346612	Hcecum	Lcecum	NOTEST	0	0.0568235	inf	0	1	1	no
XLOC_000426	XLOC_000426	ENSSSCG00000004735	1:144360846-144382433	Hcecum	Lcecum	OK	24.6642	26.8261	0.121218	0.246546	0.6375	0.999113	no
XLOC_000427	XLOC_000427	ENSSSCG00000022540	1:144422794-144424568	Hcecum	Lcecum	NOTEST	0	0	0	0	1	1	no
XLOC_000428	XLOC_000428	ENSSSCG00000027182	1:144458090-144489585	Hcecum	Lcecum	OK	4.6511	4.70588	0.0168914	0.0492804	0.9399	0.999113	no
XLOC_000429	XLOC_000429	ENSSSCG00000004738	1:144494609-144548307	Hcecum	Lcecum	OK	2.8106	2.32107	-0.276085	-0.594883	0.2393	0.85592	no
XLOC_000430	XLOC_000430	ENSSSCG00000004741	1:144548482-144556400	Hcecum	Lcecum	OK	0.510148	0.722599	0.502278	0.489723	0.3146	0.909958	no
XLOC_000431	XLOC_000431	ENSSSCG00000004737	1:144557403-144566969	Hcecum	Lcecum	OK	1.06827	0.854624	-0.321919	-0.434771	0.38935	0.945138	no
XLOC_000432	XLOC_000432	ENSSSCG00000004739	1:144695840-144740781	Hcecum	Lcecum	OK	2.14659	2.14074	-0.00393323	-0.00894945	0.9899	0.999113	no
XLOC_000433	XLOC_000433	ENSSSCG00000023579	1:144744290-144745621	Hcecum	Lcecum	NOTEST	0.0854569	0	#NAME?	0	1	1	no
XLOC_000434	XLOC_000434	ENSSSCG00000004743	1:144812685-144812961	Hcecum	Lcecum	NOTEST	0	0	0	0	1	1	no
XLOC_000435	XLOC_000435	RPAP1	1:144911312-144928836	Hcecum	Lcecum	OK	12.6567	12.759	0.0116145	0.0260307	0.96055	0.999113	no
XLOC_000436	XLOC_000436	U6	1:144958164-145011135	Hcecum	Lcecum	NOTEST	0	0	0	0	1	1	no
XLOC_000437	XLOC_000437	ENSSSCG00000004750	1:145057616-145066573	Hcecum	Lcecum	OK	3.19845	4.68232	0.54985	0.814974	0.1149	0.683694	no
XLOC_000438	XLOC_000438	ENSSSCG00000024401	1:145119723-145119894	Hcecum	Lcecum	NOTEST	0	0	0	0	1	1	no
XLOC_000439	XLOC_000439	NDUFAF1	1:145130849-145136658	Hcecum	Lcecum	OK	12.5999	17.3998	0.465657	1.10138	0.0601	0.525114	no
XLOC_000440	XLOC_000440	ENSSSCG00000026091	1:145223056-145259690	Hcecum	Lcecum	NOTEST	0	0	0	0	1	1	no
XLOC_000441	XLOC_000441	ENSSSCG00000004752	1:145262869-145313560	Hcecum	Lcecum	NOTEST	0.456906	0.43107	-0.0839769	0	1	1	no
XLOC_000442	XLOC_000442	INO80	1:145394742-145504961	Hcecum	Lcecum	OK	6.29611	6.14283	-0.035557	-0.0854026	0.87115	0.999113	no
XLOC_000443	XLOC_000443	U6	1:145508421-145508560	Hcecum	Lcecum	NOTEST	0	0	0	0	1	1	no
XLOC_000444	XLOC_000444	RHOV	1:145601505-145603655	Hcecum	Lcecum	OK	18.2345	11.3387	-0.685413	-1.41224	0.00435	0.11401	no
XLOC_000445	XLOC_000445	PPP1R14D	1:145643558-145829619	Hcecum	Lcecum	OK	171.529	133.446	-0.362202	-0.445051	0.3888	0.945138	no
XLOC_000446	XLOC_000446	DNAJC17	1:145643558-145829619	Hcecum	Lcecum	OK	13.5855	15.1827	0.160358	0.0835792	0.9029	0.999113	no
XLOC_000447	XLOC_000447	RMDN3	1:145643558-145829619	Hcecum	Lcecum	OK	11.901	14.4773	0.282707	0.235913	0.6432	0.999113	no
XLOC_000448	XLOC_000448	U6	1:145914447-145914554	Hcecum	Lcecum	NOTEST	0	0	0	0	1	1	no
XLOC_000449	XLOC_000449	C15orf52	1:146059860-146065854	Hcecum	Lcecum	OK	3.33164	3.77284	0.179417	0.313766	0.53215	0.988146	no
XLOC_000450	XLOC_000450	ENSSSCG00000004781	1:146145931-146149765	Hcecum	Lcecum	OK	6.24223	7.57234	0.278676	0.49021	0.31595	0.910985	no
XLOC_000451	XLOC_000451	ENSSSCG00000004784	1:146251861-146258505	Hcecum	Lcecum	OK	147.148	171.306	0.219309	0.103287	0.8537	0.999113	no
XLOC_000452	XLOC_000452	ENSSSCG00000030580	1:146304942-146312662	Hcecum	Lcecum	OK	7.42994	8.88275	0.257656	0.582054	0.30515	0.903996	no
XLOC_000453	XLOC_000453	ENSSSCG00000027242	1:146348109-146349664	Hcecum	Lcecum	OK	5.43884	6.65319	0.290747	0.455994	0.35955	0.934121	no
XLOC_000454	XLOC_000454	ENSSSCG00000004787	1:146662318-146669801	Hcecum	Lcecum	NOTEST	0.175187	0.265442	0.599502	0	1	1	no
XLOC_000455	XLOC_000455	ENSSSCG00000030198	1:147292890-147294855	Hcecum	Lcecum	OK	1.87293	1.09388	-0.775835	-1.56881	0.01785	0.278016	no
XLOC_000456	XLOC_000456	RASGRP1	1:148187751-148270286	Hcecum	Lcecum	OK	8.67579	6.61912	-0.390356	-1.14592	0.0913	0.624939	no
XLOC_000457	XLOC_000457	U6	1:149405317-149405424	Hcecum	Lcecum	NOTEST	0	0	0	0	1	1	no
XLOC_000458	XLOC_000458	ENSSSCG00000022814	1:151500861-151501008	Hcecum	Lcecum	NOTEST	0	0	0	0	1	1	no
XLOC_000459	XLOC_000459	ENSSSCG00000029748	1:151649744-151649891	Hcecum	Lcecum	NOTEST	0	0	0	0	1	1	no
XLOC_000460	XLOC_000460	ENSSSCG00000022186	1:152234189-152246870	Hcecum	Lcecum	NOTEST	0	0	0	0	1	1	no
XLOC_000461	XLOC_000461	ACTC1	1:152412333-152417610	Hcecum	Lcecum	NOTEST	0.144453	0.0890552	-0.697831	0	1	1	no
XLOC_000462	XLOC_000462	GJD2	1:152453075-152455031	Hcecum	Lcecum	NOTEST	0.141391	0.0266644	-2.4067	0	1	1	no
XLOC_000463	XLOC_000463	ENSSSCG00000004806	1:152625877-152647031	Hcecum	Lcecum	OK	4.86054	6.43403	0.404607	1.43359	0.0671	0.549717	no
XLOC_000464	XLOC_000464	SCG5	1:152695779-152712187	Hcecum	Lcecum	OK	3.99241	3.56518	-0.163282	-0.302891	0.5936	0.997111	no
XLOC_000465	XLOC_000465	GREM1	1:152745850-152746405	Hcecum	Lcecum	OK	2.32005	2.94293	0.343101	0.346714	0.47425	0.97492	no
XLOC_000466	XLOC_000466	PGPEP1L	1:153478772-153511304	Hcecum	Lcecum	NOTEST	0	0	0	0	1	1	no
XLOC_000467	XLOC_000467	U6	1:153871561-153871666	Hcecum	Lcecum	NOTEST	0	0	0	0	1	1	no
XLOC_000468	XLOC_000468	SYNM	1:154019850-154044632	Hcecum	Lcecum	OK	2.34973	2.76374	0.234126	0.476694	0.3298	0.91839	no
XLOC_000469	XLOC_000469	ENSSSCG00000004814	1:154223678-154362246	Hcecum	Lcecum	OK	16.0782	19.078	0.2468	0.512813	0.32685	0.917498	no
XLOC_000470	XLOC_000470	ENSSSCG00000028771	1:154648092-154692276	Hcecum	Lcecum	OK	4.8456	5.7957	0.258307	1.12664	0.24265	0.857668	no
XLOC_000471	XLOC_000471	LYSMD4	1:154771009-154777360	Hcecum	Lcecum	OK	7.1048	6.28371	-0.177179	-0.422802	0.4415	0.96624	no
XLOC_000472	XLOC_000472	ENSSSCG00000026215	1:155040577-155041568	Hcecum	Lcecum	OK	4.29274	2.97494	-0.529039	-0.810137	0.62295	0.999113	no
XLOC_000473	XLOC_000473	ASB7	1:155405690-155444614	Hcecum	Lcecum	OK	3.19037	3.39327	0.0889513	0.342239	0.7017	0.999113	no
XLOC_000474	XLOC_000474	ENSSSCG00000004823	1:155637549-155853766	Hcecum	Lcecum	OK	8.57769	9.08427	0.0827812	0.183902	0.72	0.999113	no
XLOC_000475	XLOC_000475	ENSSSCG00000026298	1:155637549-155853766	Hcecum	Lcecum	OK	2.44258	2.65535	0.120496	0.0487296	0.9137	0.999113	no
XLOC_000476	XLOC_000476	ENSSSCG00000018227	1:155637549-155853766	Hcecum	Lcecum	NOTEST	0	0	0	0	1	1	no
XLOC_000477	XLOC_000477	U6	1:156407822-156407929	Hcecum	Lcecum	NOTEST	0	0	0	0	1	1	no
XLOC_000478	XLOC_000478	ENSSSCG00000027079	1:157187228-157208877	Hcecum	Lcecum	NOTEST	0	0.00476467	inf	0	1	1	no
XLOC_000479	XLOC_000479	ATP10A	1:157470910-157522115	Hcecum	Lcecum	OK	2.29718	1.65847	-0.470014	-1.02425	0.06705	0.549416	no
XLOC_000480	XLOC_000480	UBE3A	1:157783502-157881006	Hcecum	Lcecum	OK	15.3312	17.5113	0.191816	0.528626	0.3735	0.939739	no
XLOC_000481	XLOC_000481	SNORD116	1:158006978-158007070	Hcecum	Lcecum	NOTEST	0	0	0	0	1	1	no
XLOC_000482	XLOC_000482	SNORD116	1:158009612-158009704	Hcecum	Lcecum	NOTEST	0	0	0	0	1	1	no
XLOC_000483	XLOC_000483	ENSSSCG00000004834	1:158275358-158276999	Hcecum	Lcecum	OK	2.85247	3.31424	0.216468	0.403763	0.45025	0.968792	no
XLOC_000484	XLOC_000484	ENSSSCG00000004835	1:158314802-158317091	Hcecum	Lcecum	NOTEST	0.44803	0.431071	-0.0556699	0	1	1	no
XLOC_000485	XLOC_000485	U6	1:159164011-159164114	Hcecum	Lcecum	NOTEST	0	0	0	0	1	1	no
XLOC_000486	XLOC_000486	OTUD7A	1:159292513-159363442	Hcecum	Lcecum	OK	0.75977	0.569196	-0.416637	-0.5378	0.2982	0.899998	no
XLOC_000487	XLOC_000487	TRPM1	1:159710048-159801269	Hcecum	Lcecum	NOTEST	0	0	0	0	1	1	no
XLOC_000488	XLOC_000488	ENSSSCG00000019509	1:159710048-159801269	Hcecum	Lcecum	NOTEST	0	0	0	0	1	1	no
XLOC_000489	XLOC_000489	MTMR10	1:159812538-159863503	Hcecum	Lcecum	OK	7.60092	6.59967	-0.20378	-0.666398	0.34785	0.928757	no
XLOC_000490	XLOC_000490	ENSSSCG00000025779	1:159812538-159863503	Hcecum	Lcecum	NOTEST	0	0	0	0	1	1	no
XLOC_000491	XLOC_000491	MCEE	1:159918113-159968311	Hcecum	Lcecum	OK	15.5123	19.0178	0.293939	0.553472	0.36195	0.935592	no
XLOC_000492	XLOC_000492	ENSSSCG00000004849	1:160095588-160458854	Hcecum	Lcecum	NOTEST	0.0151119	0.00742805	-1.02463	0	1	1	no
XLOC_000493	XLOC_000493	ENSSSCG00000004851	1:160095588-160458854	Hcecum	Lcecum	NOTEST	0	0	0	0	1	1	no
XLOC_000494	XLOC_000494	ENSSSCG00000004850	1:160095588-160458854	Hcecum	Lcecum	NOTEST	0	0.0486996	inf	0	1	1	no
XLOC_000495	XLOC_000495	ENSSSCG00000004854	1:161036718-161062878	Hcecum	Lcecum	OK	12.4345	12.742	0.0352408	0.107747	0.87435	0.999113	no
XLOC_000496	XLOC_000496	SALL3	1:161848005-161853942	Hcecum	Lcecum	NOTEST	0.00948263	0.0283553	1.58026	0	1	1	no
XLOC_000497	XLOC_000497	ZNF516	1:163898658-163953127	Hcecum	Lcecum	OK	4.88584	4.95015	0.0188655	0.0388076	0.9401	0.999113	no
XLOC_000498	XLOC_000498	ENSSSCG00000019804	1:163898658-163953127	Hcecum	Lcecum	NOTEST	0	0	0	0	1	1	no
XLOC_000499	XLOC_000499	ENSSSCG00000004862	1:164783050-164783988	Hcecum	Lcecum	OK	48.6876	52.3835	0.105557	0.234696	0.6342	0.999113	no
XLOC_000500	XLOC_000500	TSHZ1	1:164832381-164835889	Hcecum	Lcecum	OK	6.42363	6.2827	-0.032004	-0.0675251	0.89385	0.999113	no
XLOC_000501	XLOC_000501	ENSSSCG00000018662	1:165272215-165272297	Hcecum	Lcecum	NOTEST	0	0	0	0	1	1	no
XLOC_000502	XLOC_000502	ENSSSCG00000004870	1:165529516-165548510	Hcecum	Lcecum	OK	228.217	183.417	-0.315281	-0.66612	0.1817	0.79158	no
XLOC_000503	XLOC_000503	CNDP1	1:165565457-165588573	Hcecum	Lcecum	OK	5.95967	4.70211	-0.341924	-0.659083	0.1971	0.809968	no
XLOC_000504	XLOC_000504	CYB5A	1:165902017-165937614	Hcecum	Lcecum	OK	84.6588	95.9017	0.179897	0.51082	0.4052	0.952133	no
XLOC_000505	XLOC_000505	FBXO15	1:166049186-166087358	Hcecum	Lcecum	OK	0.641859	0.901276	0.489712	0.643348	0.22675	0.84324	no
XLOC_000506	XLOC_000506	ENSSSCG00000025660	1:166742076-166753228	Hcecum	Lcecum	NOTEST	0	0	0	0	1	1	no
XLOC_000507	XLOC_000507	ENSSSCG00000018892	1:167096993-167097095	Hcecum	Lcecum	NOTEST	0	0	0	0	1	1	no
XLOC_000508	XLOC_000508	CBLN2	1:167190972-167199122	Hcecum	Lcecum	NOTEST	0.0769424	0.119472	0.63482	0	1	1	no
XLOC_000509	XLOC_000509	ENSSSCG00000023069	1:169087943-169090208	Hcecum	Lcecum	NOTEST	0	0	0	0	1	1	no
XLOC_000510	XLOC_000510	ENSSSCG00000026815	1:169149957-169166152	Hcecum	Lcecum	OK	8.81094	10.1499	0.204098	0.391841	0.49375	0.979818	no
XLOC_000511	XLOC_000511	ENSSSCG00000004880	1:169326949-169335646	Hcecum	Lcecum	OK	5.0356	3.15918	-0.672612	-1.07348	0.05875	0.520328	no
XLOC_000512	XLOC_000512	TMX3	1:170746447-170789634	Hcecum	Lcecum	OK	6.25545	6.97581	0.157247	0.665791	0.46415	0.972982	no
XLOC_000513	XLOC_000513	5S_rRNA	1:171435523-171435646	Hcecum	Lcecum	NOTEST	0	0	0	0	1	1	no
XLOC_000514	XLOC_000514	CDH19	1:172944635-173004780	Hcecum	Lcecum	NOTEST	0.253145	0.281037	0.150796	0	1	1	no
XLOC_000515	XLOC_000515	CDH7	1:173582717-173664142	Hcecum	Lcecum	NOTEST	0.0101442	0	#NAME?	0	1	1	no
XLOC_000516	XLOC_000516	ENSSSCG00000004887	1:173767251-173767479	Hcecum	Lcecum	NOTEST	0	0	0	0	1	1	no
XLOC_000517	XLOC_000517	ENSSSCG00000022337	1:175358372-175369461	Hcecum	Lcecum	NOTEST	0.217276	0.15958	-0.445252	0	1	1	no
XLOC_000518	XLOC_000518	ENSSSCG00000021694	1:175370188-175373441	Hcecum	Lcecum	NOTEST	0.380146	0.289922	-0.390889	0	1	1	no
XLOC_000519	XLOC_000519	SERPINB7	1:175390357-175435319	Hcecum	Lcecum	NOTEST	0.0449885	0.040487	-0.152097	0	1	1	no
XLOC_000521	XLOC_000521	ENSSSCG00000025727	1:175697438-175697527	Hcecum	Lcecum	NOTEST	0	0	0	0	1	1	no
XLOC_000522	XLOC_000522	KDSR	1:175775173-175816627	Hcecum	Lcecum	OK	12.5357	9.47039	-0.40455	-1.45891	0.07065	0.562106	no
XLOC_000523	XLOC_000523	U6	1:176003202-176003296	Hcecum	Lcecum	NOTEST	0	0	0	0	1	1	no
XLOC_000524	XLOC_000524	ZCCHC2	1:176374031-176410884	Hcecum	Lcecum	OK	5.79766	5.21657	-0.15237	-0.375317	0.5014	0.982303	no
XLOC_000525	XLOC_000525	ENSSSCG00000021838	1:176515235-176515326	Hcecum	Lcecum	NOTEST	0	0	0	0	1	1	no
XLOC_000526	XLOC_000526	PIGN	1:176781391-176878848	Hcecum	Lcecum	OK	6.40313	7.25711	0.180616	0.583157	0.4262	0.960451	no
XLOC_000527	XLOC_000527	7SK	1:177629349-177629655	Hcecum	Lcecum	NOTEST	0	0	0	0	1	1	no
XLOC_000528	XLOC_000528	CCBE1	1:178905033-179129728	Hcecum	Lcecum	OK	1.26719	0.871398	-0.540226	-0.693917	0.1915	0.803377	no
XLOC_000529	XLOC_000529	LMAN1	1:179185030-179206074	Hcecum	Lcecum	OK	20.8514	23.8712	0.195123	0.520228	0.37715	0.941171	no
XLOC_000530	XLOC_000530	CPLX4	1:179212835-179239634	Hcecum	Lcecum	NOTEST	0.148807	0.124442	-0.257969	0	1	1	no
XLOC_000531	XLOC_000531	RAX	1:179257055-179260967	Hcecum	Lcecum	NOTEST	0	0	0	0	1	1	no
XLOC_000532	XLOC_000532	ENSSSCG00000004911	1:179302518-179360782	Hcecum	Lcecum	NOTEST	0.117699	0.0459925	-1.35563	0	1	1	no
XLOC_000533	XLOC_000533	SEC11C	1:179382896-179397677	Hcecum	Lcecum	OK	123.478	137.222	0.152253	0.347847	0.4992	0.981266	no
XLOC_000534	XLOC_000534	ENSSSCG00000004913	1:179430840-179430921	Hcecum	Lcecum	NOTEST	0	0	0	0	1	1	no
XLOC_000535	XLOC_000535	MALT1	1:179658937-179701310	Hcecum	Lcecum	OK	9.23462	7.22696	-0.353664	-0.511794	0.26675	0.879119	no
XLOC_000536	XLOC_000536	ALPK2	1:179772066-179891302	Hcecum	Lcecum	NOTEST	0.149431	0.181104	0.277345	0	1	1	no
XLOC_000537	XLOC_000537	7SK	1:179950609-180067851	Hcecum	Lcecum	NOTEST	0	0	0	0	1	1	no
XLOC_000538	XLOC_000538	ENSSSCG00000004920	1:180185936-180187416	Hcecum	Lcecum	OK	18.1837	14.5633	-0.320302	-0.425145	0.39285	0.946788	no
XLOC_000539	XLOC_000539	U5	1:180900947-180901063	Hcecum	Lcecum	NOTEST	0	0	0	0	1	1	no
XLOC_000540	XLOC_000540	U5	1:180909302-180909419	Hcecum	Lcecum	NOTEST	0	0	0	0	1	1	no
XLOC_000541	XLOC_000541	HACD3	1:181100249-181141948	Hcecum	Lcecum	OK	23.1091	26.3951	0.191809	0.579034	0.37785	0.941275	no
XLOC_000542	XLOC_000542	U6atac	1:181100249-181141948	Hcecum	Lcecum	NOTEST	0	0	0	0	1	1	no
XLOC_000543	XLOC_000543	SLC24A1	1:181204776-181300384	Hcecum	Lcecum	NOTEST	0.0355292	0.0676759	0.929637	0	1	1	no
XLOC_000544	XLOC_000544	ENSSSCG00000030311	1:181453613-181458386	Hcecum	Lcecum	NOTEST	0.145607	0.148337	0.026794	0	1	1	no
XLOC_000545	XLOC_000545	U2	1:181951175-181951359	Hcecum	Lcecum	NOTEST	0	0	0	0	1	1	no
XLOC_000546	XLOC_000546	DIS3L	1:182068241-182108910	Hcecum	Lcecum	OK	2.85625	3.27889	0.199083	0.538865	0.39295	0.946836	no
XLOC_000547	XLOC_000547	ENSSSCG00000029873	1:182175683-182177853	Hcecum	Lcecum	OK	121.901	143.255	0.23288	0.493838	0.3475	0.928757	no
XLOC_000548	XLOC_000548	SNAPC5	1:182181553-182222849	Hcecum	Lcecum	OK	2.27944	1.97314	-0.208181	-0.118074	0.8008	0.999113	no
XLOC_000549	XLOC_000549	ENSSSCG00000004946	1:182248013-182262495	Hcecum	Lcecum	OK	7.78111	10.4455	0.424829	0.970403	0.09005	0.621421	no
XLOC_000550	XLOC_000550	SMAD6	1:182400358-182478849	Hcecum	Lcecum	OK	10.2357	9.94424	-0.0416808	-0.0899643	0.86275	0.999113	no
XLOC_000551	XLOC_000551	ENSSSCG00000004949	1:182582220-182582612	Hcecum	Lcecum	NOTEST	0	0	0	0	1	1	no
XLOC_000552	XLOC_000552	AAGAB	1:182853800-182893684	Hcecum	Lcecum	OK	13.9621	14.331	0.037621	0.104499	0.8626	0.999113	no
XLOC_000553	XLOC_000553	C15orf61	1:183126893-183131818	Hcecum	Lcecum	OK	9.63762	12.5801	0.384392	0.628469	0.20885	0.823684	no
XLOC_000554	XLOC_000554	ENSSSCG00000004955	1:183148308-183197150	Hcecum	Lcecum	OK	9.59705	12.3873	0.368194	0.672021	0.1797	0.788619	no
XLOC_000555	XLOC_000555	ENSSSCG00000025135	1:183329682-183510087	Hcecum	Lcecum	OK	9.81144	11.1149	0.17996	0.296068	0.5617	0.99241	no
XLOC_000556	XLOC_000556	SKOR1	1:183530605-183538635	Hcecum	Lcecum	NOTEST	0.166712	0.12	-0.474331	0	1	1	no
XLOC_000557	XLOC_000557	ENSSSCG00000004958	1:183773063-183948887	Hcecum	Lcecum	OK	6.16809	6.44603	0.0635856	0.059344	0.9223	0.999113	no
XLOC_000558	XLOC_000558	FEM1B	1:183773063-183948887	Hcecum	Lcecum	OK	6.85898	7.26495	0.0829596	0.262177	0.76225	0.999113	no
XLOC_000559	XLOC_000559	CORO2B	1:184372305-184440477	Hcecum	Lcecum	NOTEST	0.466373	0.526213	0.174162	0	1	1	no
XLOC_000560	XLOC_000560	ENSSSCG00000021923	1:184797346-184801442	Hcecum	Lcecum	NOTEST	0	0	0	0	1	1	no
XLOC_000561	XLOC_000561	ENSSSCG00000004966	1:184845978-184875088	Hcecum	Lcecum	NOTEST	0.165535	0.177269	0.0988018	0	1	1	no
XLOC_000562	XLOC_000562	GLCE	1:184978720-185092440	Hcecum	Lcecum	OK	7.20366	7.98165	0.147957	0.512651	0.48975	0.978912	no
XLOC_000563	XLOC_000563	PAQR5	1:185180451-185203709	Hcecum	Lcecum	OK	3.70207	5.39566	0.543465	1.31372	0.04265	0.44713	no
XLOC_000564	XLOC_000564	KIF23	1:185212192-185303450	Hcecum	Lcecum	OK	5.65661	6.52347	0.205701	0.621517	0.3441	0.926529	no
XLOC_000565	XLOC_000565	ENSSSCG00000004971	1:185983168-186028545	Hcecum	Lcecum	OK	2.26372	2.15003	-0.0743367	-0.120571	0.8096	0.999113	no
XLOC_000566	XLOC_000566	SNORA70	1:186711472-186711607	Hcecum	Lcecum	NOTEST	0	0	0	0	1	1	no
XLOC_000567	XLOC_000567	ENSSSCG00000021937	1:186834716-186853118	Hcecum	Lcecum	NOTEST	0.0281804	0.0590057	1.06617	0	1	1	no
XLOC_000568	XLOC_000568	ENSSSCG00000021608	1:186861345-186955988	Hcecum	Lcecum	NOTEST	0	0.0125019	inf	0	1	1	no
XLOC_000569	XLOC_000569	U6	1:186861345-186955988	Hcecum	Lcecum	NOTEST	0	0	0	0	1	1	no
XLOC_000570	XLOC_000570	ENSSSCG00000023311	1:186957179-186962436	Hcecum	Lcecum	NOTEST	0	0	0	0	1	1	no
XLOC_000571	XLOC_000571	ENSSSCG00000004977	1:187711366-187712525	Hcecum	Lcecum	NOTEST	0.163083	0.0582876	-1.48434	0	1	1	no
XLOC_000572	XLOC_000572	ENSSSCG00000004980	1:187774211-188055229	Hcecum	Lcecum	OK	4.63791	4.5025	-0.042751	-0.0448548	0.925	0.999113	no
XLOC_000573	XLOC_000573	ENSSSCG00000020940	1:187774211-188055229	Hcecum	Lcecum	OK	2.89292	2.51691	-0.200874	-0.561051	0.476	0.975407	no
XLOC_000574	XLOC_000574	ENSSSCG00000004984	1:188204951-188209555	Hcecum	Lcecum	NOTEST	0.00558857	0.00474312	-0.236641	0	1	1	no
XLOC_000575	XLOC_000575	TRAPPC6B	1:188414020-188425861	Hcecum	Lcecum	OK	7.94254	8.15378	0.0378683	0.210123	0.8656	0.999113	no
XLOC_000576	XLOC_000576	ENSSSCG00000004988	1:188512956-188579826	Hcecum	Lcecum	NOTEST	0.371199	0.554507	0.579013	0	1	1	no
XLOC_000577	XLOC_000577	ENSSSCG00000020316	1:189254398-189254479	Hcecum	Lcecum	NOTEST	0	0	0	0	1	1	no
XLOC_000578	XLOC_000578	U6	1:190573325-190573432	Hcecum	Lcecum	NOTEST	0	0	0	0	1	1	no
XLOC_000579	XLOC_000579	ENSSSCG00000019982	1:191549678-191549778	Hcecum	Lcecum	NOTEST	0	0	0	0	1	1	no
XLOC_000580	XLOC_000580	LRFN5	1:191691086-191703587	Hcecum	Lcecum	NOTEST	0.0292497	0.0201455	-0.537961	0	1	1	no
XLOC_000581	XLOC_000581	FSCB	1:194527559-194529863	Hcecum	Lcecum	NOTEST	0	0	0	0	1	1	no
XLOC_000582	XLOC_000582	ENSSSCG00000030679	1:194910844-194919531	Hcecum	Lcecum	OK	1.38023	1.28724	-0.100635	-0.207862	0.7679	0.999113	no
XLOC_000583	XLOC_000583	ENSSSCG00000021709	1:194948368-194953988	Hcecum	Lcecum	OK	1.13573	1.11091	-0.0318799	-0.0739465	0.927	0.999113	no
XLOC_000584	XLOC_000584	snoU13	1:194967611-195143110	Hcecum	Lcecum	NOTEST	0	0	0	0	1	1	no
XLOC_000585	XLOC_000585	FAM179B	1:194967611-195143110	Hcecum	Lcecum	OK	3.32062	3.30183	-0.0081847	-0.022566	0.97575	0.999113	no
XLOC_000586	XLOC_000586	PRPF39	1:195153591-195185563	Hcecum	Lcecum	OK	15.5896	14.1934	-0.135365	-0.447391	0.5319	0.987973	no
XLOC_000587	XLOC_000587	SNORD127	1:195153591-195185563	Hcecum	Lcecum	NOTEST	0	0	0	0	1	1	no
XLOC_000588	XLOC_000588	ENSSSCG00000004999	1:195196670-195219710	Hcecum	Lcecum	OK	3.71854	4.55434	0.292506	0.965519	0.19195	0.803782	no
XLOC_000589	XLOC_000589	ENSSSCG00000021217	1:195288065-195292116	Hcecum	Lcecum	OK	82.1191	94.8494	0.207922	0.452115	0.36065	0.9345	no
XLOC_000590	XLOC_000590	ENSSSCG00000026988	1:195352250-195355376	Hcecum	Lcecum	NOTEST	0	0	0	0	1	1	no
XLOC_000591	XLOC_000591	ENSSSCG00000005003	1:199694830-199696984	Hcecum	Lcecum	OK	1577.83	1493.44	-0.0793064	-0.166554	0.73645	0.999113	no
XLOC_000592	XLOC_000592	LRR1	1:199852534-199859970	Hcecum	Lcecum	OK	2.9149	3.76442	0.368981	1.09843	0.185	0.795366	no
XLOC_000593	XLOC_000593	MGAT2	1:199864395-199866221	Hcecum	Lcecum	OK	63.0702	54.5347	-0.209783	-0.497549	0.3297	0.918388	no
XLOC_000594	XLOC_000594	KLHDC2	1:199945900-199957892	Hcecum	Lcecum	OK	26.3555	29.079	0.141873	0.389081	0.5123	0.984464	no
XLOC_000595	XLOC_000595	U6	1:200067876-200067981	Hcecum	Lcecum	NOTEST	0	0	0	0	1	1	no
XLOC_000596	XLOC_000596	Metazoa_SRP	1:200101913-200102210	Hcecum	Lcecum	NOTEST	0	0	0	0	1	1	no
XLOC_000597	XLOC_000597	ATP5S	1:200410386-200424733	Hcecum	Lcecum	OK	1.2884	1.54335	0.260483	1.20445	0.30095	0.901612	no
XLOC_000598	XLOC_000598	ENSSSCG00000005020	1:200589506-200695217	Hcecum	Lcecum	NOTEST	0.215744	0.328026	0.604491	0	1	1	no
XLOC_000599	XLOC_000599	ABHD12B	1:200923407-200991567	Hcecum	Lcecum	NOTEST	0.127823	0.0801609	-0.673182	0	1	1	no
XLOC_000600	XLOC_000600	TMX1	1:201220361-201237312	Hcecum	Lcecum	OK	16.2433	16.9653	0.0627444	0.296895	0.7657	0.999113	no
XLOC_000601	XLOC_000601	FRMD6	1:201656073-201698202	Hcecum	Lcecum	OK	3.98739	3.69461	-0.110022	-0.297128	0.6315	0.999113	no
XLOC_000602	XLOC_000602	C14orf166	1:201953124-201970820	Hcecum	Lcecum	OK	79.9668	91.0155	0.186712	0.503525	0.3851	0.943584	no
XLOC_000603	XLOC_000603	PTGDR	1:202228110-202235815	Hcecum	Lcecum	OK	1.25564	1.16048	-0.113702	-0.106799	0.8193	0.999113	no
XLOC_000604	XLOC_000604	PTGER2	1:202267524-202280375	Hcecum	Lcecum	OK	5.20725	5.31222	0.0287948	0.0797019	0.90405	0.999113	no
XLOC_000605	XLOC_000605	ENSSSCG00000029703	1:202361771-202588694	Hcecum	Lcecum	OK	1.1807	0.944674	-0.32175	-0.240316	0.7267	0.999113	no
XLOC_000606	XLOC_000606	ENSSSCG00000005035	1:202361771-202588694	Hcecum	Lcecum	NOTEST	0	0	0	0	1	1	no
XLOC_000607	XLOC_000607	ENSSSCG00000005036	1:202361771-202588694	Hcecum	Lcecum	NOTEST	0.114144	0.0632017	-0.852823	0	1	1	no
XLOC_000608	XLOC_000608	PSMC6	1:202599688-202625517	Hcecum	Lcecum	OK	46.961	47.8007	0.0255689	0.0878819	0.90195	0.999113	no
XLOC_000609	XLOC_000609	STYX	1:202628099-202674802	Hcecum	Lcecum	OK	8.3171	8.24974	-0.0117318	-0.0298239	0.96195	0.999113	no
XLOC_000610	XLOC_000610	ENSSSCG00000005042	1:202833908-202873552	Hcecum	Lcecum	OK	6.16337	4.85556	-0.344083	-0.573449	0.26095	0.872954	no
XLOC_000611	XLOC_000611	CDKN3	1:204289993-204304621	Hcecum	Lcecum	OK	8.19792	9.94219	0.278305	0.550333	0.30105	0.901716	no
XLOC_000612	XLOC_000612	ENSSSCG00000005048	1:204365756-204371369	Hcecum	Lcecum	OK	0.198838	0.859891	2.11256	1.158	0.22925	0.845355	no
XLOC_000613	XLOC_000613	ENSSSCG00000021451	1:204424043-204425633	Hcecum	Lcecum	NOTEST	0.00560251	0.0362736	2.69478	0	1	1	no
XLOC_000614	XLOC_000614	SAMD4A	1:204436514-204645216	Hcecum	Lcecum	OK	1.38861	1.40031	0.0121061	0.0314579	0.95795	0.999113	no
XLOC_000615	XLOC_000615	SOCS4	1:204886219-204901845	Hcecum	Lcecum	OK	8.70823	7.84266	-0.151038	-0.450978	0.5043	0.982877	no
XLOC_000616	XLOC_000616	MAPK1IP1L	1:204908529-204920066	Hcecum	Lcecum	OK	27.295	24.2658	-0.169717	-0.437388	0.44515	0.967243	no
XLOC_000617	XLOC_000617	LGALS3	1:204956630-204974124	Hcecum	Lcecum	OK	2878.71	2634.34	-0.127979	-0.188768	0.7084	0.999113	no
XLOC_000618	XLOC_000618	ENSSSCG00000005057	1:205236718-205238846	Hcecum	Lcecum	OK	28.4628	31.526	0.147465	0.346372	0.48665	0.978342	no
XLOC_000619	XLOC_000619	U4	1:205326509-205326605	Hcecum	Lcecum	NOTEST	0	0	0	0	1	1	no
XLOC_000620	XLOC_000620	KTN1	1:205432795-205534850	Hcecum	Lcecum	OK	29.9075	35.6967	0.255282	0.616163	0.25915	0.87133	no
XLOC_000621	XLOC_000621	PELI2	1:205965130-206220977	Hcecum	Lcecum	NOTEST	0.676697	0.808726	0.257141	0	1	1	no
XLOC_000622	XLOC_000622	TMEM260	1:206440693-206505468	Hcecum	Lcecum	OK	3.63682	4.2705	0.231725	0.83344	0.30575	0.904027	no
XLOC_000623	XLOC_000623	AP5M1	1:207004003-207027579	Hcecum	Lcecum	OK	9.1945	8.9511	-0.0387058	-0.135711	0.85535	0.999113	no
XLOC_000624	XLOC_000624	NAA30	1:207103161-207112320	Hcecum	Lcecum	OK	18.4395	18.8649	0.0329062	0.0722188	0.88445	0.999113	no
XLOC_000625	XLOC_000625	ENSSSCG00000029467	1:207458801-207459384	Hcecum	Lcecum	NOTEST	0	0	0	0	1	1	no
XLOC_000626	XLOC_000626	ENSSSCG00000027397	1:207707365-207707948	Hcecum	Lcecum	NOTEST	0	0	0	0	1	1	no
XLOC_000627	XLOC_000627	C14orf37	1:208103922-208149922	Hcecum	Lcecum	NOTEST	0.221908	0.366106	0.722297	0	1	1	no
XLOC_000628	XLOC_000628	ENSSSCG00000022299	1:208211101-208240161	Hcecum	Lcecum	OK	21.0828	23.6068	0.163132	0.641953	0.435	0.963699	no
XLOC_000629	XLOC_000629	PSMA3	1:208247110-208275880	Hcecum	Lcecum	OK	39.9833	39.7067	-0.010017	-0.0380941	0.96645	0.999113	no
XLOC_000630	XLOC_000630	ARID4A	1:208288848-208356182	Hcecum	Lcecum	OK	7.96508	7.909	-0.0101927	-0.0323133	0.96285	0.999113	no
XLOC_000631	XLOC_000631	U6	1:208288848-208356182	Hcecum	Lcecum	NOTEST	0	0	0	0	1	1	no
XLOC_000632	XLOC_000632	TOMM20L	1:208378660-208407955	Hcecum	Lcecum	OK	0.990222	0.733073	-0.433796	-0.0833829	0.78925	0.999113	no
XLOC_000633	XLOC_000633	ENSSSCG00000028783	1:208416764-208423498	Hcecum	Lcecum	OK	3.44359	3.65401	0.0855686	0.0906091	0.87505	0.999113	no
XLOC_000634	XLOC_000634	ENSSSCG00000023917	1:208474581-208486690	Hcecum	Lcecum	OK	2.89032	3.88075	0.425108	0.663505	0.22095	0.838124	no
XLOC_000635	XLOC_000635	ENSSSCG00000005076	1:208488016-208527177	Hcecum	Lcecum	OK	3.31124	3.53181	0.0930379	0.181109	0.7312	0.999113	no
XLOC_000636	XLOC_000636	ENSSSCG00000005077	1:209033243-209062566	Hcecum	Lcecum	NOTEST	0	0	0	0	1	1	no
XLOC_000637	XLOC_000637	LRRC9	1:210023487-210151165	Hcecum	Lcecum	NOTEST	0.010484	0.0258246	1.30056	0	1	1	no
XLOC_000638	XLOC_000638	PCNX4	1:210243301-210293196	Hcecum	Lcecum	OK	2.51087	2.1914	-0.196332	-0.664861	0.50475	0.983011	no
XLOC_000639	XLOC_000639	PPM1A	1:210390698-210401098	Hcecum	Lcecum	OK	35.4241	38.1265	0.106063	0.252094	0.62455	0.999113	no
XLOC_000640	XLOC_000640	SIX6	1:210607120-210609045	Hcecum	Lcecum	NOTEST	0	0	0	0	1	1	no
XLOC_000641	XLOC_000641	MNAT1	1:210846414-210869279	Hcecum	Lcecum	OK	8.11024	10.8312	0.417381	0.777663	0.13635	0.722988	no
XLOC_000642	XLOC_000642	SLC38A6	1:211196362-211293975	Hcecum	Lcecum	OK	3.11905	2.97563	-0.067914	-0.189106	0.8403	0.999113	no
XLOC_000643	XLOC_000643	ENSSSCG00000030657	1:211586461-211654615	Hcecum	Lcecum	OK	8.71785	5.96876	-0.546543	-1.0002	0.061	0.527483	no
XLOC_000645	XLOC_000645	HIF1A	1:212130957-212179888	Hcecum	Lcecum	OK	22.5082	30.0347	0.416176	1.13322	0.05485	0.504068	no
XLOC_000646	XLOC_000646	7SK	1:212185067-212185380	Hcecum	Lcecum	NOTEST	1.10126	1.14275	0.0533525	0	1	1	no
XLOC_000647	XLOC_000647	SNAPC1	1:212192278-212218544	Hcecum	Lcecum	OK	2.13165	1.76705	-0.270626	-0.526083	0.34685	0.928261	no
XLOC_000648	XLOC_000648	SYT16	1:212417207-212460318	Hcecum	Lcecum	NOTEST	0.0761549	0.0667831	-0.189453	0	1	1	no
XLOC_000649	XLOC_000649	ENSSSCG00000005101	1:212536678-212537005	Hcecum	Lcecum	NOTEST	0	0	0	0	1	1	no
XLOC_000650	XLOC_000650	DET1	1:212696361-212718000	Hcecum	Lcecum	OK	8.78963	9.51396	0.114243	0.250505	0.6277	0.999113	no
XLOC_000651	XLOC_000651	MRPL46	1:212754936-212764272	Hcecum	Lcecum	OK	24.8827	25.9579	0.0610284	0.133171	0.7802	0.999113	no
XLOC_000652	XLOC_000652	NTRK3	1:212938360-213258768	Hcecum	Lcecum	NOTEST	0.185089	0.0727548	-1.3471	0	1	1	no
XLOC_000653	XLOC_000653	ESR2	1:215715908-215788512	Hcecum	Lcecum	NOTEST	0	0	0	0	1	1	no
XLOC_000654	XLOC_000654	5S_rRNA	1:216180694-216180815	Hcecum	Lcecum	NOTEST	0	0	0	0	1	1	no
XLOC_000655	XLOC_000655	SGPP1	1:216298036-216383873	Hcecum	Lcecum	OK	7.12079	7.61083	0.0960172	0.586275	0.66425	0.999113	no
XLOC_000656	XLOC_000656	SNORD22	1:216566416-216566541	Hcecum	Lcecum	NOTEST	0	0	0	0	1	1	no
XLOC_000657	XLOC_000657	ENSSSCG00000005113	1:216638627-216665184	Hcecum	Lcecum	OK	5.42414	5.46503	0.0108342	0.0209597	0.9749	0.999113	no
XLOC_000658	XLOC_000658	RHOJ	1:216775632-216799044	Hcecum	Lcecum	OK	3.82983	3.82289	-0.00261739	-0.00688926	0.9925	0.999113	no
XLOC_000659	XLOC_000659	GPHB5	1:216816085-216821046	Hcecum	Lcecum	NOTEST	0	0	0	0	1	1	no
XLOC_000660	XLOC_000660	ENSSSCG00000005120	1:218133419-218139739	Hcecum	Lcecum	NOTEST	0	0	0	0	1	1	no
XLOC_000661	XLOC_000661	ENSSSCG00000005121	1:218164602-218178332	Hcecum	Lcecum	NOTEST	0	0	0	0	1	1	no
XLOC_000662	XLOC_000662	ENSSSCG00000029934	1:218179888-218222636	Hcecum	Lcecum	NOTEST	0	0.0028126	inf	0	1	1	no
XLOC_000663	XLOC_000663	LRRC19	1:218533044-218618046	Hcecum	Lcecum	OK	14.3961	15.2445	0.0826082	0.452369	0.71365	0.999113	no
XLOC_000664	XLOC_000664	PLAA	1:218624267-218670621	Hcecum	Lcecum	OK	4.87282	5.05897	0.0540875	0.220117	0.79925	0.999113	no
XLOC_000665	XLOC_000665	CAAP1	1:218678022-218722657	Hcecum	Lcecum	OK	4.77309	5.19424	0.121989	0.516113	0.58635	0.996059	no
XLOC_000666	XLOC_000666	U6	1:218887821-218887928	Hcecum	Lcecum	NOTEST	0	0	0	0	1	1	no
XLOC_000667	XLOC_000667	TUSC1	1:219726395-219727031	Hcecum	Lcecum	OK	3.67065	3.68698	0.00640677	0.0085554	0.98335	0.999113	no
XLOC_000668	XLOC_000668	IZUMO3	1:221066806-221069759	Hcecum	Lcecum	NOTEST	0	0	0	0	1	1	no
XLOC_000669	XLOC_000669	U6	1:221411532-221411639	Hcecum	Lcecum	NOTEST	0	0	0	0	1	1	no
XLOC_000670	XLOC_000670	U6	1:221525687-221525794	Hcecum	Lcecum	NOTEST	0	0	0	0	1	1	no
XLOC_000671	XLOC_000671	ELAVL2	1:222015811-222090142	Hcecum	Lcecum	OK	1.44137	1.95529	0.439941	0.725485	0.2085	0.823477	no
XLOC_000672	XLOC_000672	CDKN2B	1:223956056-223958921	Hcecum	Lcecum	OK	57.7348	56.8114	-0.0232584	-0.0478371	0.92715	0.999113	no
XLOC_000673	XLOC_000673	IFNE	1:224421237-224421819	Hcecum	Lcecum	NOTEST	0.0645883	0.0512794	-0.332894	0	1	1	no
XLOC_000674	XLOC_000674	IFN-OMEGA-3	1:224441155-224694151	Hcecum	Lcecum	NOTEST	0.374906	0.195862	-0.936687	0	1	1	no
XLOC_000675	XLOC_000675	IFN-ALPHA-10	1:224441155-224694151	Hcecum	Lcecum	NOTEST	0	0	0	0	1	1	no
XLOC_000676	XLOC_000676	IFN-DELTA-6	1:224441155-224694151	Hcecum	Lcecum	NOTEST	0	0	0	0	1	1	no
XLOC_000677	XLOC_000677	IFN-OMEGA-7	1:224441155-224694151	Hcecum	Lcecum	NOTEST	0	0	0	0	1	1	no
XLOC_000678	XLOC_000678	ENSSSCG00000027162	1:224730486-224801189	Hcecum	Lcecum	NOTEST	0	0	0	0	1	1	no
XLOC_000679	XLOC_000679	CH242-254N12.1	1:224730486-224801189	Hcecum	Lcecum	NOTEST	0	0	0	0	1	1	no
XLOC_000680	XLOC_000680	IFN-DELTA-3	1:224730486-224801189	Hcecum	Lcecum	NOTEST	0.0793495	0.158416	0.997426	0	1	1	no
XLOC_000681	XLOC_000681	ENSSSCG00000028296	1:224816423-224816969	Hcecum	Lcecum	NOTEST	0	0	0	0	1	1	no
XLOC_000682	XLOC_000682	ENSSSCG00000025036	1:224827504-224828059	Hcecum	Lcecum	NOTEST	0	0	0	0	1	1	no
XLOC_000683	XLOC_000683	IFN-OMEGA-2	1:224835907-225046312	Hcecum	Lcecum	NOTEST	0.0623428	0	#NAME?	0	1	1	no
XLOC_000684	XLOC_000684	CH242-142L3.2	1:224835907-225046312	Hcecum	Lcecum	NOTEST	0	0	0	0	1	1	no
XLOC_000685	XLOC_000685	IFN-ALPHA-5,IFN-ALPHA-8	1:224835907-225046312	Hcecum	Lcecum	NOTEST	0	0.0607163	inf	0	1	1	no
XLOC_000686	XLOC_000686	IFN-DELTA-5	1:224835907-225046312	Hcecum	Lcecum	NOTEST	0	0	0	0	1	1	no
XLOC_000687	XLOC_000687	IFN-DELTA-7	1:224835907-225046312	Hcecum	Lcecum	NOTEST	0.0937167	0	#NAME?	0	1	1	no
XLOC_000688	XLOC_000688	IFN-DELTA-2	1:225068018-225069114	Hcecum	Lcecum	NOTEST	0.103277	0.118462	0.197898	0	1	1	no
XLOC_000689	XLOC_000689	IFN-ALPHA-11	1:225073669-225074215	Hcecum	Lcecum	NOTEST	0.0910926	0.0706193	-0.36727	0	1	1	no
XLOC_000690	XLOC_000690	IFN-ALPHA-14,IFN-ALPHA-15	1:225090348-225226264	Hcecum	Lcecum	OK	1.02609	0.808393	-0.344023	-0.237914	0.71615	0.999113	no
XLOC_000691	XLOC_000691	IFN-DELTA-9	1:225090348-225226264	Hcecum	Lcecum	NOTEST	0	0.0720871	inf	0	1	1	no
XLOC_000692	XLOC_000692	IFN-ALPHA-16	1:225090348-225226264	Hcecum	Lcecum	NOTEST	0.0774965	0.326771	2.07607	0	1	1	no
XLOC_000693	XLOC_000693	IFN-DELTA-10	1:225090348-225226264	Hcecum	Lcecum	NOTEST	0	0.0962584	inf	0	1	1	no
XLOC_000694	XLOC_000694	CH242-414D14.6	1:225090348-225226264	Hcecum	Lcecum	OK	0.966076	1.3087	0.437921	0.236122	0.67095	0.999113	no
XLOC_000695	XLOC_000695	IFN-OMEGA-5,IFN-OMEGA-6	1:225090348-225226264	Hcecum	Lcecum	OK	0.941117	1.18356	0.330684	0.169108	0.7119	0.999113	no
XLOC_000696	XLOC_000696	IFN-DELTA-11	1:225090348-225226264	Hcecum	Lcecum	NOTEST	0.0701982	0	#NAME?	0	1	1	no
XLOC_000697	XLOC_000697	IFNA1	1:225090348-225226264	Hcecum	Lcecum	NOTEST	0	0.0610046	inf	0	1	1	no
XLOC_000698	XLOC_000698	IFN-DELTA-4	1:225090348-225226264	Hcecum	Lcecum	NOTEST	0.160997	0	#NAME?	0	1	1	no
XLOC_000699	XLOC_000699	IFN-ALPHA-13	1:225090348-225226264	Hcecum	Lcecum	NOTEST	0	0	0	0	1	1	no
XLOC_000700	XLOC_000700	CH242-414D14.14	1:225249230-225249772	Hcecum	Lcecum	NOTEST	0	0	0	0	1	1	no
XLOC_000701	XLOC_000701	ENSSSCG00000030452	1:225313076-225400859	Hcecum	Lcecum	NOTEST	0	0	0	0	1	1	no
XLOC_000702	XLOC_000702	ENSSSCG00000028862	1:225313076-225400859	Hcecum	Lcecum	NOTEST	0	0	0	0	1	1	no
XLOC_000703	XLOC_000703	IFN-ALPHAOMEGA	1:225450726-225451285	Hcecum	Lcecum	NOTEST	0	0	0	0	1	1	no
XLOC_000704	XLOC_000704	U6	1:225466185-225466289	Hcecum	Lcecum	NOTEST	0	0	0	0	1	1	no
XLOC_000705	XLOC_000705	IFNB1	1:225469553-225470114	Hcecum	Lcecum	NOTEST	0	0	0	0	1	1	no
XLOC_000706	XLOC_000706	HACD4	1:225505122-225523192	Hcecum	Lcecum	OK	16.6033	16.5987	-0.000399959	-0.000735356	0.9936	0.999113	no
XLOC_000707	XLOC_000707	ENSSSCG00000005165	1:225547901-225568611	Hcecum	Lcecum	OK	4.16689	5.49315	0.398662	0.743798	0.16085	0.762912	no
XLOC_000709	XLOC_000709	MLLT3	1:225900121-226359741	Hcecum	Lcecum	OK	3.69272	3.97081	0.104748	0.360439	0.636	0.999113	no
XLOC_000710	XLOC_000710	SLC24A2	1:226645476-226979819	Hcecum	Lcecum	NOTEST	0	0	0	0	1	1	no
XLOC_000711	XLOC_000711	ENSSSCG00000005169	1:227094944-227098140	Hcecum	Lcecum	OK	886.082	948.173	0.0977106	0.176579	0.72805	0.999113	no
XLOC_000712	XLOC_000712	ENSSSCG00000005171	1:227334092-227344720	Hcecum	Lcecum	OK	12.9389	14.9686	0.210221	0.455584	0.36175	0.935424	no
XLOC_000713	XLOC_000713	ENSSSCG00000005172	1:227346428-227347583	Hcecum	Lcecum	NOTEST	0.435256	0.354477	-0.29617	0	1	1	no
XLOC_000714	XLOC_000714	ENSSSCG00000005173	1:227367649-227414111	Hcecum	Lcecum	OK	4.17435	3.83942	-0.120666	-0.348171	0.60475	0.999113	no
XLOC_000715	XLOC_000715	SCARNA8	1:227367649-227414111	Hcecum	Lcecum	NOTEST	0	0	0	0	1	1	no
XLOC_000716	XLOC_000716	ENSSSCG00000025613	1:229662566-230108309	Hcecum	Lcecum	NOTEST	0.164879	0.238299	0.531363	0	1	1	no
XLOC_000717	XLOC_000717	PSIP1	1:230981733-231017408	Hcecum	Lcecum	OK	9.66999	9.31117	-0.0545509	-0.137584	0.8079	0.999113	no
XLOC_000718	XLOC_000718	TTC39B	1:231168302-231281653	Hcecum	Lcecum	OK	1.59477	1.46135	-0.126045	-0.427918	0.60095	0.998649	no
XLOC_000719	XLOC_000719	NFIB	1:231958096-232191301	Hcecum	Lcecum	OK	6.25627	9.5419	0.608974	1.27302	0.01065	0.205122	no
XLOC_000720	XLOC_000720	MPDZ	1:233121453-233214540	Hcecum	Lcecum	OK	1.66684	1.59094	-0.0672386	-0.153035	0.7799	0.999113	no
XLOC_000721	XLOC_000721	U6	1:234726355-234726438	Hcecum	Lcecum	NOTEST	0	0	0	0	1	1	no
XLOC_000722	XLOC_000722	U6	1:234905795-234905878	Hcecum	Lcecum	NOTEST	0	0	0	0	1	1	no
XLOC_000723	XLOC_000723	5S_rRNA	1:235937258-235937378	Hcecum	Lcecum	NOTEST	0	0	0	0	1	1	no
XLOC_000724	XLOC_000724	U6	1:238205640-238205747	Hcecum	Lcecum	NOTEST	0	0	0	0	1	1	no
XLOC_000725	XLOC_000725	ENSSSCG00000029629	1:239097118-239102814	Hcecum	Lcecum	NOTEST	0	0	0	0	1	1	no
XLOC_000726	XLOC_000726	ENSSSCG00000005195	1:239134395-239146114	Hcecum	Lcecum	OK	1.69609	2.66476	0.651793	1.23732	0.0505	0.486491	no
XLOC_000727	XLOC_000727	7SK	1:239394284-239394603	Hcecum	Lcecum	NOTEST	0	0	0	0	1	1	no
XLOC_000728	XLOC_000728	U6	1:239512306-239512413	Hcecum	Lcecum	NOTEST	0	0	0	0	1	1	no
XLOC_000729	XLOC_000729	ENSSSCG00000022796	1:239697127-239699690	Hcecum	Lcecum	OK	1.21356	1.54753	0.350719	0.584952	0.33465	0.920672	no
XLOC_000730	XLOC_000730	ENSSSCG00000005199	1:241060723-241084165	Hcecum	Lcecum	NOTEST	0.366095	0.475278	0.376552	0	1	1	no
XLOC_000731	XLOC_000731	ENSSSCG00000029479	1:241243999-241247724	Hcecum	Lcecum	OK	14.7096	15.9861	0.120054	0.220839	0.6628	0.999113	no
XLOC_000732	XLOC_000732	RANBP6	1:241783023-241786341	Hcecum	Lcecum	OK	7.07206	7.42606	0.0704671	0.205973	0.74655	0.999113	no
XLOC_000733	XLOC_000733	KIAA2026	1:241842298-241952442	Hcecum	Lcecum	OK	3.74281	3.74932	0.0025066	0.00749439	0.9912	0.999113	no
XLOC_000734	XLOC_000734	ERMP1	1:242045512-242108992	Hcecum	Lcecum	OK	8.46181	10.5343	0.316055	0.874221	0.15945	0.761579	no
XLOC_000735	XLOC_000735	PLGRKT	1:242425743-242473399	Hcecum	Lcecum	OK	76.3166	76.4338	0.00221394	0.0050935	0.99205	0.999113	no
XLOC_000736	XLOC_000736	ENSSSCG00000005216	1:242497238-242503501	Hcecum	Lcecum	NOTEST	0.0615163	0.16014	1.38029	0	1	1	no
XLOC_000737	XLOC_000737	INSL6	1:242534766-242561791	Hcecum	Lcecum	NOTEST	0	0	0	0	1	1	no
XLOC_000738	XLOC_000738	U6	1:242912772-242912879	Hcecum	Lcecum	NOTEST	0	0	0	0	1	1	no
XLOC_000739	XLOC_000739	ENSSSCG00000024538	1:242978573-243040568	Hcecum	Lcecum	NOTEST	0	0	0	0	1	1	no
XLOC_000740	XLOC_000740	AK3	1:243072942-243098761	Hcecum	Lcecum	OK	14.9133	15.61	0.0658801	0.277861	0.76775	0.999113	no
XLOC_000741	XLOC_000741	ENSSSCG00000005221	1:243198174-243203157	Hcecum	Lcecum	NOTEST	0.745296	0.212636	-1.80943	0	1	1	no
XLOC_000742	XLOC_000742	ENSSSCG00000030006	1:243436039-243436513	Hcecum	Lcecum	NOTEST	0.110834	0	#NAME?	0	1	1	no
XLOC_000743	XLOC_000743	ENSSSCG00000005224	1:243871197-243976749	Hcecum	Lcecum	NOTEST	0.405039	0.356793	-0.182972	0	1	1	no
XLOC_000744	XLOC_000744	ENSSSCG00000025229	1:244253910-244316567	Hcecum	Lcecum	OK	0.74797	1.4298	0.934763	0.655949	0.19175	0.803776	no
XLOC_000745	XLOC_000745	ENSSSCG00000023544	1:244343230-244422177	Hcecum	Lcecum	OK	2.17881	2.73678	0.328936	0.483707	0.7552	0.999113	no
XLOC_000746	XLOC_000746	ENSSSCG00000005225	1:244441543-244465967	Hcecum	Lcecum	NOTEST	0.3308	0.590093	0.834983	0	1	1	no
XLOC_000747	XLOC_000747	ENSSSCG00000024190	1:244485254-244490071	Hcecum	Lcecum	OK	1.06128	0.770743	-0.46149	-0.348403	0.4737	0.97492	no
XLOC_000748	XLOC_000748	ENSSSCG00000005227	1:244815646-244861517	Hcecum	Lcecum	OK	5.90985	6.53713	0.145536	0.372073	0.5136	0.984464	no
XLOC_000749	XLOC_000749	ENSSSCG00000005230	1:245167560-245169333	Hcecum	Lcecum	NOTEST	0.107299	0	#NAME?	0	1	1	no
XLOC_000750	XLOC_000750	U6	1:246524025-246524112	Hcecum	Lcecum	NOTEST	0	0	0	0	1	1	no
XLOC_000751	XLOC_000751	U6	1:246759085-246759172	Hcecum	Lcecum	NOTEST	0	0	0	0	1	1	no
XLOC_000752	XLOC_000752	DMRT2	1:246943571-246952364	Hcecum	Lcecum	NOTEST	0.010289	0	#NAME?	0	1	1	no
XLOC_000753	XLOC_000753	ENSSSCG00000021637	1:247142878-247147622	Hcecum	Lcecum	OK	1.86837	2.82055	0.5942	1.13678	0.0462	0.465199	no
XLOC_000754	XLOC_000754	ENSSSCG00000005234	1:247149408-247156926	Hcecum	Lcecum	OK	7.34211	9.83972	0.422422	1.11393	0.0783	0.590118	no
XLOC_000755	XLOC_000755	ENSSSCG00000005237	1:247184172-247207388	Hcecum	Lcecum	NOTEST	0	0	0	0	1	1	no
XLOC_000756	XLOC_000756	ENSSSCG00000023270	1:247247869-247250632	Hcecum	Lcecum	OK	1.1974	1.41243	0.238272	0.213645	0.6694	0.999113	no
XLOC_000757	XLOC_000757	ENSSSCG00000005241	1:247781742-247828122	Hcecum	Lcecum	OK	7.06174	7.45742	0.0786542	0.210284	0.74125	0.999113	no
XLOC_000758	XLOC_000758	ENSSSCG00000005242	1:247834115-247835450	Hcecum	Lcecum	NOTEST	0	0	0	0	1	1	no
XLOC_000759	XLOC_000759	ENSSSCG00000005243	1:247961313-248144476	Hcecum	Lcecum	OK	6.33749	6.43537	0.0221116	0.0525657	0.92745	0.999113	no
XLOC_000760	XLOC_000760	ENSSSCG00000025033	1:248529154-248617801	Hcecum	Lcecum	OK	16.3589	13.3119	-0.297359	-0.782929	0.21175	0.827107	no
XLOC_000761	XLOC_000761	SNORA18	1:248529154-248617801	Hcecum	Lcecum	NOTEST	0	0	0	0	1	1	no
XLOC_000762	XLOC_000762	ENSSSCG00000023646	1:248633656-248640503	Hcecum	Lcecum	OK	15.9463	14.3292	-0.154272	-0.23794	0.632	0.999113	no
XLOC_000763	XLOC_000763	FXN	1:248680701-248883729	Hcecum	Lcecum	OK	4.34913	4.77663	0.135267	0.120841	0.85185	0.999113	no
XLOC_000764	XLOC_000764	ENSSSCG00000005247	1:248680701-248883729	Hcecum	Lcecum	OK	19.341	23.2595	0.266158	0.579428	0.2596	0.871441	no
XLOC_000765	XLOC_000765	FAM189A2	1:248928514-248994992	Hcecum	Lcecum	OK	0.668369	0.661037	-0.0159137	-0.0211907	0.96975	0.999113	no
XLOC_000766	XLOC_000766	PTAR1	1:249446882-249499458	Hcecum	Lcecum	OK	5.57388	4.95194	-0.170687	-0.361374	0.5008	0.982165	no
XLOC_000767	XLOC_000767	ENSSSCG00000026693	1:249850835-249888226	Hcecum	Lcecum	OK	1.04613	1.17722	0.170328	0.0822661	0.91665	0.999113	no
XLOC_000768	XLOC_000768	KLF9	1:250030152-250057245	Hcecum	Lcecum	OK	6.20167	7.3563	0.246325	0.747664	0.2596	0.871441	no
XLOC_000769	XLOC_000769	ENSSSCG00000027959	1:250150180-250169133	Hcecum	Lcecum	OK	5.38814	5.20046	-0.0511458	-0.108873	0.8502	0.999113	no
XLOC_000770	XLOC_000770	ENSSSCG00000020904	1:251516497-251520475	Hcecum	Lcecum	OK	1.06342	1.09538	0.0427154	0.0428386	0.9289	0.999113	no
XLOC_000771	XLOC_000771	ENSSSCG00000005260	1:251538433-251552195	Hcecum	Lcecum	OK	11.57	11.2727	-0.0375532	-0.0793646	0.8753	0.999113	no
XLOC_000772	XLOC_000772	C9orf85	1:251759568-251826139	Hcecum	Lcecum	OK	3.06266	2.46565	-0.312819	-0.951077	0.2422	0.857472	no
XLOC_000773	XLOC_000773	TMC1	1:252508776-252617639	Hcecum	Lcecum	NOTEST	0.0447351	0.026644	-0.747594	0	1	1	no
XLOC_000774	XLOC_000774	ENSSSCG00000028996	1:252793169-252808540	Hcecum	Lcecum	OK	38.3119	47.12	0.298545	0.657071	0.1968	0.809667	no
XLOC_000775	XLOC_000775	ANXA1	1:252989613-253007803	Hcecum	Lcecum	OK	40.2086	35.5539	-0.177497	-0.458839	0.41065	0.954287	no
XLOC_000776	XLOC_000776	ENSSSCG00000019430	1:252989613-253007803	Hcecum	Lcecum	NOTEST	0	0	0	0	1	1	no
XLOC_000777	XLOC_000777	RORB	1:254616169-254671808	Hcecum	Lcecum	NOTEST	0.0421434	0.0138796	-1.60234	0	1	1	no
XLOC_000778	XLOC_000778	OSTF1	1:255040335-255094990	Hcecum	Lcecum	OK	127.327	122.482	-0.0559707	-0.135384	0.7988	0.999113	no
XLOC_000779	XLOC_000779	ENSSSCG00000023520	1:255618170-255748875	Hcecum	Lcecum	OK	2.42468	4.48956	0.888779	1.35451	0.00725	0.161085	no
XLOC_000780	XLOC_000780	ENSSSCG00000005274	1:255618170-255748875	Hcecum	Lcecum	NOTEST	0	0	0	0	1	1	no
XLOC_000781	XLOC_000781	GCNT1	1:256219661-256220948	Hcecum	Lcecum	OK	17.0604	16.4853	-0.0494744	-0.121491	0.82765	0.999113	no
XLOC_000782	XLOC_000782	FOXB2	1:256669230-256670523	Hcecum	Lcecum	NOTEST	0	0	0	0	1	1	no
XLOC_000783	XLOC_000783	VPS13A	1:256783357-257095026	Hcecum	Lcecum	OK	6.54072	8.27864	0.339945	1.33928	0.1229	0.699131	no
XLOC_000784	XLOC_000784	U6	1:257106370-257310461	Hcecum	Lcecum	NOTEST	0	0	0	0	1	1	no
XLOC_000785	XLOC_000785	U6	1:257713169-257713273	Hcecum	Lcecum	NOTEST	0	0	0	0	1	1	no
XLOC_000786	XLOC_000786	CEP78	1:257749459-257780509	Hcecum	Lcecum	OK	2.32076	3.19332	0.460464	1.18533	0.06825	0.553838	no
XLOC_000787	XLOC_000787	PSAT1	1:257809814-257834732	Hcecum	Lcecum	OK	1.09392	2.10799	0.946362	1.33925	0.01735	0.273408	no
XLOC_000788	XLOC_000788	TLE4	1:259252401-259399473	Hcecum	Lcecum	OK	6.54197	6.89937	0.0767403	0.222319	0.7287	0.999113	no
XLOC_000789	XLOC_000789	SNORA67	1:259252401-259399473	Hcecum	Lcecum	NOTEST	0	0	0	0	1	1	no
XLOC_000790	XLOC_000790	ENSSSCG00000005292	1:262080693-262087247	Hcecum	Lcecum	NOTEST	0.0167221	0.0154715	-0.112148	0	1	1	no
XLOC_000791	XLOC_000791	ENSSSCG00000022044	1:263169263-263171528	Hcecum	Lcecum	NOTEST	0.00832724	0	#NAME?	0	1	1	no
XLOC_000792	XLOC_000792	PHF24	1:263282928-263304033	Hcecum	Lcecum	NOTEST	0.0106915	0.0111865	0.0652935	0	1	1	no
XLOC_000793	XLOC_000793	DNAJB5	1:263316066-263324929	Hcecum	Lcecum	OK	1.84726	1.48658	-0.313389	-0.578355	0.2536	0.866879	no
XLOC_000794	XLOC_000794	C9orf131	1:263370395-263374351	Hcecum	Lcecum	NOTEST	0.0497177	0.0266633	-0.898903	0	1	1	no
XLOC_000795	XLOC_000795	ENSSSCG00000027582	1:263531904-263538607	Hcecum	Lcecum	NOTEST	0	0.00850668	inf	0	1	1	no
XLOC_000796	XLOC_000796	ENSSSCG00000025750	1:263540242-263544688	Hcecum	Lcecum	NOTEST	0	0	0	0	1	1	no
XLOC_000797	XLOC_000797	UNC13B	1:263840376-263877089	Hcecum	Lcecum	OK	16.2508	16.3148	0.00567276	0.0134772	0.9803	0.999113	no
XLOC_000798	XLOC_000798	ENSSSCG00000005307	1:263917345-263980135	Hcecum	Lcecum	NOTEST	0.00573349	0.00824275	0.523711	0	1	1	no
XLOC_000799	XLOC_000799	RUSC2	1:263990420-264050014	Hcecum	Lcecum	OK	2.7867	3.10055	0.153966	0.327821	0.5211	0.986382	no
XLOC_000800	XLOC_000800	TESK1	1:264066493-264078590	Hcecum	Lcecum	OK	24.5361	20.9493	-0.228003	-0.429564	0.39495	0.947829	no
XLOC_000801	XLOC_000801	CCDC107	1:264105679-264108701	Hcecum	Lcecum	OK	14.9346	13.559	-0.139409	-0.259078	0.60675	0.999113	no
XLOC_000802	XLOC_000802	CA9	1:264119360-264126033	Hcecum	Lcecum	OK	6.11391	6.4643	0.0804003	0.147403	0.76875	0.999113	no
XLOC_000803	XLOC_000803	CREB3	1:264176183-264181561	Hcecum	Lcecum	OK	120.728	118.435	-0.0276661	-0.0631906	0.89865	0.999113	no
XLOC_000804	XLOC_000804	RGP1	1:264193936-264199793	Hcecum	Lcecum	OK	10.5235	9.24823	-0.186365	-0.415306	0.40825	0.953148	no
XLOC_000805	XLOC_000805	NPR2	1:264233931-264254250	Hcecum	Lcecum	OK	3.2158	3.13604	-0.036233	-0.0736946	0.8797	0.999113	no
XLOC_000806	XLOC_000806	TMEM8B	1:264281527-264309436	Hcecum	Lcecum	OK	1.26463	1.01694	-0.314475	-0.50665	0.31865	0.912992	no
XLOC_000807	XLOC_000807	ENSSSCG00000005329	1:264428755-264430267	Hcecum	Lcecum	NOTEST	0	0	0	0	1	1	no
XLOC_000808	XLOC_000808	ENSSSCG00000029631	1:264437426-264438383	Hcecum	Lcecum	NOTEST	0	0	0	0	1	1	no
XLOC_000809	XLOC_000809	ENSSSCG00000022972	1:264458735-264459695	Hcecum	Lcecum	NOTEST	0	0	0	0	1	1	no
XLOC_000810	XLOC_000810	ENSSSCG00000028577	1:264472113-264473073	Hcecum	Lcecum	NOTEST	0	0	0	0	1	1	no
XLOC_000811	XLOC_000811	OR2S2	1:264490067-264491027	Hcecum	Lcecum	NOTEST	0	0	0	0	1	1	no
XLOC_000812	XLOC_000812	ENSSSCG00000021758	1:264584039-264584999	Hcecum	Lcecum	NOTEST	0	0	0	0	1	1	no
XLOC_000813	XLOC_000813	ENSSSCG00000005335	1:264603516-264604473	Hcecum	Lcecum	NOTEST	0	0	0	0	1	1	no
XLOC_000814	XLOC_000814	MELK	1:265175023-265288283	Hcecum	Lcecum	OK	4.74912	6.10245	0.361728	0.91825	0.1177	0.68963	no
XLOC_000815	XLOC_000815	ZCCHC7	1:265851530-266021320	Hcecum	Lcecum	OK	2.82402	2.78606	-0.0195233	-0.0575235	0.93235	0.999113	no
XLOC_000816	XLOC_000816	GRHPR	1:266090936-266101840	Hcecum	Lcecum	OK	20.2694	21.5905	0.091092	0.196714	0.69135	0.999113	no
XLOC_000817	XLOC_000817	POLR1E	1:266104600-266125742	Hcecum	Lcecum	OK	5.26605	6.07246	0.205562	0.441377	0.3917	0.945856	no
XLOC_000818	XLOC_000818	FRMPD1	1:266336185-266446793	Hcecum	Lcecum	NOTEST	0.0754518	0.0799277	0.0831415	0	1	1	no
XLOC_000819	XLOC_000819	ENSSSCG00000005353	1:266336185-266446793	Hcecum	Lcecum	NOTEST	0	0	0	0	1	1	no
XLOC_000820	XLOC_000820	TRMT10B	1:266451028-266476171	Hcecum	Lcecum	OK	0.932133	1.10484	0.245233	0.402265	0.60895	0.999113	no
XLOC_000821	XLOC_000821	DCAF10	1:266502564-266612327	Hcecum	Lcecum	OK	7.36746	6.58541	-0.161895	-0.348934	0.513	0.984464	no
XLOC_000822	XLOC_000822	ENSSSCG00000005358	1:266638426-266670705	Hcecum	Lcecum	OK	29.8	23.7002	-0.330412	-0.710789	0.15675	0.758235	no
XLOC_000823	XLOC_000823	ALDH1B1	1:267166210-267167764	Hcecum	Lcecum	OK	38.2102	45.4372	0.249917	0.56003	0.25975	0.871441	no
XLOC_000824	XLOC_000824	ENSSSCG00000005362	1:267206076-267222456	Hcecum	Lcecum	OK	0.901931	0.261719	-1.785	-1.28241	0.15005	0.746841	no
XLOC_000825	XLOC_000825	CCDC180	1:267252680-267327315	Hcecum	Lcecum	NOTEST	0.0176656	0.0279686	0.662863	0	1	1	no
XLOC_000826	XLOC_000826	TDRD7	1:267342109-267425086	Hcecum	Lcecum	OK	17.7794	16.6862	-0.0915524	-0.220264	0.68015	0.999113	no
XLOC_000827	XLOC_000827	TSTD2	1:267513192-267658539	Hcecum	Lcecum	OK	2.2663	2.63757	0.21887	0.288566	0.6996	0.999113	no
XLOC_000828	XLOC_000828	ENSSSCG00000005366	1:267513192-267658539	Hcecum	Lcecum	OK	14.6694	17.318	0.239469	0.376477	0.4991	0.981265	no
XLOC_000829	XLOC_000829	FOXE1	1:267835359-267836481	Hcecum	Lcecum	NOTEST	0.0356139	0	#NAME?	0	1	1	no
XLOC_000830	XLOC_000830	HEMGN	1:267908092-267913331	Hcecum	Lcecum	NOTEST	0.497067	0.519503	0.0636903	0	1	1	no
XLOC_000831	XLOC_000831	ANP32B	1:268013288-268037409	Hcecum	Lcecum	OK	44.2732	54.8777	0.309787	0.800025	0.15325	0.752662	no
XLOC_000832	XLOC_000832	NANS	1:268051415-268082286	Hcecum	Lcecum	OK	84.5118	97.3813	0.204491	0.494702	0.33735	0.922673	no
XLOC_000833	XLOC_000833	ENSSSCG00000026510	1:268374985-268740816	Hcecum	Lcecum	NOTEST	0	0	0	0	1	1	no
XLOC_000834	XLOC_000834	GALNT12	1:268840562-268881630	Hcecum	Lcecum	OK	76.5201	83.08	0.118663	0.272945	0.58575	0.995896	no
XLOC_000835	XLOC_000835	ENSSSCG00000005381	1:269014796-269023294	Hcecum	Lcecum	OK	13.8471	17.4898	0.336927	1.00075	0.13665	0.723444	no
XLOC_000836	XLOC_000836	ENSSSCG00000005380	1:269048170-269072184	Hcecum	Lcecum	OK	12.8707	14.2314	0.144988	0.285799	0.56605	0.992686	no
XLOC_000837	XLOC_000837	TGFBR1	1:269089547-269149052	Hcecum	Lcecum	OK	4.76135	5.30773	0.156724	0.250329	0.58545	0.995855	no
XLOC_000838	XLOC_000838	SEC61B	1:269209808-269222678	Hcecum	Lcecum	OK	445.833	471.995	0.0822676	0.164819	0.73765	0.999113	no
XLOC_000839	XLOC_000839	NR4A3	1:269817144-269852707	Hcecum	Lcecum	NOTEST	0.618914	0.584687	-0.0820761	0	1	1	no
XLOC_000840	XLOC_000840	STX17	1:269898455-270003564	Hcecum	Lcecum	OK	13.9387	12.6385	-0.141269	-0.524908	0.51385	0.984464	no
XLOC_000841	XLOC_000841	INVS	1:270188252-270408601	Hcecum	Lcecum	OK	2.21382	1.88141	-0.234723	-0.613725	0.31925	0.913081	no
XLOC_000842	XLOC_000842	MSANTD3	1:270529120-270554397	Hcecum	Lcecum	OK	0.972304	0.859914	-0.177215	-0.236223	0.65575	0.999113	no
XLOC_000843	XLOC_000843	ENSSSCG00000005391	1:270575097-270669977	Hcecum	Lcecum	NOTEST	0.128864	0.413053	1.68048	0	1	1	no
XLOC_000844	XLOC_000844	5S_rRNA	1:271202634-271202745	Hcecum	Lcecum	NOTEST	0	0	0	0	1	1	no
XLOC_000845	XLOC_000845	PLPPR1	1:271473333-271523248	Hcecum	Lcecum	NOTEST	0.176602	0.195147	0.144056	0	1	1	no
XLOC_000846	XLOC_000846	ENSSSCG00000005396	1:271617977-271620272	Hcecum	Lcecum	NOTEST	0	0	0	0	1	1	no
XLOC_000847	XLOC_000847	ENSSSCG00000005395	1:271709169-271710365	Hcecum	Lcecum	OK	6.11652	3.20233	-0.933589	-0.808262	0.11625	0.686121	no
XLOC_000848	XLOC_000848	ZNF189	1:271716209-271717931	Hcecum	Lcecum	OK	4.00552	4.27566	0.0941569	0.203485	0.7101	0.999113	no
XLOC_000849	XLOC_000849	U6	1:271787027-271803624	Hcecum	Lcecum	NOTEST	0	0	0	0	1	1	no
XLOC_000850	XLOC_000850	ENSSSCG00000005399	1:271840902-271868913	Hcecum	Lcecum	OK	2.16502	2.46154	0.18518	0.398634	0.4295	0.961753	no
XLOC_000851	XLOC_000851	CYLC2	1:273271805-273276442	Hcecum	Lcecum	NOTEST	0	0	0	0	1	1	no
XLOC_000852	XLOC_000852	ENSSSCG00000005403	1:274584789-274632468	Hcecum	Lcecum	OK	3.01084	3.58759	0.252848	0.91977	0.25515	0.868395	no
XLOC_000853	XLOC_000853	ENSSSCG00000024075	1:274969244-274971359	Hcecum	Lcecum	NOTEST	0	0	0	0	1	1	no
XLOC_000854	XLOC_000854	ENSSSCG00000030043	1:275242259-275243222	Hcecum	Lcecum	NOTEST	0	0	0	0	1	1	no
XLOC_000855	XLOC_000855	ENSSSCG00000023185	1:275266911-275267868	Hcecum	Lcecum	NOTEST	0	0	0	0	1	1	no
XLOC_000856	XLOC_000856	ENSSSCG00000026615	1:275277284-275278241	Hcecum	Lcecum	NOTEST	0	0	0	0	1	1	no
XLOC_000857	XLOC_000857	ENSSSCG00000026483	1:275289961-275290915	Hcecum	Lcecum	NOTEST	0	0	0	0	1	1	no
XLOC_000858	XLOC_000858	ENSSSCG00000030554	1:275305908-275308387	Hcecum	Lcecum	NOTEST	0	0	0	0	1	1	no
XLOC_000859	XLOC_000859	ENSSSCG00000026865	1:275354486-275355530	Hcecum	Lcecum	NOTEST	0	0	0	0	1	1	no
XLOC_000860	XLOC_000860	ENSSSCG00000026768	1:275395875-275396917	Hcecum	Lcecum	NOTEST	0	0	0	0	1	1	no
XLOC_000861	XLOC_000861	ABCA1	1:275474264-275507927	Hcecum	Lcecum	OK	8.2824	6.83898	-0.276268	-0.360574	0.3399	0.923925	no
XLOC_000862	XLOC_000862	ENSSSCG00000005418	1:275640597-275641551	Hcecum	Lcecum	NOTEST	0	0	0	0	1	1	no
XLOC_000863	XLOC_000863	ENSSSCG00000026241	1:275665249-275666206	Hcecum	Lcecum	NOTEST	0	0	0	0	1	1	no
XLOC_000864	XLOC_000864	ENSSSCG00000027930	1:275675621-275676578	Hcecum	Lcecum	NOTEST	0	0	0	0	1	1	no
XLOC_000865	XLOC_000865	ENSSSCG00000022665	1:275688298-275689252	Hcecum	Lcecum	NOTEST	0	0	0	0	1	1	no
XLOC_000866	XLOC_000866	SLC44A1	1:276190885-276352741	Hcecum	Lcecum	OK	67.8687	82.8585	0.287903	0.72515	0.2907	0.894962	no
XLOC_000867	XLOC_000867	ENSSSCG00000025412	1:276424322-276424427	Hcecum	Lcecum	NOTEST	0	0	0	0	1	1	no
XLOC_000868	XLOC_000868	FSD1L	1:276477078-276534946	Hcecum	Lcecum	OK	2.70328	2.95906	0.130427	0.312238	0.6285	0.999113	no
XLOC_000869	XLOC_000869	FKTN	1:276557751-276711025	Hcecum	Lcecum	OK	3.33532	4.2182	0.338803	1.10728	0.13685	0.723444	no
XLOC_000870	XLOC_000870	TMEM38B	1:276767825-276818432	Hcecum	Lcecum	OK	6.75811	6.32858	-0.0947386	-0.251117	0.70785	0.999113	no
XLOC_000871	XLOC_000871	ENSSSCG00000005430	1:277198755-277199393	Hcecum	Lcecum	NOTEST	0	0	0	0	1	1	no
XLOC_000872	XLOC_000872	ENSSSCG00000005431	1:278058493-278100676	Hcecum	Lcecum	NOTEST	0.778726	0.729808	-0.0935983	0	1	1	no
XLOC_000873	XLOC_000873	U6	1:278261385-278261490	Hcecum	Lcecum	NOTEST	0	0	0	0	1	1	no
XLOC_000874	XLOC_000874	RPS16	1:278301804-278302307	Hcecum	Lcecum	NOTEST	0	0	0	0	1	1	no
XLOC_000875	XLOC_000875	ENSSSCG00000023284	1:278444359-278444472	Hcecum	Lcecum	NOTEST	0	0	0	0	1	1	no
XLOC_000876	XLOC_000876	ENSSSCG00000026467	1:278643317-278648916	Hcecum	Lcecum	OK	3.27105	4.04846	0.307617	0.376496	0.44305	0.966575	no
XLOC_000877	XLOC_000877	RAD23B	1:278901472-278948163	Hcecum	Lcecum	OK	31.3191	33.6014	0.101476	0.345352	0.6383	0.999113	no
XLOC_000878	XLOC_000878	ACTL7A	1:280413750-280415070	Hcecum	Lcecum	NOTEST	0.0211839	0	#NAME?	0	1	1	no
XLOC_000879	XLOC_000879	IKBKAP	1:280440241-280511374	Hcecum	Lcecum	OK	3.8124	3.94478	0.0492454	0.146274	0.8261	0.999113	no
XLOC_000880	XLOC_000880	ENSSSCG00000005442	1:280529218-280533010	Hcecum	Lcecum	OK	1.1005	0.806913	-0.447677	-0.547295	0.38635	0.944306	no
XLOC_000881	XLOC_000881	PALM2	1:281510946-281730889	Hcecum	Lcecum	NOTEST	0.19955	0.267008	0.420132	0	1	1	no
XLOC_000882	XLOC_000882	ENSSSCG00000005451	1:281917464-281919779	Hcecum	Lcecum	OK	5.69676	5.64175	-0.0139989	-0.0284258	0.955	0.999113	no
XLOC_000883	XLOC_000883	MUSK	1:282424653-282563435	Hcecum	Lcecum	NOTEST	0.0487497	0.040249	-0.276442	0	1	1	no
XLOC_000884	XLOC_000884	ENSSSCG00000005460	1:283217646-283224893	Hcecum	Lcecum	OK	15.7926	13.7237	-0.202576	-0.399633	0.421	0.959057	no
XLOC_000885	XLOC_000885	GNG10	1:283259090-283266590	Hcecum	Lcecum	OK	67.8557	63.9794	-0.0848622	-0.301052	0.69365	0.999113	no
XLOC_000886	XLOC_000886	ENSSSCG00000022780	1:283440943-283479545	Hcecum	Lcecum	OK	29.2157	17.242	-0.760815	-3.17184	0.00225	0.0717158	no
XLOC_000887	XLOC_000887	HSDL2	1:283908772-283976617	Hcecum	Lcecum	OK	22.4469	28.8465	0.361877	1.07031	0.1028	0.654519	no
XLOC_000888	XLOC_000888	KIAA1958	1:283985015-284161849	Hcecum	Lcecum	NOTEST	0.476927	0.523789	0.135218	0	1	1	no
XLOC_000889	XLOC_000889	SNX30	1:284234457-284358731	Hcecum	Lcecum	OK	4.65749	5.33238	0.195226	0.372978	0.4527	0.969687	no
XLOC_000890	XLOC_000890	ENSSSCG00000005473	1:284427643-284428084	Hcecum	Lcecum	NOTEST	0	0	0	0	1	1	no
XLOC_000891	XLOC_000891	SLC31A2	1:284589319-284600766	Hcecum	Lcecum	OK	3.46878	3.93726	0.182765	0.562213	0.44475	0.967239	no
XLOC_000892	XLOC_000892	ENSSSCG00000028992	1:284642843-284644552	Hcecum	Lcecum	OK	42.3007	44.4265	0.0707404	0.135132	0.78665	0.999113	no
XLOC_000893	XLOC_000893	PRPF4	1:284648636-284677112	Hcecum	Lcecum	OK	16.9255	16.3192	-0.052626	-0.108032	0.84245	0.999113	no
XLOC_000894	XLOC_000894	ENSSSCG00000029221	1:284727820-284751025	Hcecum	Lcecum	OK	30.0934	31.6089	0.0708838	0.149272	0.7619	0.999113	no
XLOC_000895	XLOC_000895	ENSSSCG00000021173	1:284757651-284772840	Hcecum	Lcecum	OK	33.5531	34.9546	0.0590368	0.12614	0.79795	0.999113	no
XLOC_000896	XLOC_000896	C9orf43	1:284834362-284852129	Hcecum	Lcecum	NOTEST	0.0199788	0.0213081	0.092931	0	1	1	no
XLOC_000897	XLOC_000897	ENSSSCG00000005480	1:284871910-284991153	Hcecum	Lcecum	OK	9.86475	10.3021	0.0625777	0.139055	0.78255	0.999113	no
XLOC_000898	XLOC_000898	ENSSSCG00000022235	1:285154897-285156404	Hcecum	Lcecum	NOTEST	0	0	0	0	1	1	no
XLOC_000899	XLOC_000899	ZNF618	1:285628675-285700029	Hcecum	Lcecum	OK	4.3588	4.67628	0.101431	0.204162	0.6815	0.999113	no
XLOC_000900	XLOC_000900	ENSSSCG00000005487	1:285795978-286174228	Hcecum	Lcecum	OK	0.82069	0.682942	-0.265073	-0.135599	0.7935	0.999113	no
XLOC_000901	XLOC_000901	ENSSSCG00000023475	1:285795978-286174228	Hcecum	Lcecum	NOTEST	0.123712	0.129581	0.0668726	0	1	1	no
XLOC_000902	XLOC_000902	ENSSSCG00000027008	1:285795978-286174228	Hcecum	Lcecum	NOTEST	0	0	0	0	1	1	no
XLOC_000903	XLOC_000903	ENSSSCG00000018765	1:285795978-286174228	Hcecum	Lcecum	NOTEST	0	0	0	0	1	1	no
XLOC_000904	XLOC_000904	ENSSSCG00000005488	1:286190550-286194344	Hcecum	Lcecum	NOTEST	0.113071	0	#NAME?	0	1	1	no
XLOC_000905	XLOC_000905	ENSSSCG00000025956	1:286640942-286648888	Hcecum	Lcecum	OK	0.502995	1.56921	1.64142	1.76636	0.00215	0.069273	no
XLOC_000906	XLOC_000906	PAPPA	1:287904366-288136642	Hcecum	Lcecum	NOTEST	0.287954	0.264654	-0.121732	0	1	1	no
XLOC_000907	XLOC_000907	TRIM32	1:288450252-288462903	Hcecum	Lcecum	OK	5.01635	4.8373	-0.052438	-0.11194	0.82755	0.999113	no
XLOC_000908	XLOC_000908	TLR4	1:289775821-289785847	Hcecum	Lcecum	OK	8.69665	7.79048	-0.158749	-0.336973	0.53335	0.988473	no
XLOC_000909	XLOC_000909	ENSSSCG00000022627	1:291591737-291659211	Hcecum	Lcecum	NOTEST	0.0962205	0	#NAME?	0	1	1	no
XLOC_000910	XLOC_000910	ENSSSCG00000005505	1:292326415-292373287	Hcecum	Lcecum	OK	6.13346	7.18613	0.228514	0.486405	0.32035	0.913854	no
XLOC_000911	XLOC_000911	ENSSSCG00000028551	1:292546950-292572998	Hcecum	Lcecum	OK	5.15906	5.69607	0.142858	0.245594	0.6261	0.999113	no
XLOC_000912	XLOC_000912	ENSSSCG00000028006	1:292587266-292594194	Hcecum	Lcecum	OK	0.812251	0.417664	-0.959585	-0.764113	0.1649	0.768124	no
XLOC_000913	XLOC_000913	PSMD5	1:292950894-292968201	Hcecum	Lcecum	OK	9.1343	11.8084	0.370444	1.10894	0.11005	0.672423	no
XLOC_000914	XLOC_000914	ENSSSCG00000005508	1:292975895-292997306	Hcecum	Lcecum	NOTEST	0.0434223	0.0662135	0.608688	0	1	1	no
XLOC_000915	XLOC_000915	RAB14	1:293477530-293504330	Hcecum	Lcecum	OK	51.3389	57.6797	0.16801	0.519993	0.43665	0.964546	no
XLOC_000916	XLOC_000916	ENSSSCG00000022449	1:293612915-293613989	Hcecum	Lcecum	NOTEST	0	0	0	0	1	1	no
XLOC_000917	XLOC_000917	ENSSSCG00000005519	1:293629344-293704926	Hcecum	Lcecum	NOTEST	0.0259805	0.0543819	1.0657	0	1	1	no
XLOC_000918	XLOC_000918	MORN5	1:294559948-294571745	Hcecum	Lcecum	NOTEST	0	0	0	0	1	1	no
XLOC_000919	XLOC_000919	MRRF	1:294661291-294714165	Hcecum	Lcecum	OK	9.74288	10.6348	0.12637	0.287484	0.57575	0.994382	no
XLOC_000920	XLOC_000920	PTGS1	1:294753877-294780705	Hcecum	Lcecum	OK	6.10655	5.52749	-0.143732	-0.310989	0.54185	0.989955	no
XLOC_000921	XLOC_000921	ENSSSCG00000023988	1:294923005-294923941	Hcecum	Lcecum	NOTEST	0	0	0	0	1	1	no
XLOC_000922	XLOC_000922	ENSSSCG00000005871	1:295229400-295229928	Hcecum	Lcecum	NOTEST	0	0	0	0	1	1	no
XLOC_000923	XLOC_000923	ENSSSCG00000027732	1:295277040-295278003	Hcecum	Lcecum	NOTEST	0	0	0	0	1	1	no
XLOC_000924	XLOC_000924	ENSSSCG00000029564	1:295289238-295290180	Hcecum	Lcecum	NOTEST	0	0	0	0	1	1	no
XLOC_000925	XLOC_000925	ENSSSCG00000026287	1:295304652-295305610	Hcecum	Lcecum	NOTEST	0	0	0	0	1	1	no
XLOC_000926	XLOC_000926	ENSSSCG00000022433	1:295393641-295394583	Hcecum	Lcecum	NOTEST	0	0	0	0	1	1	no
XLOC_000927	XLOC_000927	ENSSSCG00000005544	1:295439887-295440820	Hcecum	Lcecum	NOTEST	0	0	0	0	1	1	no
XLOC_000928	XLOC_000928	ENSSSCG00000028498	1:295642617-295643562	Hcecum	Lcecum	NOTEST	0	0	0	0	1	1	no
XLOC_000929	XLOC_000929	ENSSSCG00000005540	1:295846060-295846999	Hcecum	Lcecum	NOTEST	0	0	0	0	1	1	no
XLOC_000930	XLOC_000930	ENSSSCG00000028769	1:295948830-295949772	Hcecum	Lcecum	NOTEST	0	0	0	0	1	1	no
XLOC_000931	XLOC_000931	ENSSSCG00000028478	1:296106834-296108212	Hcecum	Lcecum	NOTEST	0	0	0	0	1	1	no
XLOC_000932	XLOC_000932	ENSSSCG00000030316	1:296208345-296209281	Hcecum	Lcecum	NOTEST	0	0	0	0	1	1	no
XLOC_000934	XLOC_000934	ENSSSCG00000005868	1:296392366-296392894	Hcecum	Lcecum	NOTEST	0	0	0	0	1	1	no
XLOC_000935	XLOC_000935	ENSSSCG00000005562	1:296527420-296528524	Hcecum	Lcecum	NOTEST	0	0	0	0	1	1	no
XLOC_000936	XLOC_000936	ENSSSCG00000028987	1:296559515-296560457	Hcecum	Lcecum	NOTEST	0	0	0	0	1	1	no
XLOC_000937	XLOC_000937	ENSSSCG00000024731	1:296612658-296613933	Hcecum	Lcecum	NOTEST	0	0	0	0	1	1	no
XLOC_000938	XLOC_000938	OR1J2	1:296616431-296617370	Hcecum	Lcecum	NOTEST	0	0	0	0	1	1	no
XLOC_000939	XLOC_000939	ENSSSCG00000027081	1:296705378-296706323	Hcecum	Lcecum	NOTEST	0	0	0	0	1	1	no
XLOC_000940	XLOC_000940	ENSSSCG00000024099	1:296790657-296791701	Hcecum	Lcecum	NOTEST	0	0	0	0	1	1	no
XLOC_000941	XLOC_000941	ENSSSCG00000005558	1:297063179-297064170	Hcecum	Lcecum	NOTEST	0	0	0	0	1	1	no
XLOC_000942	XLOC_000942	ENSSSCG00000026240	1:297106382-297107315	Hcecum	Lcecum	NOTEST	0	0	0	0	1	1	no
XLOC_000943	XLOC_000943	ENSSSCG00000026788	1:297187669-297188614	Hcecum	Lcecum	NOTEST	0	0	0	0	1	1	no
XLOC_000944	XLOC_000944	ENSSSCG00000020743	1:297320599-297377198	Hcecum	Lcecum	OK	5.53342	6.68214	0.272138	0.526751	0.299	0.900253	no
XLOC_000945	XLOC_000945	ENSSSCG00000022439	1:297409404-297442956	Hcecum	Lcecum	OK	8.63122	11.7096	0.440062	0.791602	0.1258	0.705044	no
XLOC_000946	XLOC_000946	ENSSSCG00000005580	1:297409404-297442956	Hcecum	Lcecum	NOTEST	0.0193691	0.0473654	1.29008	0	1	1	no
XLOC_000947	XLOC_000947	ENSSSCG00000023197	1:297444745-297478735	Hcecum	Lcecum	OK	7.60287	8.21906	0.112429	0.341396	0.60935	0.999113	no
XLOC_000948	XLOC_000948	ENSSSCG00000030216	1:297497642-297714461	Hcecum	Lcecum	OK	0.916445	0.839447	-0.126609	-0.067209	0.89535	0.999113	no
XLOC_000949	XLOC_000949	ENSSSCG00000005585	1:297816369-297887429	Hcecum	Lcecum	OK	2.63369	2.85033	0.114043	0.226369	0.6528	0.999113	no
XLOC_000950	XLOC_000950	NEK6	1:298850330-298942265	Hcecum	Lcecum	OK	46.1304	50.8313	0.139999	0.357228	0.5166	0.985204	no
XLOC_000951	XLOC_000951	ADGRD2	1:299032503-299050804	Hcecum	Lcecum	NOTEST	0	0	0	0	1	1	no
XLOC_000952	XLOC_000952	NR6A1	1:299074849-299106337	Hcecum	Lcecum	OK	1.28913	1.11945	-0.203618	-0.245988	0.63445	0.999113	no
XLOC_000953	XLOC_000953	NR5A1	1:299120562-299135428	Hcecum	Lcecum	NOTEST	0	0	0	0	1	1	no
XLOC_000954	XLOC_000954	ssc-mir-181a-2	1:299188158-299395838	Hcecum	Lcecum	NOTEST	0	0	0	0	1	1	no
XLOC_000955	XLOC_000955	ssc-mir-181b-2	1:299188158-299395838	Hcecum	Lcecum	NOTEST	0	0	0	0	1	1	no
XLOC_000956	XLOC_000956	OLFML2A	1:299402515-299429476	Hcecum	Lcecum	OK	5.09783	4.41683	-0.206871	-0.464873	0.3657	0.936324	no
XLOC_000957	XLOC_000957	U6	1:299437719-299437827	Hcecum	Lcecum	NOTEST	0	0	0	0	1	1	no
XLOC_000958	XLOC_000958	WDR38	1:299458569-299467317	Hcecum	Lcecum	NOTEST	0	0.0526367	inf	0	1	1	no
XLOC_000959	XLOC_000959	ARPC5L	1:299470823-299479050	Hcecum	Lcecum	OK	75.2552	67.3366	-0.160399	-0.414648	0.4651	0.973145	no
XLOC_000960	XLOC_000960	PPP6C	1:299702673-299727172	Hcecum	Lcecum	OK	31.2946	28.6906	-0.125335	-0.394038	0.5684	0.993301	no
XLOC_000961	XLOC_000961	GAPVD1	1:299771697-300126813	Hcecum	Lcecum	OK	9.01071	9.44019	0.0671739	0.138858	0.79855	0.999113	no
XLOC_000962	XLOC_000962	PBX3	1:300208110-300433703	Hcecum	Lcecum	OK	15.5341	18.5242	0.253979	0.747618	0.24015	0.856598	no
XLOC_000963	XLOC_000963	ENSSSCG00000027126	1:300987666-300997401	Hcecum	Lcecum	OK	3.17926	1.96405	-0.694857	-0.701436	0.1949	0.807522	no
XLOC_000964	XLOC_000964	U6	1:300987666-300997401	Hcecum	Lcecum	NOTEST	0	0	0	0	1	1	no
XLOC_000965	XLOC_000965	LMX1B	1:301225139-301230939	Hcecum	Lcecum	NOTEST	0	0.0834366	inf	0	1	1	no
XLOC_000966	XLOC_000966	RALGPS1	1:301441559-301671043	Hcecum	Lcecum	OK	5.44636	3.49158	-0.64141	-0.638002	0.2338	0.849866	no
XLOC_000967	XLOC_000967	ENSSSCG00000005609	1:301701193-301833924	Hcecum	Lcecum	OK	1.44927	1.5104	0.0595969	0.111733	0.83105	0.999113	no
XLOC_000968	XLOC_000968	ENSSSCG00000005610	1:301835732-301844619	Hcecum	Lcecum	OK	4.28133	4.25339	-0.0094464	-0.0164381	0.9763	0.999113	no
XLOC_000969	XLOC_000969	ZNF79	1:301852484-301870268	Hcecum	Lcecum	OK	4.15047	4.275	0.0426476	0.0843248	0.86655	0.999113	no
XLOC_000970	XLOC_000970	ENSSSCG00000005613	1:301878106-301918956	Hcecum	Lcecum	OK	2.6928	2.88734	0.10063	0.183893	0.7176	0.999113	no
XLOC_000971	XLOC_000971	STXBP1	1:302057982-302090174	Hcecum	Lcecum	OK	8.86364	7.20788	-0.298325	-0.610964	0.21955	0.836367	no
XLOC_000972	XLOC_000972	ENSSSCG00000005618	1:302101844-302105493	Hcecum	Lcecum	NOTEST	0.190437	0.275848	0.534555	0	1	1	no
XLOC_000973	XLOC_000973	ENSSSCG00000024597	1:302108513-302109397	Hcecum	Lcecum	NOTEST	0.304931	0.115003	-1.40681	0	1	1	no
XLOC_000974	XLOC_000974	ENSSSCG00000005616	1:302119557-302120983	Hcecum	Lcecum	OK	1.13941	0.643318	-0.824677	-0.509108	0.2778	0.887598	no
XLOC_000975	XLOC_000975	CDK9	1:302142851-302207383	Hcecum	Lcecum	OK	139.251	128.625	-0.114518	-0.259967	0.59385	0.997208	no
XLOC_000976	XLOC_000976	FPGS	1:302224596-302231230	Hcecum	Lcecum	OK	3.97834	3.65504	-0.122282	-0.245528	0.6573	0.999113	no
XLOC_000977	XLOC_000977	SLC25A25	1:302453221-302567491	Hcecum	Lcecum	OK	29.1346	20.5868	-0.501011	-1.127	0.0271	0.352245	no
XLOC_000978	XLOC_000978	ENSSSCG00000005638	1:302600678-302605199	Hcecum	Lcecum	OK	4.07003	6.29961	0.630225	1.021	0.0388	0.426476	no
XLOC_000979	XLOC_000979	C9orf16	1:302606723-302610204	Hcecum	Lcecum	OK	82.584	75.9673	-0.120484	-0.274016	0.5891	0.996308	no
XLOC_000980	XLOC_000980	DNM1	1:302643445-302691985	Hcecum	Lcecum	OK	1.91971	1.61014	-0.253698	-0.421119	0.3891	0.945138	no
XLOC_000981	XLOC_000981	SWI5	1:302710778-302716875	Hcecum	Lcecum	OK	16.1543	15.0304	-0.104031	-0.202726	0.6831	0.999113	no
XLOC_000982	XLOC_000982	ENSSSCG00000005646	1:302736094-302814406	Hcecum	Lcecum	OK	25.5431	28.0242	0.133738	0.12897	0.80085	0.999113	no
XLOC_000983	XLOC_000983	ENSSSCG00000005648	1:302736094-302814406	Hcecum	Lcecum	OK	43.8286	38.2323	-0.197079	-0.231828	0.64895	0.999113	no
XLOC_000984	XLOC_000984	URM1	1:302736094-302814406	Hcecum	Lcecum	OK	69.3476	69.5088	0.00335071	0.00446638	0.9925	0.999113	no
XLOC_000985	XLOC_000985	U3	1:302817457-302817676	Hcecum	Lcecum	NOTEST	0	0	0	0	1	1	no
XLOC_000986	XLOC_000986	ODF2	1:302880018-302916932	Hcecum	Lcecum	OK	9.19857	8.94546	-0.0402541	-0.0795153	0.8728	0.999113	no
XLOC_000987	XLOC_000987	GLE1	1:302917897-302944879	Hcecum	Lcecum	OK	11.1102	12.9199	0.21771	0.475055	0.3311	0.91876	no
XLOC_000988	XLOC_000988	SPTAN1	1:302971842-303054229	Hcecum	Lcecum	OK	49.5319	57.1753	0.207032	0.429803	0.40295	0.950358	no
XLOC_000989	XLOC_000989	SET	1:303074194-303088325	Hcecum	Lcecum	OK	122.022	134.549	0.140994	0.40525	0.55085	0.991324	no
XLOC_000990	XLOC_000990	PKN3	1:303093221-303107386	Hcecum	Lcecum	OK	6.50259	5.31585	-0.290713	-0.465334	0.35245	0.930265	no
XLOC_000991	XLOC_000991	TBC1D13	1:303151696-303165931	Hcecum	Lcecum	OK	21.6127	22.7036	0.0710433	0.154192	0.75705	0.999113	no
XLOC_000992	XLOC_000992	ENDOG	1:303170033-303183167	Hcecum	Lcecum	OK	5.86964	6.20052	0.0791174	0.128399	0.79345	0.999113	no
XLOC_000993	XLOC_000993	LRRC8A	1:303225708-303256403	Hcecum	Lcecum	OK	12.2345	11.1764	-0.130498	-0.300663	0.5367	0.989364	no
XLOC_000994	XLOC_000994	PHYHD1	1:303258824-303270695	Hcecum	Lcecum	OK	6.41565	5.25082	-0.289053	-0.507093	0.3068	0.905059	no
XLOC_000995	XLOC_000995	NUP188	1:303275682-303329083	Hcecum	Lcecum	OK	13.4337	13.8772	0.0468577	0.110473	0.8323	0.999113	no
XLOC_000996	XLOC_000996	FAM73B	1:303351065-303380151	Hcecum	Lcecum	OK	27.4527	25.2959	-0.118048	-0.272027	0.5923	0.996729	no
XLOC_000997	XLOC_000997	DOLPP1	1:303391082-303400174	Hcecum	Lcecum	OK	26.0557	24.3834	-0.0957043	-0.222686	0.6663	0.999113	no
XLOC_000998	XLOC_000998	PTPA	1:303417951-303447712	Hcecum	Lcecum	OK	81.509	80.4813	-0.0183066	-0.0414193	0.93255	0.999113	no
XLOC_000999	XLOC_000999	NTMT1	1:303687310-303696507	Hcecum	Lcecum	OK	18.281	21.3921	0.226731	0.496572	0.3191	0.913061	no
XLOC_001000	XLOC_001000	PRRX2	1:303720887-303770893	Hcecum	Lcecum	OK	3.32394	2.11191	-0.654348	-0.936175	0.0727	0.570167	no
XLOC_001001	XLOC_001001	ENSSSCG00000005674	1:303804122-303806765	Hcecum	Lcecum	OK	12.501	5.96542	-1.06735	-0.678219	0.16485	0.767977	no
XLOC_001002	XLOC_001002	TOR1B	1:303864105-303869260	Hcecum	Lcecum	OK	22.4446	25.092	0.160855	0.346496	0.481	0.976692	no
XLOC_001003	XLOC_001003	USP20	1:303892885-303935551	Hcecum	Lcecum	OK	15.0442	12.4798	-0.269611	-0.602387	0.23165	0.847505	no
XLOC_001004	XLOC_001004	NCS1	1:304186076-304192568	Hcecum	Lcecum	OK	2.03446	3.50829	0.786126	0.779629	0.13115	0.714723	no
XLOC_001005	XLOC_001005	HMCN2	1:304346786-304445413	Hcecum	Lcecum	OK	3.08139	3.04408	-0.0175759	-0.0383106	0.941	0.999113	no
XLOC_001007	XLOC_001007	FUBP3	1:304575333-304625560	Hcecum	Lcecum	OK	15.1536	16.3857	0.112777	0.501352	0.60165	0.998705	no
XLOC_001008	XLOC_001008	PRDM12	1:304646520-304662114	Hcecum	Lcecum	NOTEST	0.0482571	0	#NAME?	0	1	1	no
XLOC_001009	XLOC_001009	EXOSC2	1:304671175-304679921	Hcecum	Lcecum	OK	11.2616	12.1487	0.109395	0.211574	0.6714	0.999113	no
XLOC_001010	XLOC_001010	ABL1	1:304685888-304829672	Hcecum	Lcecum	OK	19.3148	20.156	0.0615027	0.143083	0.7758	0.999113	no
XLOC_001011	XLOC_001011	LAMC3	1:304979407-305098340	Hcecum	Lcecum	OK	0.885342	0.744861	-0.249262	-0.393557	0.42195	0.959368	no
XLOC_001012	XLOC_001012	NUP214	1:305131024-305241772	Hcecum	Lcecum	OK	8.01299	8.75072	0.127061	0.276725	0.5589	0.992293	no
XLOC_001013	XLOC_001013	PLPP7	1:305296656-305297166	Hcecum	Lcecum	OK	0.733986	0.765854	0.0613182	0.0368834	0.9229	0.999113	no
XLOC_001014	XLOC_001014	ENSSSCG00000005715	1:305377244-305439325	Hcecum	Lcecum	OK	26.6432	23.7498	-0.165856	-0.365598	0.463	0.972691	no
XLOC_001015	XLOC_001015	SNORD62	1:305377244-305439325	Hcecum	Lcecum	NOTEST	0	0	0	0	1	1	no
XLOC_001016	XLOC_001016	SNORD62	1:305377244-305439325	Hcecum	Lcecum	NOTEST	0	0	0	0	1	1	no
XLOC_001017	XLOC_001017	POMT1	1:305440957-305462254	Hcecum	Lcecum	OK	15.3942	16.3542	0.0872783	0.0867592	0.85555	0.999113	no
XLOC_001018	XLOC_001018	ENSSSCG00000005721	1:306021148-306021451	Hcecum	Lcecum	NOTEST	0	0	0	0	1	1	no
XLOC_001019	XLOC_001019	NTNG2	1:306096985-306137454	Hcecum	Lcecum	NOTEST	0.300374	0.31193	0.054462	0	1	1	no
XLOC_001020	XLOC_001020	ENSSSCG00000026458	1:306284352-306285021	Hcecum	Lcecum	NOTEST	0	0.123707	inf	0	1	1	no
XLOC_001021	XLOC_001021	ENSSSCG00000005727	1:306333930-306368383	Hcecum	Lcecum	NOTEST	0.121933	0	#NAME?	0	1	1	no
XLOC_001022	XLOC_001022	BARHL1	1:306405794-306412475	Hcecum	Lcecum	NOTEST	0	0	0	0	1	1	no
XLOC_001023	XLOC_001023	GTF3C4	1:306486801-306506690	Hcecum	Lcecum	OK	5.9474	5.95526	0.00190531	0.00396134	0.99115	0.999113	no
XLOC_001024	XLOC_001024	ENSSSCG00000023474	1:306637563-306641266	Hcecum	Lcecum	NOTEST	0.222738	0.116351	-0.936859	0	1	1	no
XLOC_001025	XLOC_001025	ENSSSCG00000027595	1:306696778-306698101	Hcecum	Lcecum	OK	1.31487	0.778945	-0.755329	-0.807931	0.1218	0.697364	no
XLOC_001026	XLOC_001026	RALGDS	1:306700485-306714090	Hcecum	Lcecum	OK	22.576	15.7349	-0.520821	-1.18393	0.0179	0.278481	no
XLOC_001027	XLOC_001027	ENSSSCG00000022250	1:306729964-306927497	Hcecum	Lcecum	NOTEST	0.0850201	0.123911	0.543425	0	1	1	no
XLOC_001028	XLOC_001028	ENSSSCG00000005735	1:306729964-306927497	Hcecum	Lcecum	OK	5.55117	6.74363	0.280732	0.109542	0.866	0.999113	no
XLOC_001029	XLOC_001029	ENSSSCG00000005734	1:306729964-306927497	Hcecum	Lcecum	NOTEST	0	0	0	0	1	1	no
XLOC_001030	XLOC_001030	ADAMTS13	1:306998074-307029937	Hcecum	Lcecum	OK	4.006	4.41413	0.139966	0.279538	0.58065	0.995416	no
XLOC_001031	XLOC_001031	CACFD1	1:307030424-307039181	Hcecum	Lcecum	OK	72.9424	68.9356	-0.0815079	-0.171481	0.7277	0.999113	no
XLOC_001032	XLOC_001032	ADAMTSL2	1:307095607-307128748	Hcecum	Lcecum	NOTEST	0.485615	0.592927	0.28804	0	1	1	no
XLOC_001033	XLOC_001033	DBH	1:307178222-307198524	Hcecum	Lcecum	NOTEST	0	0	0	0	1	1	no
XLOC_001034	XLOC_001034	WDR5	1:307533211-307551074	Hcecum	Lcecum	OK	19.4357	20.0415	0.0442814	0.110678	0.8386	0.999113	no
XLOC_001035	XLOC_001035	COL5A1	1:308064162-308174334	Hcecum	Lcecum	OK	18.9039	19.8406	0.0697757	0.169073	0.7506	0.999113	no
XLOC_001036	XLOC_001036	ENSSSCG00000023333	1:308197100-308203079	Hcecum	Lcecum	OK	1104.68	1276.33	0.208363	0.348025	0.47855	0.975822	no
XLOC_001037	XLOC_001037	OLFM1	1:308316068-308353293	Hcecum	Lcecum	OK	5.88219	5.57991	-0.0761103	-0.153633	0.7591	0.999113	no
XLOC_001038	XLOC_001038	PPP1R26	1:308620789-308624302	Hcecum	Lcecum	OK	8.60682	10.762	0.322399	0.757348	0.1605	0.76284	no
XLOC_001039	XLOC_001039	MRPS2	1:308635545-308639471	Hcecum	Lcecum	OK	31.5443	33.0281	0.0663163	0.154018	0.7506	0.999113	no
XLOC_001040	XLOC_001040	PAEP	1:308664852-308669074	Hcecum	Lcecum	OK	3.05691	1.35948	-1.16902	-1.31236	0.02295	0.320478	no
XLOC_001041	XLOC_001041	LCN9	1:308696310-308697990	Hcecum	Lcecum	NOTEST	0	0	0	0	1	1	no
XLOC_001042	XLOC_001042	ENSSSCG00000005756	1:308712993-308716167	Hcecum	Lcecum	NOTEST	0	0	0	0	1	1	no
XLOC_001043	XLOC_001043	KCNT1	1:308751421-308841049	Hcecum	Lcecum	NOTEST	0.504724	0.616877	0.289488	0	1	1	no
XLOC_001044	XLOC_001044	ENSSSCG00000005766	1:308980480-308981422	Hcecum	Lcecum	NOTEST	0	0	0	0	1	1	no
XLOC_001045	XLOC_001045	ENSSSCG00000005765	1:308988714-308989629	Hcecum	Lcecum	NOTEST	0	0	0	0	1	1	no
XLOC_001046	XLOC_001046	ENSSSCG00000005763	1:309046785-309052615	Hcecum	Lcecum	NOTEST	0.294883	0.251632	-0.228829	0	1	1	no
XLOC_001047	XLOC_001047	ENSSSCG00000025387	1:309075050-309078991	Hcecum	Lcecum	NOTEST	0	0	0	0	1	1	no
XLOC_001048	XLOC_001048	SKOR2	1:309491899-309537831	Hcecum	Lcecum	NOTEST	0	0	0	0	1	1	no
XLOC_001049	XLOC_001049	ENSSSCG00000005768	1:309569685-309592340	Hcecum	Lcecum	OK	40.1252	41.5915	0.0517801	0.217616	0.8123	0.999113	no
XLOC_001050	XLOC_001050	ENSSSCG00000005771	1:309603420-309648988	Hcecum	Lcecum	OK	1.10475	1.41017	0.352138	0.445934	0.36875	0.93791	no
XLOC_001051	XLOC_001051	PARD6G	1:309824501-309954689	Hcecum	Lcecum	NOTEST	0.889234	0.764179	-0.218651	0	1	1	no
XLOC_001052	XLOC_001052	TXNL4A	1:310124468-310140583	Hcecum	Lcecum	OK	37.7266	31.5209	-0.259274	-0.602371	0.2463	0.860351	no
XLOC_001053	XLOC_001053	ENSSSCG00000023171	1:310163332-310221475	Hcecum	Lcecum	OK	38.7784	35.3736	-0.132581	-0.303674	0.54185	0.989955	no
XLOC_001054	XLOC_001054	ENSSSCG00000005779	1:310285334-310298629	Hcecum	Lcecum	NOTEST	0.15338	0.0966486	-0.666293	0	1	1	no
XLOC_001055	XLOC_001055	TARSL2	1:311022066-311077835	Hcecum	Lcecum	NOTEST	0.0196908	0.0279163	0.503585	0	1	1	no
XLOC_001056	XLOC_001056	TM2D3	1:311079769-311091656	Hcecum	Lcecum	OK	6.11991	6.39234	0.0628343	0.14549	0.80985	0.999113	no
XLOC_001057	XLOC_001057	U6	1:311163845-311163952	Hcecum	Lcecum	NOTEST	0	0	0	0	1	1	no
XLOC_001058	XLOC_001058	ENSSSCG00000005787	1:311558168-311582546	Hcecum	Lcecum	OK	21.3728	19.4252	-0.13785	-0.317646	0.5263	0.987785	no
XLOC_001059	XLOC_001059	ENSSSCG00000024959	1:311679124-311694725	Hcecum	Lcecum	OK	17.3776	21.4601	0.304424	0.648652	0.1997	0.81253	no
XLOC_001060	XLOC_001060	ENSSSCG00000005792	1:311869036-311869942	Hcecum	Lcecum	NOTEST	0	0	0	0	1	1	no
XLOC_001061	XLOC_001061	ENSSSCG00000005789	1:311909012-311909944	Hcecum	Lcecum	NOTEST	0	0	0	0	1	1	no
XLOC_001062	XLOC_001062	ENSSSCG00000005790	1:312080861-312081788	Hcecum	Lcecum	NOTEST	0	0	0	0	1	1	no
XLOC_001063	XLOC_001063	ENSSSCG00000023281	1:312186368-312187484	Hcecum	Lcecum	NOTEST	0	0	0	0	1	1	no
XLOC_001064	XLOC_001064	ENSSSCG00000005797	1:312263294-312264625	Hcecum	Lcecum	NOTEST	0	0	0	0	1	1	no
XLOC_001065	XLOC_001065	ENSSSCG00000005800	1:312344574-312345542	Hcecum	Lcecum	NOTEST	0	0	0	0	1	1	no
XLOC_001066	XLOC_001066	ENSSSCG00000005801	1:312359047-312359977	Hcecum	Lcecum	NOTEST	0	0	0	0	1	1	no
XLOC_001067	XLOC_001067	ENSSSCG00000005817	1:312377136-312378084	Hcecum	Lcecum	NOTEST	0	0	0	0	1	1	no
XLOC_001068	XLOC_001068	ENSSSCG00000024808	1:312400630-312401569	Hcecum	Lcecum	NOTEST	0	0	0	0	1	1	no
XLOC_001069	XLOC_001069	ENSSSCG00000005805	1:312412168-312413113	Hcecum	Lcecum	NOTEST	0	0	0	0	1	1	no
XLOC_001070	XLOC_001070	ENSSSCG00000024645	1:312471662-312472604	Hcecum	Lcecum	NOTEST	0	0	0	0	1	1	no
XLOC_001071	XLOC_001071	OR8K5	1:312483391-312484342	Hcecum	Lcecum	NOTEST	0	0	0	0	1	1	no
XLOC_001072	XLOC_001072	ENSSSCG00000005808	1:312488058-312489016	Hcecum	Lcecum	NOTEST	0	0	0	0	1	1	no
XLOC_001073	XLOC_001073	ENSSSCG00000029786	1:312494392-312509726	Hcecum	Lcecum	NOTEST	0	0	0	0	1	1	no
XLOC_001074	XLOC_001074	ENSSSCG00000005813	1:312559735-312560693	Hcecum	Lcecum	NOTEST	0	0	0	0	1	1	no
XLOC_001075	XLOC_001075	ENSSSCG00000027333	1:312751493-312753489	Hcecum	Lcecum	NOTEST	0	0	0	0	1	1	no
XLOC_001076	XLOC_001076	ENSSSCG00000027284	1:312789942-312790881	Hcecum	Lcecum	NOTEST	0	0	0	0	1	1	no
XLOC_001077	XLOC_001077	ENSSSCG00000005821	1:312969935-312972295	Hcecum	Lcecum	NOTEST	0	0	0	0	1	1	no
XLOC_001078	XLOC_001078	ENSSSCG00000005822	1:313147802-313148705	Hcecum	Lcecum	NOTEST	0	0	0	0	1	1	no
XLOC_001079	XLOC_001079	ENSSSCG00000030144	1:313487488-313487604	Hcecum	Lcecum	NOTEST	0	0	0	0	1	1	no
XLOC_001080	XLOC_001080	ENSSSCG00000026037	1:313672414-313674105	Hcecum	Lcecum	NOTEST	0	0	0	0	1	1	no
XLOC_001081	XLOC_001081	EGFL7	1:313727476-313740538	Hcecum	Lcecum	OK	102.307	70.8902	-0.529246	-0.78671	0.11885	0.691925	no
XLOC_001082	XLOC_001082	ssc-mir-126	1:313727476-313740538	Hcecum	Lcecum	NOTEST	0	0	0	0	1	1	no
XLOC_001083	XLOC_001083	FBXW5	1:313760867-313763290	Hcecum	Lcecum	OK	30.1184	24.7219	-0.284856	-0.634341	0.21195	0.827305	no
XLOC_001084	XLOC_001084	EDF1	1:313804887-313808752	Hcecum	Lcecum	OK	258.384	180.702	-0.515907	-1.14711	0.02345	0.324027	no
XLOC_001085	XLOC_001085	LCN8	1:313824087-313826954	Hcecum	Lcecum	NOTEST	0	0.0540926	inf	0	1	1	no
XLOC_001086	XLOC_001086	ENSSSCG00000005834	1:313829283-313830773	Hcecum	Lcecum	NOTEST	0	0	0	0	1	1	no
XLOC_001087	XLOC_001087	ENSSSCG00000005835	1:313836143-313839430	Hcecum	Lcecum	NOTEST	0	0	0	0	1	1	no
XLOC_001088	XLOC_001088	LCN10	1:313840771-313843733	Hcecum	Lcecum	NOTEST	0	0	0	0	1	1	no
XLOC_001089	XLOC_001089	SNORA17	1:313849903-313850034	Hcecum	Lcecum	NOTEST	0	0	0	0	1	1	no
XLOC_001090	XLOC_001090	SNORA17	1:313851226-313851349	Hcecum	Lcecum	NOTEST	0	0	0	0	1	1	no
XLOC_001091	XLOC_001091	TMEM141	1:313876994-313878962	Hcecum	Lcecum	OK	51.2918	48.746	-0.0734455	-0.16195	0.7377	0.999113	no
XLOC_001092	XLOC_001092	CCDC183	1:313881748-313890301	Hcecum	Lcecum	NOTEST	0.141543	0.0357474	-1.98533	0	1	1	no
XLOC_001094	XLOC_001094	EXD3	1:314032463-314078885	Hcecum	Lcecum	OK	7.11598	7.18394	0.0137124	0.0279113	0.9581	0.999113	no
XLOC_001095	XLOC_001095	NRARP	1:314083938-314084283	Hcecum	Lcecum	OK	18.2639	8.55429	-1.09428	-1.11034	0.02175	0.310937	no
XLOC_001096	XLOC_001096	FAM166A	1:314131996-314137894	Hcecum	Lcecum	NOTEST	0	0.0250527	inf	0	1	1	no
XLOC_001097	XLOC_001097	RNF208	1:314152676-314153474	Hcecum	Lcecum	NOTEST	0.518244	0.272002	-0.930013	0	1	1	no
XLOC_001098	XLOC_001098	ENSSSCG00000005860	1:314164456-314164867	Hcecum	Lcecum	OK	33.1267	39.204	0.243007	0.40793	0.4152	0.956677	no
XLOC_001099	XLOC_001099	ENSSSCG00000023543	1:314536080-314536458	Hcecum	Lcecum	OK	29.245	14.7692	-0.985598	-1.45743	0.0041	0.109146	no
XLOC_001100	XLOC_001100	ENSSSCG00000005862	1:314646460-314648079	Hcecum	Lcecum	NOTEST	0.142168	0.0251284	-2.5002	0	1	1	no
XLOC_001101	XLOC_001101	ENSSSCG00000022414	1:314975914-314976862	Hcecum	Lcecum	NOTEST	0	0	0	0	1	1	no
XLOC_001102	XLOC_001102	ENSSSCG00000030218	1:159166-166508	Hcecum	Lcecum	NOTEST	0	0	0	0	1	1	no
XLOC_001103	XLOC_001103	ENSSSCG00000029697	1:228293-268388	Hcecum	Lcecum	OK	11.2154	10.6699	-0.0719432	-0.164082	0.75075	0.999113	no
XLOC_001104	XLOC_001104	ENSSSCG00000027842	1:935011-970530	Hcecum	Lcecum	NOTEST	0.0119538	0	#NAME?	0	1	1	no
XLOC_001105	XLOC_001105	ERMARD	1:987440-1175801	Hcecum	Lcecum	OK	4.99913	4.1966	-0.252456	-0.581483	0.2912	0.895369	no
XLOC_001106	XLOC_001106	ENSSSCG00000027123,ENSSSCG00000027750	1:987440-1175801	Hcecum	Lcecum	NOTEST	0.335493	0.106692	-1.65283	0	1	1	no
XLOC_001107	XLOC_001107	THBS2	1:1590788-1616464	Hcecum	Lcecum	OK	1.44021	1.31184	-0.134693	-0.270674	0.60975	0.999113	no
XLOC_001108	XLOC_001108	ENSSSCG00000025469	1:2202116-2202230	Hcecum	Lcecum	NOTEST	0	0	0	0	1	1	no
XLOC_001109	XLOC_001109	ENSSSCG00000004013	1:2230519-2365999	Hcecum	Lcecum	OK	11.4849	13.9416	0.279654	0.5709	0.25975	0.871441	no
XLOC_001110	XLOC_001110	ENSSSCG00000022407	1:2230519-2365999	Hcecum	Lcecum	NOTEST	0	0	0	0	1	1	no
XLOC_001111	XLOC_001111	KIF25	1:2677635-2716669	Hcecum	Lcecum	NOTEST	0.119565	0.197476	0.723886	0	1	1	no
XLOC_001112	XLOC_001112	MLLT4	1:2720187-2815404	Hcecum	Lcecum	OK	49.6517	48.2229	-0.0421241	-0.0907684	0.85955	0.999113	no
XLOC_001113	XLOC_001113	FGFR1OP	1:3234134-3263726	Hcecum	Lcecum	OK	2.75858	2.32265	-0.248156	-0.584769	0.2917	0.895369	no
XLOC_001114	XLOC_001114	QKI	1:6380697-6487086	Hcecum	Lcecum	OK	14.9149	14.1138	-0.0796462	-0.166225	0.7356	0.999113	no
XLOC_001115	XLOC_001115	AGPAT4	1:8330535-8439727	Hcecum	Lcecum	OK	18.409	13.719	-0.424244	-0.893953	0.0736	0.573487	no
XLOC_001116	XLOC_001116	ENSSSCG00000025030	1:8497660-8508425	Hcecum	Lcecum	OK	5.87982	5.30193	-0.149253	-0.312628	0.5418	0.989955	no
XLOC_001117	XLOC_001117	ENSSSCG00000004037	1:8516302-8538374	Hcecum	Lcecum	OK	4.98795	4.9139	-0.0215798	-0.0439466	0.9312	0.999113	no
XLOC_001118	XLOC_001118	ENSSSCG00000029556	1:8579667-8584701	Hcecum	Lcecum	NOTEST	0	0	0	0	1	1	no
XLOC_001119	XLOC_001119	SLC22A3	1:8788103-8885504	Hcecum	Lcecum	OK	1.24241	1.42919	0.202056	0.414616	0.48	0.976387	no
XLOC_001120	XLOC_001120	SLC22A2	1:8980528-9012013	Hcecum	Lcecum	NOTEST	0.0053784	0.0251298	2.22415	0	1	1	no
XLOC_001121	XLOC_001121	ENSSSCG00000004041	1:9139441-9164338	Hcecum	Lcecum	NOTEST	0	0	0	0	1	1	no
XLOC_001122	XLOC_001122	IGF2R	1:9166934-9271240	Hcecum	Lcecum	OK	12.324	12.7018	0.0435597	0.0543186	0.8557	0.999113	no
XLOC_001123	XLOC_001123	MAS1	1:9326799-9327777	Hcecum	Lcecum	NOTEST	0	0	0	0	1	1	no
XLOC_001124	XLOC_001124	PNLDC1	1:9359366-9378132	Hcecum	Lcecum	NOTEST	0	0.0115381	inf	0	1	1	no
XLOC_001125	XLOC_001125	MRPL18	1:9380705-9388315	Hcecum	Lcecum	OK	56.5432	63.6423	0.170634	0.388315	0.43195	0.962643	no
XLOC_001126	XLOC_001126	ACAT2	1:9389097-9411773	Hcecum	Lcecum	OK	47.419	62.5666	0.399925	0.569952	0.343	0.925866	no
XLOC_001127	XLOC_001127	WTAP	1:9420558-9447336	Hcecum	Lcecum	OK	36.768	34.7939	-0.0796136	-0.184029	0.70835	0.999113	no
XLOC_001128	XLOC_001128	FNDC1	1:9838858-9914150	Hcecum	Lcecum	OK	0.394633	0.63771	0.692388	1.04669	0.03245	0.389189	no
XLOC_001129	XLOC_001129	DYNLT1	1:10385074-10391604	Hcecum	Lcecum	OK	98.1084	103.317	0.0746331	0.159338	0.7515	0.999113	no
XLOC_001131	XLOC_001131	ENSSSCG00000021348	1:10552431-10554976	Hcecum	Lcecum	NOTEST	0	0.0600972	inf	0	1	1	no
XLOC_001132	XLOC_001132	ENSSSCG00000022710	1:10697917-10817553	Hcecum	Lcecum	OK	6.21292	4.16784	-0.575973	-0.793426	0.12035	0.695198	no
XLOC_001133	XLOC_001133	ENSSSCG00000023471	1:10880704-10886367	Hcecum	Lcecum	OK	1.23455	1.44485	0.226932	0.313179	0.58645	0.996063	no
XLOC_001134	XLOC_001134	GTF2H5	1:10901019-10907391	Hcecum	Lcecum	OK	82.6023	113.098	0.453319	0.802151	0.10775	0.667905	no
XLOC_001135	XLOC_001135	ENSSSCG00000021649	1:11005327-11054173	Hcecum	Lcecum	OK	3.73634	3.0404	-0.297366	-0.543172	0.27495	0.885598	no
XLOC_001136	XLOC_001136	ENSSSCG00000012315	1:11137153-11204971	Hcecum	Lcecum	OK	9.89477	8.13596	-0.282353	-0.604506	0.22685	0.84324	no
XLOC_001137	XLOC_001137	SNX9	1:11253579-11319029	Hcecum	Lcecum	OK	36.0273	39.443	0.130679	0.305185	0.5408	0.989841	no
XLOC_001138	XLOC_001138	7SK	1:11450162-11450349	Hcecum	Lcecum	NOTEST	0	0	0	0	1	1	no
XLOC_001139	XLOC_001139	ZDHHC14	1:11472725-11548299	Hcecum	Lcecum	OK	1.89129	2.18113	0.205706	0.457076	0.4085	0.953293	no
XLOC_001140	XLOC_001140	5S_rRNA	1:12300420-12300539	Hcecum	Lcecum	NOTEST	0	0	0	0	1	1	no
XLOC_001141	XLOC_001141	CLDN20	1:13558884-13709772	Hcecum	Lcecum	OK	0.602466	0.985443	0.709892	0.20742	0.76025	0.999113	no
XLOC_001142	XLOC_001142	TIAM2	1:13558884-13709772	Hcecum	Lcecum	OK	1.81646	1.66989	-0.12137	-0.222734	0.6962	0.999113	no
XLOC_001143	XLOC_001143	SCAF8	1:14015975-14166874	Hcecum	Lcecum	OK	6.4819	7.2245	0.156481	0.408716	0.4618	0.972278	no
XLOC_001144	XLOC_001144	ENSSSCG00000026391	1:14466364-14467097	Hcecum	Lcecum	NOTEST	0	0	0	0	1	1	no
XLOC_001145	XLOC_001145	ENSSSCG00000004072	1:14572709-14605560	Hcecum	Lcecum	OK	3.38555	2.82446	-0.261414	-0.388149	0.45575	0.969858	no
XLOC_001146	XLOC_001146	ENSSSCG00000025352	1:14740235-14753007	Hcecum	Lcecum	OK	2.50536	1.69715	-0.561901	-1.37736	0.02625	0.345908	no
XLOC_001147	XLOC_001147	OPRM1	1:14768971-14819128	Hcecum	Lcecum	NOTEST	0	0.00954371	inf	0	1	1	no
XLOC_001148	XLOC_001148	MYCT1	1:15948006-15948519	Hcecum	Lcecum	OK	5.43755	5.0865	-0.0962836	-0.118426	0.8127	0.999113	no
XLOC_001149	XLOC_001149	ENSSSCG00000004081	1:16065605-16221209	Hcecum	Lcecum	OK	1.07793	0.654003	-0.720893	-1.3922	0.0096	0.192489	no
XLOC_001150	XLOC_001150	ESR1	1:16542367-16577180	Hcecum	Lcecum	NOTEST	0.0916556	0.0899304	-0.0274149	0	1	1	no
XLOC_001151	XLOC_001151	ESR1	1:16779137-16779254	Hcecum	Lcecum	NOTEST	0	0	0	0	1	1	no
XLOC_001152	XLOC_001152	ESR1	1:16870878-16871069	Hcecum	Lcecum	NOTEST	0	0	0	0	1	1	no
XLOC_001153	XLOC_001153	ESR1	1:16904676-16907255	Hcecum	Lcecum	NOTEST	0	0.181356	inf	0	1	1	no
XLOC_001154	XLOC_001154	CCDC170	1:17070797-17164233	Hcecum	Lcecum	NOTEST	0.216886	0.215722	-0.00776099	0	1	1	no
XLOC_001155	XLOC_001155	ENSSSCG00000004088	1:17190303-17206622	Hcecum	Lcecum	OK	6.51452	6.48502	-0.00654741	-0.0206738	0.97605	0.999113	no
XLOC_001156	XLOC_001156	AKAP12	1:17317256-17322146	Hcecum	Lcecum	OK	5.95092	7.5748	0.348095	0.788463	0.11045	0.673925	no
XLOC_001157	XLOC_001157	ENSSSCG00000004092	1:17550419-17655433	Hcecum	Lcecum	OK	1.39322	1.55295	0.156591	0.219157	0.66135	0.999113	no
XLOC_001158	XLOC_001158	IYD	1:17890005-17908112	Hcecum	Lcecum	OK	1.95153	1.04671	-0.898745	-1.48302	0.00385	0.104672	no
XLOC_001159	XLOC_001159	PPP1R14C	1:17995563-18079248	Hcecum	Lcecum	OK	31.1529	36.8815	0.243529	0.690967	0.25005	0.864143	no
XLOC_001160	XLOC_001160	LRP11	1:18476456-18536993	Hcecum	Lcecum	OK	2.53661	2.20269	-0.203637	-0.556083	0.4156	0.956766	no
XLOC_001161	XLOC_001161	ENSSSCG00000028948	1:18564079-18566074	Hcecum	Lcecum	NOTEST	0	0	0	0	1	1	no
XLOC_001162	XLOC_001162	ENSSSCG00000004104	1:18652922-18766992	Hcecum	Lcecum	OK	19.3269	19.7314	0.0298828	0.0300264	0.9538	0.999113	no
XLOC_001163	XLOC_001163	ENSSSCG00000030067	1:18652922-18766992	Hcecum	Lcecum	OK	39.303	39.0008	-0.0111331	-0.0243434	0.97355	0.999113	no
XLOC_001164	XLOC_001164	TAB2	1:18852324-18903792	Hcecum	Lcecum	OK	19.6865	18.0322	-0.12663	-0.399485	0.5752	0.994336	no
XLOC_001165	XLOC_001165	UST	1:19295045-19463192	Hcecum	Lcecum	OK	2.2619	2.42758	0.101984	0.203592	0.7113	0.999113	no
XLOC_001166	XLOC_001166	U6	1:19733662-19733794	Hcecum	Lcecum	NOTEST	0	0	0	0	1	1	no
XLOC_001167	XLOC_001167	SAMD5	1:20431405-20487312	Hcecum	Lcecum	OK	0.999569	0.916162	-0.125704	-0.115209	0.813	0.999113	no
XLOC_001168	XLOC_001168	ENSSSCG00000004113	1:20542865-20706592	Hcecum	Lcecum	OK	1.77514	2.20189	0.31081	0.767263	0.1923	0.804011	no
XLOC_001169	XLOC_001169	ADGB	1:21065218-21249084	Hcecum	Lcecum	NOTEST	0.226953	0.268788	0.244077	0	1	1	no
XLOC_001170	XLOC_001170	RAB32	1:21319299-21342216	Hcecum	Lcecum	OK	24.6974	21.6238	-0.191736	-0.472037	0.3877	0.944586	no
XLOC_001171	XLOC_001171	GRM1	1:21476378-21814964	Hcecum	Lcecum	NOTEST	0.0070646	0.0118203	0.742584	0	1	1	no
XLOC_001172	XLOC_001172	ENSSSCG00000004123	1:22999274-23103417	Hcecum	Lcecum	OK	8.56394	11.0158	0.363234	1.27085	0.09215	0.626951	no
XLOC_001173	XLOC_001173	ENSSSCG00000026681	1:23246937-23266481	Hcecum	Lcecum	OK	3.73184	3.40034	-0.134211	-0.243928	0.6256	0.999113	no
XLOC_001174	XLOC_001174	STX11	1:23480021-23510485	Hcecum	Lcecum	OK	11.4471	7.84064	-0.545936	-1.15206	0.02255	0.317616	no
XLOC_001175	XLOC_001175	ZC2HC1B	1:23710687-23739608	Hcecum	Lcecum	NOTEST	0.0442457	0.0366476	-0.271819	0	1	1	no
XLOC_001176	XLOC_001176	ENSSSCG00000004132	1:23765232-23938784	Hcecum	Lcecum	OK	1.74726	1.41216	-0.307198	-0.343381	0.51175	0.984365	no
XLOC_001177	XLOC_001177	ENSSSCG00000026897	1:23765232-23938784	Hcecum	Lcecum	OK	10.9263	13.3435	0.288339	0.442109	0.55245	0.991387	no
XLOC_001178	XLOC_001178	U6	1:24094730-24094838	Hcecum	Lcecum	NOTEST	0	0	0	0	1	1	no
XLOC_001179	XLOC_001179	PEX3	1:24154148-24188814	Hcecum	Lcecum	OK	4.78759	6.49981	0.441098	1.54666	0.052	0.493667	no
XLOC_001180	XLOC_001180	ENSSSCG00000004136	1:24300315-24415793	Hcecum	Lcecum	OK	21.5861	26.2969	0.28479	0.907865	0.2063	0.820961	no
XLOC_001181	XLOC_001181	HIVEP2	1:24926109-24957597	Hcecum	Lcecum	OK	3.30711	3.19123	-0.0514598	-0.140532	0.81185	0.999113	no
XLOC_001182	XLOC_001182	VTA1	1:25508756-25540362	Hcecum	Lcecum	OK	10.6326	13.1091	0.302081	1.07349	0.16825	0.773616	no
XLOC_001183	XLOC_001183	NMBR	1:25808850-25823914	Hcecum	Lcecum	NOTEST	0	0	0	0	1	1	no
XLOC_001184	XLOC_001184	HECA	1:28516797-28531132	Hcecum	Lcecum	OK	24.1403	22.8602	-0.0786043	-0.2664	0.7162	0.999113	no
XLOC_001185	XLOC_001185	ABRACL	1:28570437-28585823	Hcecum	Lcecum	OK	101.044	100.468	-0.00824215	-0.0212064	0.9691	0.999113	no
XLOC_001186	XLOC_001186	ECT2L	1:28702731-28766662	Hcecum	Lcecum	NOTEST	0	0	0	0	1	1	no
XLOC_001187	XLOC_001187	CCDC28A	1:28782259-28798850	Hcecum	Lcecum	OK	12.6246	13.3798	0.0838166	0.193368	0.7113	0.999113	no
XLOC_001188	XLOC_001188	HEBP2	1:29141325-29149072	Hcecum	Lcecum	OK	19.3855	20.0198	0.0464443	0.0997533	0.84085	0.999113	no
XLOC_001189	XLOC_001189	TNFAIP3	1:29825729-29841626	Hcecum	Lcecum	OK	13.1537	11.0221	-0.255076	-0.662122	0.2526	0.866235	no
XLOC_001190	XLOC_001190	PEX7	1:30684873-31011709	Hcecum	Lcecum	OK	9.76034	13.4267	0.460099	0.59928	0.2605	0.872407	no
XLOC_001191	XLOC_001191	ENSSSCG00000004161	1:30684873-31011709	Hcecum	Lcecum	NOTEST	0.0218833	0	#NAME?	0	1	1	no
XLOC_001192	XLOC_001192	MTFR2	1:31470186-31485034	Hcecum	Lcecum	OK	3.89497	6.23728	0.679308	1.46224	0.00935	0.189305	no
XLOC_001193	XLOC_001193	BCLAF1	1:31490842-31513300	Hcecum	Lcecum	OK	19.6565	22.6544	0.204785	0.679861	0.3334	0.920022	no
XLOC_001194	XLOC_001194	SNORA70	1:31605156-31605285	Hcecum	Lcecum	NOTEST	0	0	0	0	1	1	no
XLOC_001195	XLOC_001195	MYB	1:32265810-32302481	Hcecum	Lcecum	OK	14.9933	16.7707	0.16163	0.61831	0.45675	0.970178	no
XLOC_001196	XLOC_001196	ENSSSCG00000004170	1:32594805-32595583	Hcecum	Lcecum	OK	2.09617	1.15275	-0.862683	-0.979702	0.06255	0.533059	no
XLOC_001197	XLOC_001197	SNORA31	1:32748649-32748748	Hcecum	Lcecum	NOTEST	0	0	0	0	1	1	no
XLOC_001198	XLOC_001198	U6	1:32853747-32853853	Hcecum	Lcecum	NOTEST	0	0	0	0	1	1	no
XLOC_001199	XLOC_001199	TBPL1	1:33338287-33439414	Hcecum	Lcecum	OK	4.2971	3.8801	-0.147268	-0.627635	0.51655	0.985199	no
XLOC_001200	XLOC_001200	TCF21	1:33477166-33478283	Hcecum	Lcecum	OK	51.8243	42.9874	-0.269712	-0.570755	0.2605	0.872407	no
XLOC_001201	XLOC_001201	ENSSSCG00000023999	1:33767777-33841832	Hcecum	Lcecum	NOTEST	0	0	0	0	1	1	no
XLOC_001202	XLOC_001202	RPS12	1:34439082-34441686	Hcecum	Lcecum	OK	3222.82	3560.2	0.143631	0.27198	0.58175	0.995441	no
XLOC_001203	XLOC_001203	SNORA33	1:34439082-34441686	Hcecum	Lcecum	NOTEST	0	0	0	0	1	1	no
XLOC_001204	XLOC_001204	SNORD100	1:34439082-34441686	Hcecum	Lcecum	NOTEST	0	0	0	0	1	1	no
XLOC_001205	XLOC_001205	SNORD101	1:34439082-34441686	Hcecum	Lcecum	NOTEST	0	0	0	0	1	1	no
XLOC_001206	XLOC_001206	TAAR6	1:34661231-34662266	Hcecum	Lcecum	NOTEST	0	0	0	0	1	1	no
XLOC_001207	XLOC_001207	TAAR9	1:34682082-34683147	Hcecum	Lcecum	NOTEST	0	0	0	0	1	1	no
XLOC_001208	XLOC_001208	CTGF	1:35133812-35137139	Hcecum	Lcecum	OK	3.91072	4.70242	0.265968	0.542947	0.33825	0.923142	no
XLOC_001209	XLOC_001209	ENPP1	1:35243791-35281384	Hcecum	Lcecum	OK	1.26967	0.993447	-0.353942	-0.802855	0.2228	0.840419	no
XLOC_001210	XLOC_001210	ENSSSCG00000028817	1:35364977-35374883	Hcecum	Lcecum	NOTEST	0.16102	0.173641	0.108864	0	1	1	no
XLOC_001211	XLOC_001211	ENPP3	1:35385074-35410213	Hcecum	Lcecum	OK	4.4734	4.39472	-0.0256028	-0.0254915	0.9599	0.999113	no
XLOC_001212	XLOC_001212	ENSSSCG00000004196	1:35469178-35507377	Hcecum	Lcecum	OK	1.85876	2.52096	0.439632	1.14968	0.0736	0.573487	no
XLOC_001213	XLOC_001213	7SK	1:35469178-35507377	Hcecum	Lcecum	NOTEST	0	0	0	0	1	1	no
XLOC_001214	XLOC_001214	ENSSSCG00000004195	1:35580460-35594611	Hcecum	Lcecum	NOTEST	0.0665231	0.0325168	-1.03267	0	1	1	no
XLOC_001215	XLOC_001215	ENSSSCG00000022533	1:35795800-35851239	Hcecum	Lcecum	OK	10.5104	11.5474	0.135751	0.460428	0.5559	0.991933	no
XLOC_001216	XLOC_001216	SMLR1	1:36035294-36041273	Hcecum	Lcecum	NOTEST	0	2.86664	inf	0	1	1	no
XLOC_001217	XLOC_001217	TMEM200A	1:36389688-36391164	Hcecum	Lcecum	NOTEST	0.0207104	0.054455	1.39471	0	1	1	no
XLOC_001218	XLOC_001218	L3MBTL3	1:36632462-36730863	Hcecum	Lcecum	OK	3.83095	4.1862	0.12794	0.394561	0.55665	0.991933	no
XLOC_001219	XLOC_001219	TMEM244	1:37026745-37036710	Hcecum	Lcecum	NOTEST	0	0	0	0	1	1	no
XLOC_001220	XLOC_001220	ENSSSCG00000004207	1:37207701-37509944	Hcecum	Lcecum	OK	4.98714	5.48347	0.136879	0.195256	0.71415	0.999113	no
XLOC_001221	XLOC_001221	ENSSSCG00000025669	1:37207701-37509944	Hcecum	Lcecum	OK	3.00337	3.19345	0.0885311	0.0277064	0.96355	0.999113	no
XLOC_001222	XLOC_001222	ENSSSCG00000029684	1:37514180-37545517	Hcecum	Lcecum	OK	1.73336	1.8161	0.0672772	0.108548	0.84435	0.999113	no
XLOC_001223	XLOC_001223	U6	1:39161357-39161464	Hcecum	Lcecum	NOTEST	0	0	0	0	1	1	no
XLOC_001224	XLOC_001224	C6orf58	1:39226361-39246973	Hcecum	Lcecum	NOTEST	0	0	0	0	1	1	no
XLOC_001225	XLOC_001225	U6	1:39439014-39439121	Hcecum	Lcecum	NOTEST	0	0	0	0	1	1	no
XLOC_001226	XLOC_001226	RNF146	1:39594719-39595802	Hcecum	Lcecum	OK	38.5768	37.619	-0.03627	-0.0894003	0.8652	0.999113	no
XLOC_001227	XLOC_001227	ENSSSCG00000026970	1:39626999-39627809	Hcecum	Lcecum	NOTEST	0	0.614907	inf	0	1	1	no
XLOC_001228	XLOC_001228	RSPO3	1:39635368-39787134	Hcecum	Lcecum	NOTEST	0.496295	0.289989	-0.775199	0	1	1	no
XLOC_001229	XLOC_001229	CENPW	1:40459698-40468997	Hcecum	Lcecum	OK	31.5633	44.1826	0.485229	0.510417	0.2991	0.900325	no
XLOC_001230	XLOC_001230	TRMT11	1:40712941-40774771	Hcecum	Lcecum	OK	2.2315	2.03926	-0.129967	-0.430883	0.62045	0.999113	no
XLOC_001231	XLOC_001231	HINT3	1:40780717-40795768	Hcecum	Lcecum	OK	3.63074	3.76987	0.05425	0.219157	0.812	0.999113	no
XLOC_001232	XLOC_001232	NCOA7	1:40815278-40964113	Hcecum	Lcecum	OK	4.39878	3.86944	-0.184979	-0.702209	0.40125	0.949574	no
XLOC_001233	XLOC_001233	HEY2	1:40989585-41000919	Hcecum	Lcecum	NOTEST	0.51563	0.422085	-0.288801	0	1	1	no
XLOC_001234	XLOC_001234	TPD52L1	1:41422504-41460997	Hcecum	Lcecum	NOTEST	0.381087	0.438553	0.20263	0	1	1	no
XLOC_001235	XLOC_001235	ENSSSCG00000021149	1:41673747-41860064	Hcecum	Lcecum	OK	1.35979	1.20467	-0.174741	-0.601943	0.51305	0.984464	no
XLOC_001236	XLOC_001236	ENSSSCG00000029277	1:42059734-42198726	Hcecum	Lcecum	NOTEST	0	0	0	0	1	1	no
XLOC_001237	XLOC_001237	ENSSSCG00000030090	1:42683362-42684937	Hcecum	Lcecum	NOTEST	0	0	0	0	1	1	no
XLOC_001238	XLOC_001238	U6	1:43421791-43421898	Hcecum	Lcecum	NOTEST	0	0	0	0	1	1	no
XLOC_001239	XLOC_001239	CLVS2	1:43908783-43979047	Hcecum	Lcecum	NOTEST	0.0743272	0.114782	0.62694	0	1	1	no
XLOC_001240	XLOC_001240	SMPDL3A	1:44076442-44094651	Hcecum	Lcecum	OK	15.2157	22.7722	0.581711	0.924526	0.09375	0.632036	no
XLOC_001241	XLOC_001241	FABP7	1:44098030-44102111	Hcecum	Lcecum	NOTEST	0.0466234	0.175146	1.90943	0	1	1	no
XLOC_001242	XLOC_001242	ENSSSCG00000004236	1:44139489-44147087	Hcecum	Lcecum	OK	7.89787	7.22431	-0.128605	-0.467972	0.61285	0.999113	no
XLOC_001243	XLOC_001243	HSF2	1:44452326-44473486	Hcecum	Lcecum	OK	3.20133	3.11682	-0.0385941	-0.10744	0.8773	0.999113	no
XLOC_001244	XLOC_001244	U6	1:44792304-44792436	Hcecum	Lcecum	NOTEST	0	0	0	0	1	1	no
XLOC_001245	XLOC_001245	RPS13	1:45409930-45410531	Hcecum	Lcecum	NOTEST	0	0	0	0	1	1	no
XLOC_001246	XLOC_001246	GJA1	1:45543877-45557193	Hcecum	Lcecum	OK	10.5001	11.0431	0.072749	0.241978	0.74265	0.999113	no
XLOC_001247	XLOC_001247	ENSSSCG00000004243	1:47687692-47688751	Hcecum	Lcecum	NOTEST	0.0267311	0	#NAME?	0	1	1	no
XLOC_001248	XLOC_001248	ASF1A	1:48325948-48416533	Hcecum	Lcecum	OK	2.34689	2.6741	0.188305	0.78456	0.45745	0.970229	no
XLOC_001249	XLOC_001249	PLN	1:48621906-48789033	Hcecum	Lcecum	OK	2.97331	2.78649	-0.0936166	-0.0750551	0.8865	0.999113	no
XLOC_001250	XLOC_001250	U6atac	1:48907096-48907220	Hcecum	Lcecum	NOTEST	0	0	0	0	1	1	no
XLOC_001251	XLOC_001251	SLC35F1	1:48981861-49188743	Hcecum	Lcecum	NOTEST	0.185841	0.146264	-0.345498	0	1	1	no
XLOC_001252	XLOC_001252	NUS1	1:49501673-49532929	Hcecum	Lcecum	OK	9.34755	9.02316	-0.0509544	-0.251633	0.8158	0.999113	no
XLOC_001253	XLOC_001253	ENSSSCG00000004252	1:49552150-49576529	Hcecum	Lcecum	NOTEST	0	0.00447258	inf	0	1	1	no
XLOC_001254	XLOC_001254	DCBLD1	1:49645871-49695083	Hcecum	Lcecum	OK	16.3801	17.5836	0.102288	0.267418	0.63205	0.999113	no
XLOC_001255	XLOC_001255	VGLL2	1:49880570-49884096	Hcecum	Lcecum	NOTEST	0	0.0759732	inf	0	1	1	no
XLOC_001256	XLOC_001256	ENSSSCG00000004256	1:49889476-49895955	Hcecum	Lcecum	OK	4.33741	5.04345	0.217576	0.226678	0.6503	0.999113	no
XLOC_001257	XLOC_001257	ENSSSCG00000004257	1:49899151-49900606	Hcecum	Lcecum	OK	9.14715	12.2044	0.416007	0.349438	0.4852	0.977985	no
XLOC_001258	XLOC_001258	ENSSSCG00000004262	1:50174009-50208430	Hcecum	Lcecum	NOTEST	0.979884	1.24823	0.349206	0	1	1	no
XLOC_001259	XLOC_001259	ENSSSCG00000018549	1:50284979-50290956	Hcecum	Lcecum	NOTEST	0	0	0	0	1	1	no
XLOC_001260	XLOC_001260	ENSSSCG00000027649	1:50334941-50335220	Hcecum	Lcecum	NOTEST	0	0	0	0	1	1	no
XLOC_001261	XLOC_001261	ENSSSCG00000023510	1:50651854-50727851	Hcecum	Lcecum	NOTEST	0	0	0	0	1	1	no
XLOC_001262	XLOC_001262	ENSSSCG00000019521	1:51670290-51670379	Hcecum	Lcecum	NOTEST	0	0	0	0	1	1	no
XLOC_001263	XLOC_001263	ENSSSCG00000004269	1:52182577-52300219	Hcecum	Lcecum	NOTEST	0	0	0	0	1	1	no
XLOC_001264	XLOC_001264	U6	1:52918791-52918896	Hcecum	Lcecum	NOTEST	0	0	0	0	1	1	no
XLOC_001265	XLOC_001265	LMBRD1	1:56033198-56143090	Hcecum	Lcecum	OK	8.60072	10.6473	0.307956	1.42992	0.15455	0.754361	no
XLOC_001266	XLOC_001266	COL9A1	1:56677555-56773097	Hcecum	Lcecum	NOTEST	0.0073204	0.0218007	1.57438	0	1	1	no
XLOC_001267	XLOC_001267	B3GAT2	1:57055239-57378530	Hcecum	Lcecum	OK	5.69024	5.31263	-0.0990617	-0.215978	0.7623	0.999113	no
XLOC_001268	XLOC_001268	ENSSSCG00000004278	1:57530570-57531161	Hcecum	Lcecum	NOTEST	0	0	0	0	1	1	no
XLOC_001269	XLOC_001269	ssc-mir-30c-2	1:57721687-57721767	Hcecum	Lcecum	NOTEST	0	0	0	0	1	1	no
XLOC_001270	XLOC_001270	ssc-mir-30a	1:57750735-57750842	Hcecum	Lcecum	NOTEST	0	0	0	0	1	1	no
XLOC_001271	XLOC_001271	SNORA70	1:57787744-57787879	Hcecum	Lcecum	NOTEST	0	0	0	0	1	1	no
XLOC_001272	XLOC_001272	ENSSSCG00000026394	1:57926640-57926718	Hcecum	Lcecum	NOTEST	0	0	0	0	1	1	no
XLOC_001273	XLOC_001273	U6	1:58168640-58168722	Hcecum	Lcecum	NOTEST	0	0	0	0	1	1	no
XLOC_001274	XLOC_001274	ENSSSCG00000004282	1:59281601-59303452	Hcecum	Lcecum	NOTEST	0.272244	0.14709	-0.888204	0	1	1	no
XLOC_001275	XLOC_001275	DPPA5	1:59322089-59323218	Hcecum	Lcecum	NOTEST	0.169406	0	#NAME?	0	1	1	no
XLOC_001276	XLOC_001276	OOEP	1:59341603-59342583	Hcecum	Lcecum	NOTEST	0	0	0	0	1	1	no
XLOC_001277	XLOC_001277	ENSSSCG00000022994	1:59356081-59414361	Hcecum	Lcecum	OK	4.74571	5.3994	0.186175	0.396467	0.4964	0.98095	no
XLOC_001278	XLOC_001278	CEP162	1:59662882-59756860	Hcecum	Lcecum	OK	1.564	1.67919	0.102521	0.296672	0.64755	0.999113	no
XLOC_001279	XLOC_001279	TBX18	1:60192744-60222789	Hcecum	Lcecum	NOTEST	0.0241338	0.015413	-0.646905	0	1	1	no
XLOC_001280	XLOC_001280	SNX14	1:60891442-60977431	Hcecum	Lcecum	OK	15.51	15.0715	-0.0413759	-0.120686	0.8505	0.999113	no
XLOC_001281	XLOC_001281	SYNCRIP	1:61000032-61027408	Hcecum	Lcecum	OK	29.7685	36.1958	0.282039	0.730442	0.18735	0.797777	no
XLOC_001282	XLOC_001282	SNORD50	1:61061227-61061297	Hcecum	Lcecum	NOTEST	0	0	0	0	1	1	no
XLOC_001283	XLOC_001283	ENSSSCG00000004295	1:61986691-61987921	Hcecum	Lcecum	NOTEST	0	0	0	0	1	1	no
XLOC_001284	XLOC_001284	U6	1:62210990-62211094	Hcecum	Lcecum	NOTEST	0	0	0	0	1	1	no
XLOC_001285	XLOC_001285	CGA	1:62244434-62262126	Hcecum	Lcecum	NOTEST	0.191881	0.048261	-1.99129	0	1	1	no
XLOC_001286	XLOC_001286	GJB7	1:62424058-62424847	Hcecum	Lcecum	NOTEST	0.164191	0.103124	-0.670993	0	1	1	no
XLOC_001287	XLOC_001287	ENSSSCG00000004305	1:62645979-62675144	Hcecum	Lcecum	OK	18.0213	20.2259	0.1665	0.227869	0.6427	0.999113	no
XLOC_001288	XLOC_001288	AKIRIN2	1:62788623-62813184	Hcecum	Lcecum	OK	15.5962	17.0195	0.125994	0.484569	0.5597	0.992293	no
XLOC_001289	XLOC_001289	CNR1	1:63202832-63204251	Hcecum	Lcecum	NOTEST	0.0427099	0	#NAME?	0	1	1	no
XLOC_001290	XLOC_001290	U1	1:63340057-63340213	Hcecum	Lcecum	NOTEST	0	0	0	0	1	1	no
XLOC_001291	XLOC_001291	ENSSSCG00000025426	1:63575741-63702489	Hcecum	Lcecum	OK	5.095	5.22818	0.0372264	0.0699419	0.90525	0.999113	no
XLOC_001292	XLOC_001292	ENSSSCG00000018235	1:63575741-63702489	Hcecum	Lcecum	NOTEST	0	0	0	0	1	1	no
XLOC_001293	XLOC_001293	ENSSSCG00000004311	1:63731868-63750235	Hcecum	Lcecum	OK	7.3789	6.80372	-0.117081	-0.205577	0.686	0.999113	no
XLOC_001294	XLOC_001294	ENSSSCG00000026249	1:63871813-63872242	Hcecum	Lcecum	OK	108.331	100.15	-0.113282	-0.239575	0.6349	0.999113	no
XLOC_001295	XLOC_001295	GABRR1	1:64000843-64018306	Hcecum	Lcecum	NOTEST	0.0786702	0.0721015	-0.125789	0	1	1	no
XLOC_001296	XLOC_001296	GABRR2	1:64065306-64110136	Hcecum	Lcecum	NOTEST	0	0	0	0	1	1	no
XLOC_001297	XLOC_001297	UBE2J1	1:64117895-64142283	Hcecum	Lcecum	OK	34.3027	38.1226	0.152321	0.426522	0.47775	0.975407	no
XLOC_001298	XLOC_001298	RRAGD	1:64154613-64199062	Hcecum	Lcecum	NOTEST	0.485708	0.335175	-0.535173	0	1	1	no
XLOC_001299	XLOC_001299	LYRM2	1:64552373-64554727	Hcecum	Lcecum	OK	29.7485	32.8929	0.14496	0.136815	0.78865	0.999113	no
XLOC_001300	XLOC_001300	ENSSSCG00000004328	1:64591452-64665119	Hcecum	Lcecum	OK	4.15961	3.85411	-0.11005	-0.247794	0.63075	0.999113	no
XLOC_001301	XLOC_001301	ENSSSCG00000030625	1:64682005-64775931	Hcecum	Lcecum	NOTEST	0	0	0	0	1	1	no
XLOC_001302	XLOC_001302	ENSSSCG00000004329	1:64682005-64775931	Hcecum	Lcecum	OK	1.93848	1.93046	-0.00598226	-0.0125546	0.98105	0.999113	no
XLOC_001303	XLOC_001303	BACH2	1:64904129-65186708	Hcecum	Lcecum	OK	1.37026	1.22278	-0.164289	-0.244654	0.6274	0.999113	no
XLOC_001304	XLOC_001304	MAP3K7	1:65478904-65542600	Hcecum	Lcecum	OK	5.20311	5.93055	0.188789	0.439217	0.4593	0.97119	no
XLOC_001305	XLOC_001305	7SK	1:66312007-66312340	Hcecum	Lcecum	NOTEST	0	0	0	0	1	1	no
XLOC_001306	XLOC_001306	EPHA7	1:68255888-68426251	Hcecum	Lcecum	NOTEST	0.0894392	0.109647	0.293893	0	1	1	no
XLOC_001307	XLOC_001307	ENSSSCG00000018695	1:68882906-68883021	Hcecum	Lcecum	NOTEST	0	0	0	0	1	1	no
XLOC_001308	XLOC_001308	U6	1:70861176-70861274	Hcecum	Lcecum	NOTEST	0	0	0	0	1	1	no
XLOC_001309	XLOC_001309	GPR63	1:72284893-72286153	Hcecum	Lcecum	NOTEST	0.589952	0.245474	-1.26503	0	1	1	no
XLOC_001310	XLOC_001310	ENSSSCG00000018143	1:72308442-72308531	Hcecum	Lcecum	NOTEST	0	0	0	0	1	1	no
XLOC_001311	XLOC_001311	NDUFAF4	1:72407251-72414358	Hcecum	Lcecum	OK	7.80271	8.75502	0.166136	0.179085	0.7886	0.999113	no
XLOC_001312	XLOC_001312	ENSSSCG00000004343	1:72650786-72724325	Hcecum	Lcecum	OK	2.86322	3.51609	0.296333	0.265595	0.6055	0.999113	no
XLOC_001313	XLOC_001313	ENSSSCG00000004344	1:72729326-72852209	Hcecum	Lcecum	OK	1.78128	2.00715	0.172233	0.44434	0.5013	0.982303	no
XLOC_001314	XLOC_001314	U6	1:73545119-73545226	Hcecum	Lcecum	NOTEST	0	0	0	0	1	1	no
XLOC_001315	XLOC_001315	U6	1:74019528-74019636	Hcecum	Lcecum	NOTEST	0	0	0	0	1	1	no
XLOC_001316	XLOC_001316	FBXL4	1:74422358-74484868	Hcecum	Lcecum	OK	2.46213	2.51578	0.0311024	0.0781562	0.9051	0.999113	no
XLOC_001317	XLOC_001317	ENSSSCG00000004348	1:74938599-74948564	Hcecum	Lcecum	NOTEST	0	0	0	0	1	1	no
XLOC_001318	XLOC_001318	ENSSSCG00000004350	1:75042518-75048521	Hcecum	Lcecum	OK	21.0703	20.1427	-0.0649529	-0.140204	0.77545	0.999113	no
XLOC_001319	XLOC_001319	USP45	1:75068701-75126523	Hcecum	Lcecum	OK	3.24214	2.98016	-0.121557	-0.294629	0.62135	0.999113	no
XLOC_001320	XLOC_001320	CCNC	1:75149763-75175355	Hcecum	Lcecum	OK	32.8028	30.3327	-0.112947	-0.501033	0.5964	0.997614	no
XLOC_001321	XLOC_001321	ENSSSCG00000004355	1:75386239-75387538	Hcecum	Lcecum	NOTEST	0.218651	0.108162	-1.01544	0	1	1	no
XLOC_001322	XLOC_001322	MCHR2	1:75563706-75582520	Hcecum	Lcecum	NOTEST	0	0	0	0	1	1	no
XLOC_001323	XLOC_001323	SIM1	1:76000268-76071230	Hcecum	Lcecum	NOTEST	0	0	0	0	1	1	no
XLOC_001324	XLOC_001324	ENSSSCG00000004358	1:76107581-76168748	Hcecum	Lcecum	OK	15.62	17.3528	0.151777	0.426585	0.4873	0.978501	no
XLOC_001325	XLOC_001325	ENSSSCG00000004359	1:76202376-76219218	Hcecum	Lcecum	OK	5.92012	7.77214	0.392684	0.891628	0.12205	0.698074	no
XLOC_001326	XLOC_001326	ENSSSCG00000028744	1:76229687-76270181	Hcecum	Lcecum	OK	2.7485	4.56542	0.732105	2.10136	0.01035	0.201117	no
XLOC_001327	XLOC_001327	ENSSSCG00000029707	1:76359804-76360778	Hcecum	Lcecum	OK	15.1563	21.9948	0.537246	0.745051	0.14025	0.730054	no
XLOC_001328	XLOC_001328	ENSSSCG00000004360	1:76386026-76393808	Hcecum	Lcecum	NOTEST	0	0	0	0	1	1	no
XLOC_001329	XLOC_001329	HACE1	1:80233231-80376193	Hcecum	Lcecum	OK	9.64191	9.16034	-0.0739166	-0.219555	0.73305	0.999113	no
XLOC_001330	XLOC_001330	BVES	1:80638828-80681114	Hcecum	Lcecum	OK	0.972833	0.91179	-0.093491	-0.123965	0.8235	0.999113	no
XLOC_001331	XLOC_001331	POPDC3	1:80701620-80721092	Hcecum	Lcecum	OK	3.34201	2.94873	-0.180619	-0.342842	0.51965	0.985723	no
XLOC_001332	XLOC_001332	PREP	1:80817005-80892383	Hcecum	Lcecum	OK	27.0467	32.1637	0.249977	0.597352	0.24945	0.863507	no
XLOC_001333	XLOC_001333	U6	1:81984496-81984603	Hcecum	Lcecum	NOTEST	0	0	0	0	1	1	no
XLOC_001334	XLOC_001334	ENSSSCG00000004373	1:82062555-82112058	Hcecum	Lcecum	OK	3.54473	3.68432	0.055724	0.112681	0.83795	0.999113	no
XLOC_001335	XLOC_001335	U6	1:82204354-82204461	Hcecum	Lcecum	NOTEST	0	0	0	0	1	1	no
XLOC_001336	XLOC_001336	ENSSSCG00000026609	1:82392764-82392840	Hcecum	Lcecum	NOTEST	0	0	0	0	1	1	no
XLOC_001337	XLOC_001337	ENSSSCG00000004381	1:83164991-83172271	Hcecum	Lcecum	OK	4.28308	3.66203	-0.226004	-0.27803	0.5839	0.995704	no
XLOC_001338	XLOC_001338	SEC63	1:83271467-83349373	Hcecum	Lcecum	OK	11.5836	12.0391	0.0556418	0.2013	0.79575	0.999113	no
XLOC_001339	XLOC_001339	OSTM1	1:83410006-83451875	Hcecum	Lcecum	OK	10.8508	9.26961	-0.227226	-1.05097	0.2869	0.892706	no
XLOC_001340	XLOC_001340	SNX3	1:83576650-83585857	Hcecum	Lcecum	OK	44.5703	41.8375	-0.0912872	-0.2988	0.67065	0.999113	no
XLOC_001341	XLOC_001341	SESN1	1:84358198-84373672	Hcecum	Lcecum	OK	20.9496	17.3355	-0.273192	-0.645487	0.22375	0.841061	no
XLOC_001342	XLOC_001342	RPL36A	1:84381158-84381479	Hcecum	Lcecum	NOTEST	0	0	0	0	1	1	no
XLOC_001343	XLOC_001343	ENSSSCG00000020883	1:84446263-84464489	Hcecum	Lcecum	OK	1.83154	1.75455	-0.0619566	-0.113278	0.8251	0.999113	no
XLOC_001344	XLOC_001344	CD164	1:84719534-84735860	Hcecum	Lcecum	OK	88.6204	86.62	-0.0329375	-0.120506	0.88775	0.999113	no
XLOC_001345	XLOC_001345	PPIL6	1:84743266-84786213	Hcecum	Lcecum	NOTEST	0	0	0	0	1	1	no
XLOC_001346	XLOC_001346	MICAL1	1:84789785-84798921	Hcecum	Lcecum	OK	19.5141	13.8767	-0.49185	-1.1137	0.0288	0.365083	no
XLOC_001347	XLOC_001347	ZBTB24	1:84809006-84876785	Hcecum	Lcecum	OK	3.56416	3.1545	-0.176149	-0.420224	0.4553	0.969823	no
XLOC_001348	XLOC_001348	ENSSSCG00000004410	1:84887252-84888397	Hcecum	Lcecum	NOTEST	0	0	0	0	1	1	no
XLOC_001349	XLOC_001349	ENSSSCG00000028519	1:84973167-84985673	Hcecum	Lcecum	NOTEST	0	0	0	0	1	1	no
XLOC_001350	XLOC_001350	GPR6	1:85202317-85203716	Hcecum	Lcecum	NOTEST	0	0	0	0	1	1	no
XLOC_001351	XLOC_001351	ENSSSCG00000004405	1:85452457-85539996	Hcecum	Lcecum	OK	5.14677	6.47829	0.331944	0.731802	0.18655	0.796782	no
XLOC_001352	XLOC_001352	WASF1	1:85590331-85660202	Hcecum	Lcecum	NOTEST	0.569708	0.549368	-0.0524502	0	1	1	no
XLOC_001353	XLOC_001353	METTL24	1:85731254-85811070	Hcecum	Lcecum	NOTEST	0.184609	0.387597	1.07009	0	1	1	no
XLOC_001354	XLOC_001354	DDO	1:85867146-85892926	Hcecum	Lcecum	NOTEST	0.291706	0.522255	0.840242	0	1	1	no
XLOC_001355	XLOC_001355	ENSSSCG00000004396	1:86159114-86159471	Hcecum	Lcecum	NOTEST	0.211403	0	#NAME?	0	1	1	no
XLOC_001356	XLOC_001356	RPF2	1:86305688-86345801	Hcecum	Lcecum	OK	14.0784	14.8857	0.0804463	0.198358	0.7359	0.999113	no
XLOC_001357	XLOC_001357	GTF3C6	1:86353064-86366195	Hcecum	Lcecum	OK	8.24965	10.2752	0.316762	0.969085	0.1702	0.775342	no
XLOC_001358	XLOC_001358	AMD1	1:86399549-86423625	Hcecum	Lcecum	OK	28.6516	30.861	0.10717	0.364939	0.62255	0.999113	no
XLOC_001359	XLOC_001359	MFSD4B	1:86680010-86688165	Hcecum	Lcecum	OK	1.88789	1.90404	0.0122939	0.0208021	0.9704	0.999113	no
XLOC_001360	XLOC_001360	ENSSSCG00000004417	1:86715106-86729694	Hcecum	Lcecum	OK	1.87686	3.24694	0.790758	0.962818	0.08725	0.613521	no
XLOC_001361	XLOC_001361	ENSSSCG00000004418	1:86816735-86857141	Hcecum	Lcecum	NOTEST	0.260928	0.315605	0.27447	0	1	1	no
XLOC_001362	XLOC_001362	ENSSSCG00000025574	1:86859804-86862571	Hcecum	Lcecum	NOTEST	0.0284924	0.00202606	-3.81383	0	1	1	no
XLOC_001363	XLOC_001363	ENSSSCG00000025439	1:86871568-86950190	Hcecum	Lcecum	OK	2.05301	2.72285	0.407376	0.762006	0.2008	0.814097	no
XLOC_001364	XLOC_001364	TRAF3IP2	1:87048039-87102035	Hcecum	Lcecum	OK	25.6044	25.1639	-0.0250367	-0.0583332	0.9049	0.999113	no
XLOC_001365	XLOC_001365	FYN	1:87145367-87423979	Hcecum	Lcecum	OK	36.2488	22.5467	-0.685019	-1.39228	0.0102	0.199228	no
XLOC_001366	XLOC_001366	TUBE1	1:87688370-87717295	Hcecum	Lcecum	OK	1.5748	1.74935	0.151655	0.281068	0.6376	0.999113	no
XLOC_001367	XLOC_001367	LAMA4	1:87740893-87808805	Hcecum	Lcecum	OK	9.05883	9.46508	0.0632909	0.156347	0.7757	0.999113	no
XLOC_001368	XLOC_001368	ENSSSCG00000004428	1:87822313-88044744	Hcecum	Lcecum	OK	5.29524	5.71794	0.1108	0.201188	0.68295	0.999113	no
XLOC_001369	XLOC_001369	ENSSSCG00000004427	1:88072833-88073491	Hcecum	Lcecum	NOTEST	0	0.0486898	inf	0	1	1	no
XLOC_001370	XLOC_001370	ENSSSCG00000027838	1:88425882-88425957	Hcecum	Lcecum	NOTEST	0	0	0	0	1	1	no
XLOC_001371	XLOC_001371	HDAC2	1:89928272-89963141	Hcecum	Lcecum	OK	21.1597	24.4939	0.211108	0.676868	0.3169	0.911509	no
XLOC_001372	XLOC_001372	HS3ST5	1:90017730-90023575	Hcecum	Lcecum	NOTEST	0.0715867	0.0247777	-1.53065	0	1	1	no
XLOC_001373	XLOC_001373	FRK	1:91721729-91829805	Hcecum	Lcecum	OK	18.3129	11.9226	-0.619168	-1.80607	0.0078	0.168394	no
XLOC_001374	XLOC_001374	COL10A1	1:91861518-91997751	Hcecum	Lcecum	OK	0.770792	0.562461	-0.454589	-0.0660553	0.71175	0.999113	no
XLOC_001375	XLOC_001375	TSPYL4	1:92007264-92008653	Hcecum	Lcecum	OK	1.55011	1.54211	-0.00746539	-0.0106244	0.9853	0.999113	no
XLOC_001376	XLOC_001376	TSPYL1	1:92023735-92025046	Hcecum	Lcecum	OK	18.6553	20.4774	0.134448	0.291295	0.56225	0.99241	no
XLOC_001377	XLOC_001377	DSE	1:92246148-92286933	Hcecum	Lcecum	OK	6.40517	5.6063	-0.192187	-0.529235	0.3889	0.945138	no
XLOC_001378	XLOC_001378	FAM26F	1:92328265-92329935	Hcecum	Lcecum	OK	29.3479	20.9011	-0.489678	-0.93267	0.06825	0.553838	no
XLOC_001379	XLOC_001379	LGSN	1:92641451-92656113	Hcecum	Lcecum	NOTEST	0	0	0	0	1	1	no
XLOC_001380	XLOC_001380	RIPPLY2	1:92676865-92681423	Hcecum	Lcecum	NOTEST	0	0	0	0	1	1	no
XLOC_001381	XLOC_001381	PRSS35	1:92967486-92968731	Hcecum	Lcecum	NOTEST	0.300716	0.19476	-0.626704	0	1	1	no
XLOC_001382	XLOC_001382	RWDD2A	1:93249517-93255101	Hcecum	Lcecum	OK	1.0982	1.28335	0.224771	0.586908	0.42345	0.959802	no
XLOC_001383	XLOC_001383	DOPEY1	1:93255136-93415072	Hcecum	Lcecum	OK	7.04099	7.35264	0.0624851	0.11447	0.83375	0.999113	no
XLOC_001384	XLOC_001384	ENSSSCG00000025745	1:93506670-93566232	Hcecum	Lcecum	OK	3.62101	5.15426	0.509374	0.778608	0.1833	0.79372	no
XLOC_001385	XLOC_001385	TPBG	1:94386960-94388220	Hcecum	Lcecum	OK	2.37997	1.6011	-0.571885	-0.728407	0.14225	0.733066	no
XLOC_001386	XLOC_001386	SNORD112	1:94512355-94609937	Hcecum	Lcecum	NOTEST	0	0	0	0	1	1	no
XLOC_001387	XLOC_001387	ENSSSCG00000004463	1:94701190-94701576	Hcecum	Lcecum	NOTEST	0	0	0	0	1	1	no
XLOC_001388	XLOC_001388	ENSSSCG00000022379	1:96353432-96353642	Hcecum	Lcecum	NOTEST	0	0	0	0	1	1	no
XLOC_001389	XLOC_001389	BCKDHB	1:96603029-96716539	Hcecum	Lcecum	OK	24.5611	33.1313	0.431816	1.05361	0.0639	0.537378	no
XLOC_001390	XLOC_001390	TTK	1:96792804-96828323	Hcecum	Lcecum	OK	2.95197	4.2232	0.516661	1.29396	0.037	0.417355	no
XLOC_001391	XLOC_001391	SH3BGRL2	1:97174853-97176328	Hcecum	Lcecum	OK	1091.69	1660.45	0.605017	1.32719	0.00775	0.167969	no
XLOC_001392	XLOC_001392	IRAK1BP1	1:98056852-98090751	Hcecum	Lcecum	OK	1.36743	1.62917	0.252665	0.584981	0.42705	0.960783	no
XLOC_001393	XLOC_001393	ENSSSCG00000023687	1:99542242-99542348	Hcecum	Lcecum	NOTEST	0	0	0	0	1	1	no
XLOC_001394	XLOC_001394	MYO6	1:100972506-101064428	Hcecum	Lcecum	OK	22.1357	24.421	0.141747	0.433389	0.5254	0.987659	no
XLOC_001395	XLOC_001395	SENP6	1:101173632-101227355	Hcecum	Lcecum	OK	11.5523	11.8478	0.0364465	0.146835	0.8666	0.999113	no
XLOC_001396	XLOC_001396	U1	1:101173632-101227355	Hcecum	Lcecum	NOTEST	0	0	0	0	1	1	no
XLOC_001397	XLOC_001397	COX7A2	1:101726687-101890065	Hcecum	Lcecum	OK	1247.18	1275.61	0.032518	0.0690044	0.8936	0.999113	no
XLOC_001398	XLOC_001398	7SK	1:103126994-103127311	Hcecum	Lcecum	NOTEST	0	0	0	0	1	1	no
XLOC_001399	XLOC_001399	CD109	1:103132169-103292068	Hcecum	Lcecum	NOTEST	0.596252	0.748904	0.328858	0	1	1	no
XLOC_001400	XLOC_001400	MTO1	1:103500010-103525341	Hcecum	Lcecum	OK	6.14653	8.19583	0.415117	0.979874	0.06935	0.55694	no
XLOC_001401	XLOC_001401	ENSSSCG00000025743	1:103945895-103946495	Hcecum	Lcecum	OK	1.40536	2.16506	0.623465	0.682127	0.17395	0.781518	no
XLOC_001402	XLOC_001402	ENSSSCG00000004494	1:105553332-105592750	Hcecum	Lcecum	OK	4.18646	3.95407	-0.0823936	-0.226509	0.71095	0.999113	no
XLOC_001403	XLOC_001403	ENSSSCG00000021072	1:105706328-105770733	Hcecum	Lcecum	OK	2.39891	2.25477	-0.0893971	-0.181359	0.7284	0.999113	no
XLOC_001404	XLOC_001404	ENSSSCG00000021219	1:105780853-105787804	Hcecum	Lcecum	OK	1.74792	1.36914	-0.352372	-0.528734	0.28605	0.892647	no
XLOC_001405	XLOC_001405	PSTPIP2	1:105810351-105870759	Hcecum	Lcecum	OK	7.47379	5.33194	-0.48718	-1.32709	0.03925	0.429207	no
XLOC_001406	XLOC_001406	HAUS1	1:105919749-105938090	Hcecum	Lcecum	OK	10.2945	10.7012	0.0559095	0.116378	0.81855	0.999113	no
XLOC_001407	XLOC_001407	RNF165	1:106270489-106287081	Hcecum	Lcecum	NOTEST	0.0481089	0.0421655	-0.190241	0	1	1	no
XLOC_001408	XLOC_001408	ENSSSCG00000004503	1:106321878-106509127	Hcecum	Lcecum	NOTEST	0.0814622	0.0806426	-0.0145882	0	1	1	no
XLOC_001409	XLOC_001409	ENSSSCG00000028984	1:106321878-106509127	Hcecum	Lcecum	NOTEST	0	0	0	0	1	1	no
XLOC_001410	XLOC_001410	SMAD2	1:106901464-106991088	Hcecum	Lcecum	OK	5.93678	6.67651	0.169414	0.375424	0.49695	0.981101	no
XLOC_001411	XLOC_001411	ZBTB7C	1:107090823-107105563	Hcecum	Lcecum	OK	14.3468	18.1917	0.342553	0.733117	0.1432	0.734906	no
XLOC_001412	XLOC_001412	SMAD7	1:108087683-108117509	Hcecum	Lcecum	OK	26.1236	20.2186	-0.369675	-0.852725	0.0865	0.612083	no
XLOC_001413	XLOC_001413	ENSSSCG00000004508	1:108216789-108352255	Hcecum	Lcecum	OK	14.7737	14.4446	-0.0324981	-0.0671298	0.89655	0.999113	no
XLOC_001414	XLOC_001414	RPL17	1:108447523-108451374	Hcecum	Lcecum	OK	1193.76	1276.9	0.0971314	0.190135	0.71305	0.999113	no
XLOC_001415	XLOC_001415	SNORD58	1:108447523-108451374	Hcecum	Lcecum	NOTEST	0	0	0	0	1	1	no
XLOC_001416	XLOC_001416	SNORD58	1:108447523-108451374	Hcecum	Lcecum	NOTEST	0	0	0	0	1	1	no
XLOC_001417	XLOC_001417	SNORD58	1:108447523-108451374	Hcecum	Lcecum	NOTEST	0	0	0	0	1	1	no
XLOC_001418	XLOC_001418	ENSSSCG00000030463	1:108567669-108607804	Hcecum	Lcecum	OK	18.8184	27.1409	0.528324	0.809274	0.10875	0.669406	no
XLOC_001419	XLOC_001419	ACAA2	1:108842619-108870348	Hcecum	Lcecum	OK	38.7667	55.1981	0.509803	1.24665	0.01575	0.259112	no
XLOC_001420	XLOC_001420	MYO5B	1:109020803-109331777	Hcecum	Lcecum	OK	20.428	25.4161	0.315198	0.759264	0.17165	0.778047	no
XLOC_001421	XLOC_001421	ENSSSCG00000025161	1:109020803-109331777	Hcecum	Lcecum	OK	56.1595	66.0404	0.23382	0.037884	0.86925	0.999113	no
XLOC_001422	XLOC_001422	ENSSSCG00000021016	1:109467983-109468649	Hcecum	Lcecum	NOTEST	0.0876685	0.035323	-1.31145	0	1	1	no
XLOC_001423	XLOC_001423	ENSSSCG00000004515	1:109541775-109546197	Hcecum	Lcecum	NOTEST	0	0	0	0	1	1	no
XLOC_001424	XLOC_001424	ENSSSCG00000027690	1:109565104-109589137	Hcecum	Lcecum	OK	3.33339	2.35972	-0.498372	-0.965136	0.08755	0.614226	no
XLOC_001425	XLOC_001425	MBD1	1:109591050-109606006	Hcecum	Lcecum	OK	18.9791	16.9273	-0.165056	-0.375485	0.45305	0.969765	no
XLOC_001426	XLOC_001426	CXXC1	1:109623473-109629410	Hcecum	Lcecum	OK	35.361	32.6375	-0.115627	-0.269909	0.5906	0.996629	no
XLOC_001427	XLOC_001427	MRO	1:110207693-110280839	Hcecum	Lcecum	NOTEST	0.117154	0.122469	0.0640108	0	1	1	no
XLOC_001428	XLOC_001428	ENSSSCG00000004525	1:110613612-110614839	Hcecum	Lcecum	OK	12.0591	13.9107	0.206066	0.45762	0.39395	0.947459	no
XLOC_001429	XLOC_001429	MBD2	1:113952130-114064057	Hcecum	Lcecum	OK	43.9738	41.2287	-0.0929934	-0.252544	0.67235	0.999113	no
XLOC_001430	XLOC_001430	ENSSSCG00000004530	1:114153148-114165686	Hcecum	Lcecum	NOTEST	0	0	0	0	1	1	no
XLOC_001431	XLOC_001431	CCDC68	1:114766539-114802008	Hcecum	Lcecum	OK	5.03543	5.18194	0.0413775	0.0798673	0.8818	0.999113	no
XLOC_001432	XLOC_001432	TCF4	1:115117720-115215091	Hcecum	Lcecum	OK	11.1094	12.6808	0.190874	0.405231	0.4224	0.959368	no
XLOC_001433	XLOC_001433	TXNL1	1:116724200-116763493	Hcecum	Lcecum	OK	55.3102	61.5307	0.15376	0.415467	0.47225	0.974487	no
XLOC_001434	XLOC_001434	ENSSSCG00000029836	1:116993196-117063452	Hcecum	Lcecum	OK	5.349	6.53343	0.288571	0.928189	0.1957	0.808215	no
XLOC_001435	XLOC_001435	ONECUT2	1:117245445-117246627	Hcecum	Lcecum	NOTEST	0.0339116	0	#NAME?	0	1	1	no
XLOC_001436	XLOC_001436	ENSSSCG00000004539	1:117306330-117313665	Hcecum	Lcecum	NOTEST	0	0	0	0	1	1	no
XLOC_001437	XLOC_001437	FECH	1:117466661-117488052	Hcecum	Lcecum	OK	12.6918	14.5266	0.194802	0.394315	0.4127	0.954829	no
XLOC_001438	XLOC_001438	SUMO1	1:117811683-117851512	Hcecum	Lcecum	OK	2.66255	2.79897	0.0720875	0.078037	0.8746	0.999113	no
XLOC_001439	XLOC_001439	ENSSSCG00000026645	1:117911153-117921962	Hcecum	Lcecum	NOTEST	0.0333716	0.00618395	-2.43202	0	1	1	no
XLOC_001440	XLOC_001440	ENSSSCG00000004547	1:118018184-118027873	Hcecum	Lcecum	OK	18.9588	15.0474	-0.333353	-0.693928	0.15385	0.75307	no
XLOC_001441	XLOC_001441	PIF1	1:118029531-118033717	Hcecum	Lcecum	OK	5.52486	5.82805	0.0770755	0.136352	0.7912	0.999113	no
XLOC_001442	XLOC_001442	ZNF609	1:118171297-118408874	Hcecum	Lcecum	OK	10.2653	9.9511	-0.044854	-0.109477	0.839	0.999113	no
XLOC_001443	XLOC_001443	TRIP4	1:118414306-118524727	Hcecum	Lcecum	OK	5.78206	5.77137	-0.00266992	-0.00288564	0.995	0.999116	no
XLOC_001444	XLOC_001444	ENSSSCG00000004554	1:118414306-118524727	Hcecum	Lcecum	OK	22.0997	26.8358	0.280135	1.29676	0.2444	0.85896	no
XLOC_001445	XLOC_001445	ENSSSCG00000022697	1:118608801-118609011	Hcecum	Lcecum	OK	44.376	33.2869	-0.414827	-0.354776	0.6155	0.999113	no
XLOC_001446	XLOC_001446	ENSSSCG00000004560	1:118904572-118966557	Hcecum	Lcecum	OK	11.3985	10.0448	-0.182395	-0.245568	0.6255	0.999113	no
XLOC_001447	XLOC_001447	ENSSSCG00000021588	1:118993357-119044819	Hcecum	Lcecum	OK	4.56048	4.02289	-0.180955	-0.310553	0.5412	0.989944	no
XLOC_001448	XLOC_001448	ENSSSCG00000028737	1:119570756-119579181	Hcecum	Lcecum	NOTEST	0.476505	0.467523	-0.027454	0	1	1	no
XLOC_001449	XLOC_001449	ENSSSCG00000029654	1:119639237-119725151	Hcecum	Lcecum	OK	30.6093	29.2646	-0.0648105	-0.127458	0.80315	0.999113	no
XLOC_001450	XLOC_001450	APH1B	1:119981030-119988575	Hcecum	Lcecum	OK	4.30177	3.76537	-0.192138	-0.236474	0.65055	0.999113	no
XLOC_001451	XLOC_001451	RAB8B	1:119998091-120019205	Hcecum	Lcecum	OK	19.7429	16.409	-0.26685	-1.12737	0.2249	0.841647	no
XLOC_001452	XLOC_001452	LACTB	1:120133371-120148220	Hcecum	Lcecum	OK	6.61071	8.42448	0.349782	0.925631	0.12905	0.710554	no
XLOC_001453	XLOC_001453	ENSSSCG00000004570	1:120217105-120240145	Hcecum	Lcecum	OK	18.2584	17.1206	-0.0928269	-0.201846	0.69175	0.999113	no
XLOC_001454	XLOC_001454	ENSSSCG00000024088	1:120431330-120439666	Hcecum	Lcecum	OK	10.1154	11.1163	0.136131	0.270126	0.58805	0.996162	no
XLOC_001455	XLOC_001455	ssc-mir-190a	1:120448012-120448097	Hcecum	Lcecum	NOTEST	0	0	0	0	1	1	no
XLOC_001456	XLOC_001456	ENSSSCG00000024863	1:120451816-120471798	Hcecum	Lcecum	OK	7.56382	9.76441	0.368418	0.59777	0.2268	0.84324	no
XLOC_001457	XLOC_001457	ENSSSCG00000029795	1:120488821-120506665	Hcecum	Lcecum	OK	3.36893	4.1146	0.28846	0.411601	0.39995	0.949133	no
XLOC_001458	XLOC_001458	ENSSSCG00000004571	1:120570376-120584414	Hcecum	Lcecum	OK	5.14826	8.15804	0.664137	1.14473	0.02285	0.319942	no
XLOC_001459	XLOC_001459	ENSSSCG00000025668	1:120624098-120633359	Hcecum	Lcecum	OK	2.9606	3.52871	0.253251	0.384828	0.43525	0.963935	no
XLOC_001460	XLOC_001460	U6	1:121111394-121111501	Hcecum	Lcecum	NOTEST	0	0	0	0	1	1	no
XLOC_001461	XLOC_001461	ENSSSCG00000004573	1:121351486-121352446	Hcecum	Lcecum	OK	2.00142	2.83125	0.500421	0.610998	0.2322	0.848239	no
XLOC_001462	XLOC_001462	ENSSSCG00000004575	1:121965678-121966144	Hcecum	Lcecum	NOTEST	0	0	0	0	1	1	no
XLOC_001463	XLOC_001463	ENSSSCG00000004579	1:123368015-123414408	Hcecum	Lcecum	NOTEST	0	0	0	0	1	1	no
XLOC_001464	XLOC_001464	ENSSSCG00000004580	1:123743374-123744350	Hcecum	Lcecum	NOTEST	0	0	0	0	1	1	no
XLOC_001465	XLOC_001465	ENSSSCG00000004581	1:123862906-123863885	Hcecum	Lcecum	NOTEST	0	0	0	0	1	1	no
XLOC_001466	XLOC_001466	U6	1:123881297-123881401	Hcecum	Lcecum	NOTEST	0	0	0	0	1	1	no
XLOC_001467	XLOC_001467	GCNT3	1:124393188-124394511	Hcecum	Lcecum	OK	80.7019	99.3495	0.299911	0.635467	0.19595	0.808725	no
XLOC_001468	XLOC_001468	ENSSSCG00000004585	1:124473576-124485245	Hcecum	Lcecum	OK	0.716877	0.749473	0.0641521	0.089123	0.8773	0.999113	no
XLOC_001469	XLOC_001469	FAM81A	1:124546381-124619000	Hcecum	Lcecum	NOTEST	0.397563	0.411582	0.0499967	0	1	1	no
XLOC_001470	XLOC_001470	snoU13	1:124676342-124901532	Hcecum	Lcecum	NOTEST	0	0	0	0	1	1	no
XLOC_001471	XLOC_001471	CCNB2	1:124907273-124942332	Hcecum	Lcecum	OK	7.49624	9.28256	0.308357	0.669939	0.22125	0.838573	no
XLOC_001472	XLOC_001472	RNF111	1:124961866-125109541	Hcecum	Lcecum	OK	7.06389	6.74129	-0.0674373	-0.236705	0.75215	0.999113	no
XLOC_001473	XLOC_001473	ENSSSCG00000004590	1:125211006-125223217	Hcecum	Lcecum	OK	11.1387	10.7002	-0.0579471	-0.179066	0.7896	0.999113	no
XLOC_001474	XLOC_001474	ENSSSCG00000024131	1:125242148-125294670	Hcecum	Lcecum	OK	2.44981	2.42814	-0.0128169	-0.0497105	0.96045	0.999113	no
XLOC_001475	XLOC_001475	ENSSSCG00000024660	1:125424056-125424500	Hcecum	Lcecum	NOTEST	0.796101	0.339791	-1.2283	0	1	1	no
XLOC_001476	XLOC_001476	ENSSSCG00000004595	1:125473596-125527323	Hcecum	Lcecum	OK	24.9294	27.2838	0.130196	0.49533	0.55765	0.991933	no
XLOC_001477	XLOC_001477	ENSSSCG00000004596	1:125538027-125667666	Hcecum	Lcecum	NOTEST	0.392109	0.354709	-0.144618	0	1	1	no
XLOC_001478	XLOC_001478	U6	1:125690007-125690150	Hcecum	Lcecum	NOTEST	0	0	0	0	1	1	no
XLOC_001479	XLOC_001479	AQP9	1:125897935-125953413	Hcecum	Lcecum	NOTEST	0.0362731	0.0574609	0.66368	0	1	1	no
XLOC_001480	XLOC_001480	ENSSSCG00000023356	1:126147026-126172480	Hcecum	Lcecum	OK	3.73308	5.26107	0.494991	0.814147	0.12145	0.696994	no
XLOC_001481	XLOC_001481	POLR2M	1:126383469-126393930	Hcecum	Lcecum	OK	8.17367	9.70101	0.247151	0.887859	0.2536	0.866879	no
XLOC_001483	XLOC_001483	CH242-58J12.2	1:126842174-127433537	Hcecum	Lcecum	OK	11.3849	13.6837	0.26533	0.354307	0.5901	0.996615	no
XLOC_001484	XLOC_001484	U6	1:127732438-127732541	Hcecum	Lcecum	NOTEST	0	0	0	0	1	1	no
XLOC_001485	XLOC_001485	TEX9	1:127971308-128052476	Hcecum	Lcecum	OK	1.45857	1.78587	0.292076	0.557037	0.3683	0.937788	no
XLOC_001486	XLOC_001486	SNORA70	1:128268630-128268724	Hcecum	Lcecum	NOTEST	0	0	0	0	1	1	no
XLOC_001487	XLOC_001487	ENSSSCG00000024042	1:128359699-128511305	Hcecum	Lcecum	OK	0.932426	1.0706	0.199364	0.0982753	0.8384	0.999113	no
XLOC_001488	XLOC_001488	ENSSSCG00000023413	1:128545590-128551791	Hcecum	Lcecum	OK	4.87455	3.27005	-0.575955	-1.07773	0.07355	0.573259	no
XLOC_001489	XLOC_001489	ENSSSCG00000024046	1:129010220-129043730	Hcecum	Lcecum	OK	7.96291	8.34805	0.0681437	0.312939	0.77115	0.999113	no
XLOC_001490	XLOC_001490	ENSSSCG00000023260	1:129044841-129049684	Hcecum	Lcecum	OK	1.8179	2.35018	0.3705	0.274286	0.59455	0.99723	no
XLOC_001491	XLOC_001491	UNC13C	1:129783233-130430057	Hcecum	Lcecum	NOTEST	0.00387185	0.0052811	0.447814	0	1	1	no
XLOC_001492	XLOC_001492	ENSSSCG00000030193	1:129783233-130430057	Hcecum	Lcecum	NOTEST	0	0	0	0	1	1	no
XLOC_001493	XLOC_001493	MAPK6	1:132815457-132850067	Hcecum	Lcecum	OK	36.8742	32.744	-0.171381	-0.534074	0.46445	0.973119	no
XLOC_001494	XLOC_001494	TMOD3	1:132955317-133000013	Hcecum	Lcecum	OK	21.3406	24.4141	0.194117	0.643683	0.37745	0.941171	no
XLOC_001495	XLOC_001495	LYSMD2	1:133183232-133200016	Hcecum	Lcecum	OK	2.38765	1.76888	-0.432756	-0.808144	0.1914	0.803289	no
XLOC_001496	XLOC_001496	GLDN	1:133474074-133550566	Hcecum	Lcecum	NOTEST	0	0.00162387	inf	0	1	1	no
XLOC_001497	XLOC_001497	TNFAIP8L3	1:134119714-134120323	Hcecum	Lcecum	OK	1.00497	0.900659	-0.158094	-0.125177	0.807	0.999113	no
XLOC_001498	XLOC_001498	ENSSSCG00000004634	1:134281041-134343747	Hcecum	Lcecum	OK	2.05357	2.28508	0.154112	0.416342	0.5251	0.987636	no
XLOC_001499	XLOC_001499	USP8	1:134748669-134815999	Hcecum	Lcecum	OK	9.71797	10.4824	0.10924	0.273689	0.61655	0.999113	no
XLOC_001500	XLOC_001500	ENSSSCG00000004642	1:134977465-134979547	Hcecum	Lcecum	NOTEST	0.208171	0.0641033	-1.6993	0	1	1	no
XLOC_001501	XLOC_001501	SLC27A2	1:135172998-135221869	Hcecum	Lcecum	NOTEST	0.156965	0.341469	1.12131	0	1	1	no
XLOC_001502	XLOC_001502	DTWD1	1:135790462-135810100	Hcecum	Lcecum	OK	2.14553	2.58527	0.268979	0.872761	0.29295	0.896173	no
XLOC_001503	XLOC_001503	ENSSSCG00000004650	1:135992857-135993148	Hcecum	Lcecum	OK	2.09712	2.03392	-0.0441447	-0.0608094	0.88595	0.999113	no
XLOC_001504	XLOC_001504	GALK2	1:136147527-136303876	Hcecum	Lcecum	OK	7.97607	9.94895	0.318866	1.1403	0.1458	0.739699	no
XLOC_001505	XLOC_001505	EID1	1:136551194-136693867	Hcecum	Lcecum	OK	7.63854	6.17082	-0.307833	-0.446228	0.3835	0.943283	no
XLOC_001506	XLOC_001506	ENSSSCG00000026096	1:137480811-137482271	Hcecum	Lcecum	OK	79.2623	71.0373	-0.158059	-0.318346	0.54275	0.99005	no
XLOC_001507	XLOC_001507	SLC12A1	1:137510940-137599735	Hcecum	Lcecum	NOTEST	0.00577976	0.025107	2.11901	0	1	1	no
XLOC_001508	XLOC_001508	SLC24A5	1:137635280-137685118	Hcecum	Lcecum	NOTEST	0.243446	0.307593	0.337418	0	1	1	no
XLOC_001509	XLOC_001509	SEMA6D	1:138044832-138096757	Hcecum	Lcecum	OK	4.2422	4.14793	-0.0324239	-0.0780034	0.8849	0.999113	no
XLOC_001510	XLOC_001510	ENSSSCG00000030710	1:140713384-140718491	Hcecum	Lcecum	OK	246.28	211.17	-0.221896	-0.286969	0.57005	0.993383	no
XLOC_001511	XLOC_001511	GATM	1:140842955-140861814	Hcecum	Lcecum	OK	1.49612	1.45453	-0.0406752	-0.128468	0.8765	0.999113	no
XLOC_001512	XLOC_001512	SLC28A2	1:141072721-141110102	Hcecum	Lcecum	NOTEST	0.191028	0.447382	1.22772	0	1	1	no
XLOC_001513	XLOC_001513	DUOX1	1:141171518-141201365	Hcecum	Lcecum	OK	17.8898	10.7535	-0.73434	-1.45601	0.0041	0.109146	no
XLOC_001514	XLOC_001514	DUOXA1	1:141206139-141216736	Hcecum	Lcecum	OK	15.9227	9.93803	-0.680058	-1.30574	0.0101	0.198254	no
XLOC_001515	XLOC_001515	ENSSSCG00000019275	1:141218795-141241329	Hcecum	Lcecum	NOTEST	0	0	0	0	1	1	no
XLOC_001516	XLOC_001516	SORD	1:141257111-141301015	Hcecum	Lcecum	OK	11.2831	13.1507	0.220979	0.605219	0.30355	0.903177	no
XLOC_001517	XLOC_001517	TERB2	1:141338888-141367297	Hcecum	Lcecum	OK	0.507616	1.12379	1.14656	1.21579	0.0433	0.45104	no
XLOC_001518	XLOC_001518	TRIM69	1:141375238-141392107	Hcecum	Lcecum	NOTEST	0	0.00619544	inf	0	1	1	no
XLOC_001519	XLOC_001519	ENSSSCG00000004687	1:141436331-141517774	Hcecum	Lcecum	OK	793.915	540.192	-0.555513	-1.33511	0.049	0.4791	no
XLOC_001520	XLOC_001520	B2M	1:141532504-141538781	Hcecum	Lcecum	OK	1834.24	1420.3	-0.368983	-0.724529	0.2193	0.836144	no
XLOC_001521	XLOC_001521	ENSSSCG00000024783	1:141594285-141617194	Hcecum	Lcecum	OK	7.91045	8.29916	0.069206	0.174428	0.7598	0.999113	no
XLOC_001522	XLOC_001522	ENSSSCG00000026172	1:141631351-141633608	Hcecum	Lcecum	NOTEST	0.251287	0.551962	1.13523	0	1	1	no
XLOC_001523	XLOC_001523	EIF3J	1:141682596-141949823	Hcecum	Lcecum	OK	39.3088	40.7414	0.0516413	0.111631	0.8611	0.999113	no
XLOC_001524	XLOC_001524	ENSSSCG00000004690	1:141682596-141949823	Hcecum	Lcecum	OK	2.30257	2.72553	0.243294	0.0963325	0.8929	0.999113	no
XLOC_001525	XLOC_001525	ENSSSCG00000027562	1:142205327-142210874	Hcecum	Lcecum	NOTEST	0.111758	0.393507	1.81601	0	1	1	no
XLOC_001526	XLOC_001526	WDR76	1:142483491-142568978	Hcecum	Lcecum	OK	5.38461	5.16355	-0.0604786	-0.136752	0.80565	0.999113	no
XLOC_001527	XLOC_001527	HYPK	1:142587864-142589341	Hcecum	Lcecum	OK	193.688	173.839	-0.155986	-0.365591	0.4676	0.973682	no
XLOC_001528	XLOC_001528	ENSSSCG00000024263	1:142595269-142597028	Hcecum	Lcecum	OK	3308.24	2940.36	-0.170073	-0.327587	0.5181	0.985474	no
XLOC_001529	XLOC_001529	PDIA3	1:142615685-142643747	Hcecum	Lcecum	OK	355.22	363.15	0.0318523	0.0739871	0.8945	0.999113	no
XLOC_001530	XLOC_001530	U6	1:142615685-142643747	Hcecum	Lcecum	NOTEST	0	0	0	0	1	1	no
XLOC_001531	XLOC_001531	ENSSSCG00000004703	1:142682190-142688725	Hcecum	Lcecum	OK	644.6	693.812	0.106142	0.18991	0.69665	0.999113	no
XLOC_001532	XLOC_001532	ENSSSCG00000021981	1:142693775-142705948	Hcecum	Lcecum	OK	1.7359	1.86329	0.102172	0.206428	0.73525	0.999113	no
XLOC_001533	XLOC_001533	ENSSSCG00000004705	1:142764558-142773289	Hcecum	Lcecum	NOTEST	0.489319	0.624688	0.352358	0	1	1	no
XLOC_001534	XLOC_001534	ENSSSCG00000026825	1:142775303-142775372	Hcecum	Lcecum	NOTEST	0	0	0	0	1	1	no
XLOC_001535	XLOC_001535	TUBGCP4	1:142887936-142940923	Hcecum	Lcecum	OK	3.83549	4.29959	0.164789	0.332811	0.50735	0.983076	no
XLOC_001536	XLOC_001536	ADAL	1:142954882-142984486	Hcecum	Lcecum	OK	2.82431	2.74314	-0.0420699	-0.0669094	0.9122	0.999113	no
XLOC_001537	XLOC_001537	ENSSSCG00000023179	1:143140489-143161772	Hcecum	Lcecum	OK	5.95434	6.99771	0.232941	0.459126	0.3853	0.943657	no
XLOC_001538	XLOC_001538	ENSSSCG00000004720	1:143551555-143575927	Hcecum	Lcecum	OK	2.09498	2.01448	-0.0565249	-0.102723	0.8344	0.999113	no
XLOC_001539	XLOC_001539	ENSSSCG00000022039	1:143579682-143582001	Hcecum	Lcecum	OK	1.03445	1.38242	0.418329	0.59344	0.22775	0.843868	no
XLOC_001540	XLOC_001540	HAUS2	1:143712272-143739154	Hcecum	Lcecum	OK	4.58882	4.83999	0.0768807	0.214947	0.8317	0.999113	no
XLOC_001541	XLOC_001541	SNAP23	1:143740362-143781713	Hcecum	Lcecum	OK	15.7316	15.7028	-0.00263523	-0.00968819	0.98965	0.999113	no
XLOC_001542	XLOC_001542	CAPN3	1:143852199-143905749	Hcecum	Lcecum	OK	0.822619	1.15994	0.495756	0.764506	0.1188	0.691828	no
XLOC_001543	XLOC_001543	GANC	1:143913319-143989825	Hcecum	Lcecum	OK	2.13562	1.84549	-0.210651	-0.622775	0.38305	0.943193	no
XLOC_001544	XLOC_001544	ENSSSCG00000004734	1:144277689-144282456	Hcecum	Lcecum	NOTEST	0	0.0597443	inf	0	1	1	no
XLOC_001545	XLOC_001545	ENSSSCG00000025080	1:144284208-144288791	Hcecum	Lcecum	NOTEST	0.370093	0.432682	0.225419	0	1	1	no
XLOC_001546	XLOC_001546	SPTBN5	1:144568554-144618110	Hcecum	Lcecum	NOTEST	0.0956732	0.073524	-0.379898	0	1	1	no
XLOC_001547	XLOC_001547	EHD4	1:144621555-144641473	Hcecum	Lcecum	OK	14.1186	15.3016	0.116086	0.304175	0.58905	0.996308	no
XLOC_001548	XLOC_001548	ENSSSCG00000026029	1:144751297-144755374	Hcecum	Lcecum	OK	0.643047	0.746097	0.214439	0.241622	0.6298	0.999113	no
XLOC_001549	XLOC_001549	ENSSSCG00000024969	1:144767320-144772880	Hcecum	Lcecum	OK	1.61981	1.17556	-0.462479	-0.716144	0.1614	0.763427	no
XLOC_001550	XLOC_001550	TYRO3	1:144883342-144900900	Hcecum	Lcecum	OK	12.9286	13.3731	0.0487628	0.109582	0.8242	0.999113	no
XLOC_001551	XLOC_001551	ITPKA	1:144939061-144947605	Hcecum	Lcecum	OK	35.7425	29.4677	-0.278505	-0.654301	0.2067	0.821173	no
XLOC_001552	XLOC_001552	RTF1	1:144958164-145011135	Hcecum	Lcecum	OK	9.94174	10.9067	0.133641	0.399393	0.53075	0.987973	no
XLOC_001553	XLOC_001553	ENSSSCG00000004751	1:145223056-145259690	Hcecum	Lcecum	OK	116.01	125.923	0.118285	0.264108	0.59495	0.99723	no
XLOC_001555	XLOC_001555	DLL4	1:145539039-145548819	Hcecum	Lcecum	OK	5.95319	6.51259	0.129567	0.271116	0.5739	0.99392	no
XLOC_001556	XLOC_001556	ENSSSCG00000026908	1:145539039-145548819	Hcecum	Lcecum	NOTEST	0	0	0	0	1	1	no
XLOC_001557	XLOC_001557	VPS18	1:145569524-145579660	Hcecum	Lcecum	OK	12.206	11.3292	-0.107542	-0.242171	0.62415	0.999113	no
XLOC_001558	XLOC_001558	SPINT1	1:145616936-145631573	Hcecum	Lcecum	OK	135.147	112.34	-0.26666	-0.57698	0.23455	0.850615	no
XLOC_001559	XLOC_001559	ZFYVE19	1:145643558-145829619	Hcecum	Lcecum	OK	16.0235	11.4086	-0.490066	-0.294545	0.5592	0.992293	no
XLOC_001560	XLOC_001560	C15orf62	1:145643558-145829619	Hcecum	Lcecum	OK	15.0096	11.3713	-0.400487	-0.115321	0.8147	0.999113	no
XLOC_001561	XLOC_001561	GCHFR	1:145643558-145829619	Hcecum	Lcecum	OK	109.228	105.159	-0.0547775	-0.0655571	0.89405	0.999113	no
XLOC_001562	XLOC_001562	RAD51	1:145643558-145829619	Hcecum	Lcecum	OK	3.73741	4.71349	0.334758	0.154196	0.86505	0.999113	no
XLOC_001563	XLOC_001563	ENSSSCG00000004769	1:145844009-145846476	Hcecum	Lcecum	OK	2.96178	2.83987	-0.0606435	-0.117617	0.85115	0.999113	no
XLOC_001564	XLOC_001564	ENSSSCG00000004770	1:145909855-145910364	Hcecum	Lcecum	NOTEST	0	0	0	0	1	1	no
XLOC_001565	XLOC_001565	CHST14	1:145931050-145932181	Hcecum	Lcecum	OK	8.68631	9.07041	0.0624245	0.114125	0.8243	0.999113	no
XLOC_001566	XLOC_001566	BAHD1	1:145935019-145954390	Hcecum	Lcecum	OK	22.3034	19.5725	-0.188436	-0.434759	0.38555	0.94374	no
XLOC_001567	XLOC_001567	IVD	1:145978731-145995732	Hcecum	Lcecum	OK	24.9251	31.6441	0.344338	0.892522	0.10945	0.671425	no
XLOC_001568	XLOC_001568	KNSTRN	1:146003034-146014929	Hcecum	Lcecum	OK	9.12234	12.2335	0.423366	0.800397	0.11205	0.677514	no
XLOC_001569	XLOC_001569	DISP2	1:146023510-146037071	Hcecum	Lcecum	OK	1.0235	0.844486	-0.277362	-0.409917	0.40755	0.953035	no
XLOC_001570	XLOC_001570	ENSSSCG00000025031	1:146138909-146141667	Hcecum	Lcecum	OK	4.1667	3.62765	-0.199868	-0.255562	0.61215	0.999113	no
XLOC_001571	XLOC_001571	ENSSSCG00000029381	1:146214578-146227195	Hcecum	Lcecum	OK	10.6103	12.591	0.246929	0.502437	0.3135	0.909389	no
XLOC_001572	XLOC_001572	ENSSSCG00000004782	1:146236240-146249502	Hcecum	Lcecum	OK	4.04929	6.23554	0.622848	1.18602	0.01985	0.294947	no
XLOC_001573	XLOC_001573	ENSSSCG00000029702	1:146251861-146258505	Hcecum	Lcecum	OK	2.01723	2.38651	0.242528	0.790692	0.38265	0.943176	no
XLOC_001574	XLOC_001574	PLCB2	1:146283054-146302583	Hcecum	Lcecum	OK	3.87294	2.89499	-0.419873	-0.927278	0.05975	0.524152	no
XLOC_001575	XLOC_001575	ENSSSCG00000027069	1:146448916-146451468	Hcecum	Lcecum	OK	11.4722	12.9482	0.174611	0.323135	0.53185	0.987973	no
XLOC_001576	XLOC_001576	ENSSSCG00000004785	1:146465867-146470277	Hcecum	Lcecum	OK	4.36362	4.08288	-0.0959405	-0.328818	0.7053	0.999113	no
XLOC_001577	XLOC_001577	ENSSSCG00000004786	1:146599073-146599756	Hcecum	Lcecum	NOTEST	0	0	0	0	1	1	no
XLOC_001578	XLOC_001578	ENSSSCG00000022606	1:146847998-146850972	Hcecum	Lcecum	NOTEST	0	1.70015	inf	0	1	1	no
XLOC_001579	XLOC_001579	ENSSSCG00000018837	1:146890678-146890775	Hcecum	Lcecum	NOTEST	0	0	0	0	1	1	no
XLOC_001580	XLOC_001580	THBS1	1:146905997-146923333	Hcecum	Lcecum	OK	25.2899	29.9573	0.244349	0.454436	0.41495	0.956569	no
XLOC_001581	XLOC_001581	FAM98B	1:148274919-148303739	Hcecum	Lcecum	OK	16.3324	19.6898	0.269709	0.741297	0.2224	0.839826	no
XLOC_001582	XLOC_001582	SPRED1	1:148442729-148497704	Hcecum	Lcecum	OK	5.71444	6.96413	0.285333	0.622583	0.25335	0.866567	no
XLOC_001583	XLOC_001583	TMCO5A	1:148817241-148832566	Hcecum	Lcecum	NOTEST	0	0	0	0	1	1	no
XLOC_001584	XLOC_001584	snoU13	1:148817241-148832566	Hcecum	Lcecum	NOTEST	0	0	0	0	1	1	no
XLOC_001585	XLOC_001585	U6	1:149337490-149337597	Hcecum	Lcecum	NOTEST	0	0	0	0	1	1	no
XLOC_001586	XLOC_001586	ENSSSCG00000004795	1:149706723-149721425	Hcecum	Lcecum	NOTEST	0.0933246	0.109582	0.231683	0	1	1	no
XLOC_001587	XLOC_001587	ENSSSCG00000022680	1:149907905-149974965	Hcecum	Lcecum	NOTEST	0.0520116	0.07696	0.565275	0	1	1	no
XLOC_001588	XLOC_001588	C15orf41	1:150143393-150211065	Hcecum	Lcecum	OK	4.5606	6.03198	0.403409	0.459905	0.3353	0.921071	no
XLOC_001589	XLOC_001589	ENSSSCG00000030384	1:151769326-151805705	Hcecum	Lcecum	OK	9.28321	14.6131	0.654568	0.808286	0.1184	0.691487	no
XLOC_001590	XLOC_001590	ZNF770	1:152187934-152195047	Hcecum	Lcecum	OK	2.06983	2.73778	0.403495	1.2243	0.11225	0.677786	no
XLOC_001591	XLOC_001591	ENSSSCG00000030003	1:152212087-152214106	Hcecum	Lcecum	NOTEST	0	0	0	0	1	1	no
XLOC_001592	XLOC_001592	ENSSSCG00000004802	1:152297950-152353096	Hcecum	Lcecum	OK	3.06571	3.94175	0.362616	0.981181	0.114	0.681758	no
XLOC_001593	XLOC_001593	FAM169B	1:153304673-153379744	Hcecum	Lcecum	NOTEST	0.130936	0.0753871	-0.796468	0	1	1	no
XLOC_001594	XLOC_001594	ENSSSCG00000027431	1:153404630-153427813	Hcecum	Lcecum	NOTEST	0	0	0	0	1	1	no
XLOC_001595	XLOC_001595	IGF1R	1:153514789-153853782	Hcecum	Lcecum	OK	2.39378	3.10455	0.375092	0.396124	0.15075	0.748262	no
XLOC_001596	XLOC_001596	TTC23	1:154058345-154169686	Hcecum	Lcecum	OK	1.13167	1.13058	-0.00138913	-0.00200782	0.9855	0.999113	no
XLOC_001597	XLOC_001597	ENSSSCG00000025724	1:154562564-154575916	Hcecum	Lcecum	NOTEST	0	0.114109	inf	0	1	1	no
XLOC_001598	XLOC_001598	U6	1:154815740-154815847	Hcecum	Lcecum	NOTEST	0	0	0	0	1	1	no
XLOC_001599	XLOC_001599	ENSSSCG00000021550	1:154995647-154998062	Hcecum	Lcecum	NOTEST	0.438249	0.591736	0.433202	0	1	1	no
XLOC_001600	XLOC_001600	CERS3	1:155240102-155316168	Hcecum	Lcecum	NOTEST	0	0	0	0	1	1	no
XLOC_001601	XLOC_001601	LINS1	1:155373141-155381352	Hcecum	Lcecum	OK	3.28197	3.33521	0.0232141	0.0735266	0.9264	0.999113	no
XLOC_001602	XLOC_001602	snoU13	1:155634588-155634692	Hcecum	Lcecum	NOTEST	0	0	0	0	1	1	no
XLOC_001603	XLOC_001603	ENSSSCG00000004822	1:155637549-155853766	Hcecum	Lcecum	OK	0.933678	0.864235	-0.111502	-0.0650602	0.93205	0.999113	no
XLOC_001604	XLOC_001604	ENSSSCG00000022104	1:155637549-155853766	Hcecum	Lcecum	NOTEST	0	0	0	0	1	1	no
XLOC_001605	XLOC_001605	CHSY1	1:155959953-156033821	Hcecum	Lcecum	OK	6.67607	5.18842	-0.363704	-1.02465	0.10685	0.665506	no
XLOC_001606	XLOC_001606	VIMP	1:156057762-156066216	Hcecum	Lcecum	OK	59.2735	55.6349	-0.0913972	-0.22272	0.6716	0.999113	no
XLOC_001607	XLOC_001607	SNORA20	1:156291107-156291241	Hcecum	Lcecum	NOTEST	0	0	0	0	1	1	no
XLOC_001608	XLOC_001608	U6	1:156558099-156558206	Hcecum	Lcecum	NOTEST	0	0	0	0	1	1	no
XLOC_001609	XLOC_001609	GABRA5	1:156791276-156874257	Hcecum	Lcecum	NOTEST	0.0141487	0.0440678	1.63905	0	1	1	no
XLOC_001610	XLOC_001610	ENSSSCG00000028037	1:157107718-157131137	Hcecum	Lcecum	NOTEST	0	0	0	0	1	1	no
XLOC_001611	XLOC_001611	ENSSSCG00000004831	1:157765685-157765908	Hcecum	Lcecum	NOTEST	0	0	0	0	1	1	no
XLOC_001612	XLOC_001612	SNORD109A	1:157902128-157902195	Hcecum	Lcecum	NOTEST	0	0	0	0	1	1	no
XLOC_001613	XLOC_001613	SNORD115	1:157920154-157920235	Hcecum	Lcecum	NOTEST	0	0	0	0	1	1	no
XLOC_001614	XLOC_001614	SNORD115	1:157925839-157925920	Hcecum	Lcecum	NOTEST	0	0	0	0	1	1	no
XLOC_001615	XLOC_001615	SNORD115	1:157927772-157927852	Hcecum	Lcecum	NOTEST	0	0	0	0	1	1	no
XLOC_001616	XLOC_001616	SNORD115	1:157930093-157930173	Hcecum	Lcecum	NOTEST	0	0	0	0	1	1	no
XLOC_001617	XLOC_001617	SNORD115	1:157936799-157936883	Hcecum	Lcecum	NOTEST	0	0	0	0	1	1	no
XLOC_001618	XLOC_001618	SNORD116	1:157991387-157991469	Hcecum	Lcecum	NOTEST	0	0	0	0	1	1	no
XLOC_001619	XLOC_001619	SNORD116	1:157993112-157993193	Hcecum	Lcecum	NOTEST	0	0	0	0	1	1	no
XLOC_001620	XLOC_001620	SNORD116	1:158000985-158001077	Hcecum	Lcecum	NOTEST	0	0	0	0	1	1	no
XLOC_001621	XLOC_001621	SNORD116	1:158003064-158003156	Hcecum	Lcecum	NOTEST	0	0	0	0	1	1	no
XLOC_001622	XLOC_001622	ENSSSCG00000019192	1:158239895-158239963	Hcecum	Lcecum	NOTEST	0	0	0	0	1	1	no
XLOC_001623	XLOC_001623	MKRN3	1:158362013-158363477	Hcecum	Lcecum	NOTEST	0.432492	0.195296	-1.14701	0	1	1	no
XLOC_001624	XLOC_001624	ENSSSCG00000026997	1:158381572-158382789	Hcecum	Lcecum	NOTEST	0	0	0	0	1	1	no
XLOC_001625	XLOC_001625	CHRFAM7A	1:158719241-158740446	Hcecum	Lcecum	NOTEST	0.018995	0.0104486	-0.862313	0	1	1	no
XLOC_001626	XLOC_001626	KLF13	1:159396561-159485685	Hcecum	Lcecum	OK	24.235	25.7698	0.0885899	0.213871	0.6788	0.999113	no
XLOC_001627	XLOC_001627	FAN1	1:159864764-159907060	Hcecum	Lcecum	OK	3.22364	3.54042	0.135228	0.333713	0.5613	0.99241	no
XLOC_001628	XLOC_001628	MPHOSPH10	1:159918113-159968311	Hcecum	Lcecum	OK	7.46465	8.09321	0.116638	0.201212	0.7001	0.999113	no
XLOC_001629	XLOC_001629	ENSSSCG00000021671	1:160095588-160458854	Hcecum	Lcecum	NOTEST	0	0	0	0	1	1	no
XLOC_001630	XLOC_001630	NSMCE3	1:160546164-160547001	Hcecum	Lcecum	OK	14.1381	15.4579	0.128758	0.248334	0.61675	0.999113	no
XLOC_001631	XLOC_001631	ENSSSCG00000022328	1:160785436-160903002	Hcecum	Lcecum	NOTEST	0	0	0	0	1	1	no
XLOC_001632	XLOC_001632	ENSSSCG00000025864	1:160966421-160966513	Hcecum	Lcecum	NOTEST	0	0	0	0	1	1	no
XLOC_001633	XLOC_001633	ENSSSCG00000030470	1:161175467-161283814	Hcecum	Lcecum	OK	4.46525	5.32994	0.255378	0.624824	0.2677	0.879915	no
XLOC_001634	XLOC_001634	ENSSSCG00000029557	1:161403212-161414278	Hcecum	Lcecum	OK	1.12347	0.804538	-0.481731	-0.568377	0.24035	0.856613	no
XLOC_001635	XLOC_001635	ENSSSCG00000004856	1:161527668-161793051	Hcecum	Lcecum	OK	2.5449	1.68389	-0.595816	-0.544445	0.282	0.890271	no
XLOC_001636	XLOC_001636	ENSSSCG00000004857	1:161527668-161793051	Hcecum	Lcecum	OK	4.74832	5.82714	0.295371	0.581591	0.28385	0.891457	no
XLOC_001637	XLOC_001637	GALR1	1:162981002-162993575	Hcecum	Lcecum	NOTEST	0.375671	0.483784	0.364894	0	1	1	no
XLOC_001638	XLOC_001638	ENSSSCG00000022768	1:163251813-163257871	Hcecum	Lcecum	NOTEST	0	0.652985	inf	0	1	1	no
XLOC_001639	XLOC_001639	ENSSSCG00000023533	1:163273807-163328610	Hcecum	Lcecum	OK	1.0732	0.941905	-0.188263	-0.35899	0.49775	0.981143	no
XLOC_001640	XLOC_001640	ENSSSCG00000004863	1:165071282-165072597	Hcecum	Lcecum	OK	6.74028	7.05038	0.0648917	0.119075	0.8195	0.999113	no
XLOC_001641	XLOC_001641	C18orf63	1:166009446-166028798	Hcecum	Lcecum	NOTEST	0	0	0	0	1	1	no
XLOC_001642	XLOC_001642	TIMM21	1:166037945-166048719	Hcecum	Lcecum	OK	9.08212	10.7297	0.240511	0.571318	0.29075	0.894992	no
XLOC_001643	XLOC_001643	ENSSSCG00000027654	1:167023317-167054772	Hcecum	Lcecum	NOTEST	0	0	0	0	1	1	no
XLOC_001644	XLOC_001644	U6	1:167124738-167124845	Hcecum	Lcecum	NOTEST	0	0	0	0	1	1	no
XLOC_001645	XLOC_001645	SOCS6	1:168992149-168993757	Hcecum	Lcecum	OK	18.597	15.7786	-0.237099	-0.508921	0.2943	0.897295	no
XLOC_001646	XLOC_001646	ENSSSCG00000028977	1:169910229-169922794	Hcecum	Lcecum	NOTEST	0	0	0	0	1	1	no
XLOC_001647	XLOC_001647	5S_rRNA	1:171074543-171074666	Hcecum	Lcecum	NOTEST	0	0	0	0	1	1	no
XLOC_001648	XLOC_001648	U6	1:172899358-172899461	Hcecum	Lcecum	NOTEST	0	0	0	0	1	1	no
XLOC_001649	XLOC_001649	SERPINB8	1:175308395-175324323	Hcecum	Lcecum	OK	5.19748	6.18867	0.251819	0.89088	0.27005	0.881482	no
XLOC_001650	XLOC_001650	SERPINB10	1:175328929-175354354	Hcecum	Lcecum	OK	1.75087	2.31169	0.40087	1.02489	0.1605	0.76284	no
XLOC_001651	XLOC_001651	VPS4B	1:175574062-175589143	Hcecum	Lcecum	OK	33.8375	35.6145	0.0738406	0.188986	0.7303	0.999113	no
XLOC_001652	XLOC_001652	SERPINB5	1:175646719-175666858	Hcecum	Lcecum	OK	8.6748	11.5185	0.409056	1.44367	0.06225	0.531867	no
XLOC_001653	XLOC_001653	BCL2	1:175695536-175696139	Hcecum	Lcecum	OK	3.86406	4.22636	0.129301	0.159016	0.74575	0.999113	no
XLOC_001654	XLOC_001654	PHLPP1	1:176119416-176234934	Hcecum	Lcecum	OK	1.75574	1.94505	0.147726	0.352569	0.54805	0.991246	no
XLOC_001655	XLOC_001655	TNFRSF11A	1:176595773-176650046	Hcecum	Lcecum	OK	19.3854	28.4199	0.55193	1.01353	0.0262	0.345852	no
XLOC_001656	XLOC_001656	KIAA1468	1:176672081-176781374	Hcecum	Lcecum	OK	11.5584	14.9188	0.36819	1.01652	0.0946	0.634982	no
XLOC_001657	XLOC_001657	RNF152	1:177064515-177065127	Hcecum	Lcecum	OK	11.0441	8.80476	-0.326919	-0.507486	0.29215	0.895474	no
XLOC_001658	XLOC_001658	CDH20	1:177317765-177367336	Hcecum	Lcecum	NOTEST	0.0497457	0.0154829	-1.6839	0	1	1	no
XLOC_001659	XLOC_001659	MC4R	1:178553487-178555219	Hcecum	Lcecum	NOTEST	0	0	0	0	1	1	no
XLOC_001660	XLOC_001660	ENSSSCG00000026454	1:178852778-178857414	Hcecum	Lcecum	OK	13.5022	9.96634	-0.438064	-2.15278	0.05785	0.516156	no
XLOC_001661	XLOC_001661	ENSSSCG00000004915	1:179453740-179458627	Hcecum	Lcecum	OK	1.56983	1.77976	0.181074	0.194475	0.68265	0.999113	no
XLOC_001662	XLOC_001662	ENSSSCG00000004914	1:179500851-179501784	Hcecum	Lcecum	NOTEST	0	0	0	0	1	1	no
XLOC_001663	XLOC_001663	ssc-mir-122	1:179916335-179916420	Hcecum	Lcecum	NOTEST	0	0	0	0	1	1	no
XLOC_001664	XLOC_001664	NEDD4L	1:179950609-180067851	Hcecum	Lcecum	OK	5.97978	5.13401	-0.220004	-0.633791	0.32355	0.915496	no
XLOC_001665	XLOC_001665	PDCD7	1:180681322-180694745	Hcecum	Lcecum	OK	12.2122	12.6447	0.0502154	0.11743	0.8204	0.999113	no
XLOC_001666	XLOC_001666	CLPX	1:180698264-180747256	Hcecum	Lcecum	OK	20.107	22.0251	0.131449	0.452615	0.5352	0.988746	no
XLOC_001667	XLOC_001667	CILP	1:180762059-180777585	Hcecum	Lcecum	OK	0.994325	0.49156	-1.01635	-1.60075	0.0019	0.0628522	no
XLOC_001668	XLOC_001668	PARP16	1:180819220-180894423	Hcecum	Lcecum	OK	7.04506	8.90589	0.338149	0.66081	0.17785	0.786863	no
XLOC_001669	XLOC_001669	IGDCC3	1:180923490-180965961	Hcecum	Lcecum	NOTEST	0.0477449	0.0288422	-0.727164	0	1	1	no
XLOC_001670	XLOC_001670	IGDCC4	1:180970154-181009956	Hcecum	Lcecum	NOTEST	0.586625	0.592585	0.0145841	0	1	1	no
XLOC_001671	XLOC_001671	DPP8	1:181020972-181091802	Hcecum	Lcecum	OK	14.2929	14.2028	-0.00912025	-0.0074547	0.97925	0.999113	no
XLOC_001672	XLOC_001672	VWA9	1:181142701-181177488	Hcecum	Lcecum	OK	7.44718	8.39406	0.172674	0.435162	0.44225	0.966488	no
XLOC_001673	XLOC_001673	DENND4A	1:181325530-181407125	Hcecum	Lcecum	OK	3.83759	4.00541	0.0617515	0.178903	0.7844	0.999113	no
XLOC_001674	XLOC_001674	RAB11A	1:181459269-181493153	Hcecum	Lcecum	OK	46.874	43.8693	-0.0955762	-0.413238	0.6781	0.999113	no
XLOC_001675	XLOC_001675	ENSSSCG00000023836	1:181520157-181520213	Hcecum	Lcecum	NOTEST	0	0	0	0	1	1	no
XLOC_001676	XLOC_001676	MEGF11	1:181630788-181699911	Hcecum	Lcecum	NOTEST	0.187592	0.0891154	-1.07385	0	1	1	no
XLOC_001677	XLOC_001677	TIPIN	1:182108935-182125759	Hcecum	Lcecum	OK	2.67589	2.96849	0.149709	0.479452	0.56045	0.992293	no
XLOC_001678	XLOC_001678	SCARNA14	1:182108935-182125759	Hcecum	Lcecum	NOTEST	0	0	0	0	1	1	no
XLOC_001679	XLOC_001679	SNORA31	1:182174364-182174496	Hcecum	Lcecum	NOTEST	0	0	0	0	1	1	no
XLOC_001680	XLOC_001680	MAP2K1	1:182181553-182222849	Hcecum	Lcecum	OK	40.0944	38.3841	-0.0628909	-0.100529	0.86105	0.999113	no
XLOC_001681	XLOC_001681	RPL4	1:182226365-182231629	Hcecum	Lcecum	OK	804.502	890.708	0.146855	0.26808	0.59255	0.996739	no
XLOC_001682	XLOC_001682	SNORD18	1:182226365-182231629	Hcecum	Lcecum	NOTEST	0	0	0	0	1	1	no
XLOC_001683	XLOC_001683	SNORD18	1:182226365-182231629	Hcecum	Lcecum	NOTEST	0	0	0	0	1	1	no
XLOC_001684	XLOC_001684	SNORD16	1:182226365-182231629	Hcecum	Lcecum	NOTEST	0	0	0	0	1	1	no
XLOC_001685	XLOC_001685	SNORD18	1:182226365-182231629	Hcecum	Lcecum	NOTEST	0	0	0	0	1	1	no
XLOC_001686	XLOC_001686	SNORD16	1:182226365-182231629	Hcecum	Lcecum	NOTEST	0	0	0	0	1	1	no
XLOC_001687	XLOC_001687	LCTL	1:182271799-182285415	Hcecum	Lcecum	NOTEST	0	0.0114699	inf	0	1	1	no
XLOC_001688	XLOC_001688	ENSSSCG00000019090	1:182400358-182478849	Hcecum	Lcecum	NOTEST	0	0	0	0	1	1	no
XLOC_001689	XLOC_001689	SMAD3	1:182898589-182926415	Hcecum	Lcecum	OK	10.979	12.5993	0.1986	0.553345	0.3594	0.934121	no
XLOC_001690	XLOC_001690	ENSSSCG00000023615	1:183329682-183510087	Hcecum	Lcecum	OK	2.1521	2.16534	0.00884898	0.00405121	0.97895	0.999113	no
XLOC_001691	XLOC_001691	U6	1:183543998-183544105	Hcecum	Lcecum	NOTEST	0	0	0	0	1	1	no
XLOC_001692	XLOC_001692	CALML4	1:183773063-183948887	Hcecum	Lcecum	OK	1.3367	1.13563	-0.235176	-0.0427328	0.8512	0.999113	no
XLOC_001693	XLOC_001693	CLN6	1:183773063-183948887	Hcecum	Lcecum	OK	23.9622	22.978	-0.0605082	-0.0635707	0.8985	0.999113	no
XLOC_001694	XLOC_001694	ITGA11	1:183958756-184072818	Hcecum	Lcecum	OK	3.80834	3.69709	-0.0427706	-0.0815302	0.86285	0.999113	no
XLOC_001695	XLOC_001695	ENSSSCG00000004963	1:184592889-184629728	Hcecum	Lcecum	OK	43.3952	48.491	0.160182	0.420805	0.45475	0.969823	no
XLOC_001696	XLOC_001696	ENSSSCG00000025082	1:184592889-184629728	Hcecum	Lcecum	NOTEST	0	0	0	0	1	1	no
XLOC_001697	XLOC_001697	7SK	1:184679990-184680272	Hcecum	Lcecum	NOTEST	0	0	0	0	1	1	no
XLOC_001698	XLOC_001698	ENSSSCG00000004970	1:185385026-185387204	Hcecum	Lcecum	OK	3782.38	4027.2	0.0904822	0.169928	0.743	0.999113	no
XLOC_001699	XLOC_001699	ENSSSCG00000004972	1:185896829-185920615	Hcecum	Lcecum	OK	3.58487	3.74273	0.0621722	0.110725	0.8228	0.999113	no
XLOC_001700	XLOC_001700	UACA	1:186637612-186680812	Hcecum	Lcecum	OK	5.42127	5.62442	0.0530723	0.13174	0.81165	0.999113	no
XLOC_001701	XLOC_001701	ENSSSCG00000023961	1:186783064-186784400	Hcecum	Lcecum	NOTEST	0	0	0	0	1	1	no
XLOC_001702	XLOC_001702	LARP6	1:186790155-186811762	Hcecum	Lcecum	OK	1.9826	3.00109	0.598091	1.12443	0.0331	0.39318	no
XLOC_001703	XLOC_001703	ENSSSCG00000004976	1:187164312-187217335	Hcecum	Lcecum	NOTEST	0.0272571	0.0924353	1.76181	0	1	1	no
XLOC_001704	XLOC_001704	ENSSSCG00000021112	1:187485434-187623277	Hcecum	Lcecum	OK	1.21939	1.12842	-0.111853	-0.195642	0.7206	0.999113	no
XLOC_001705	XLOC_001705	NR2E3	1:187774211-188055229	Hcecum	Lcecum	NOTEST	0	0	0	0	1	1	no
XLOC_001706	XLOC_001706	ENSSSCG00000004979	1:188117268-188148673	Hcecum	Lcecum	OK	2.10123	1.77239	-0.245537	-0.524534	0.32835	0.917923	no
XLOC_001707	XLOC_001707	ENSSSCG00000030599	1:188150670-188179874	Hcecum	Lcecum	OK	3.25244	2.26653	-0.521037	-0.544932	0.27165	0.882828	no
XLOC_001708	XLOC_001708	ENSSSCG00000004983	1:188218327-188358990	Hcecum	Lcecum	OK	0.5272	0.80559	0.611697	1.30122	0.0377	0.420396	no
XLOC_001709	XLOC_001709	PNN	1:188402703-188411403	Hcecum	Lcecum	OK	47.746	46.9466	-0.0243601	-0.0772417	0.9172	0.999113	no
XLOC_001710	XLOC_001710	ENSSSCG00000004985	1:188436315-188461143	Hcecum	Lcecum	OK	1.63855	2.09743	0.356201	0.742776	0.2708	0.882033	no
XLOC_001711	XLOC_001711	ENSSSCG00000004989	1:188588662-188627514	Hcecum	Lcecum	OK	1.3584	1.60423	0.239977	0.685111	0.36785	0.937615	no
XLOC_001712	XLOC_001712	5S_rRNA	1:189900225-189900360	Hcecum	Lcecum	NOTEST	0	0	0	0	1	1	no
XLOC_001713	XLOC_001713	5S_rRNA	1:190321317-190321452	Hcecum	Lcecum	NOTEST	0	0	0	0	1	1	no
XLOC_001714	XLOC_001714	SNORA31	1:193557095-193557229	Hcecum	Lcecum	NOTEST	0	0	0	0	1	1	no
XLOC_001715	XLOC_001715	KLHL28	1:194967611-195143110	Hcecum	Lcecum	OK	8.68489	7.17511	-0.275507	-0.418754	0.4933	0.979674	no
XLOC_001716	XLOC_001716	ENSSSCG00000004998	1:195186154-195190072	Hcecum	Lcecum	OK	79.294	97.872	0.303683	0.603674	0.23175	0.84761	no
XLOC_001717	XLOC_001717	FANCM	1:195220254-195286683	Hcecum	Lcecum	OK	0.842688	1.03115	0.291179	0.805774	0.2509	0.864957	no
XLOC_001718	XLOC_001718	U6	1:195220254-195286683	Hcecum	Lcecum	NOTEST	0	0	0	0	1	1	no
XLOC_001719	XLOC_001719	RPL10	1:196774307-196774952	Hcecum	Lcecum	NOTEST	0	0	0	0	1	1	no
XLOC_001720	XLOC_001720	ENSSSCG00000005002	1:196940823-197065367	Hcecum	Lcecum	NOTEST	0.237882	0.226733	-0.0692531	0	1	1	no
XLOC_001721	XLOC_001721	U6	1:196940823-197065367	Hcecum	Lcecum	NOTEST	0	0	0	0	1	1	no
XLOC_001722	XLOC_001722	U6	1:199304939-199305046	Hcecum	Lcecum	NOTEST	0	0	0	0	1	1	no
XLOC_001723	XLOC_001723	Metazoa_SRP	1:199694421-199694718	Hcecum	Lcecum	NOTEST	0	0	0	0	1	1	no
XLOC_001724	XLOC_001724	ENSSSCG00000005005	1:199863016-199864201	Hcecum	Lcecum	OK	581.953	611.812	0.0721844	0.164244	0.7449	0.999113	no
XLOC_001725	XLOC_001725	DNAAF2	1:199868858-199877384	Hcecum	Lcecum	OK	5.80402	5.3678	-0.112722	-0.28259	0.62915	0.999113	no
XLOC_001726	XLOC_001726	POLE2	1:199881761-199916187	Hcecum	Lcecum	OK	3.18163	3.00623	-0.0818086	-0.189552	0.76335	0.999113	no
XLOC_001727	XLOC_001727	NEMF	1:199959331-200005720	Hcecum	Lcecum	OK	9.67936	9.206	-0.0723378	-0.197539	0.7394	0.999113	no
XLOC_001728	XLOC_001728	Metazoa_SRP	1:200006511-200006808	Hcecum	Lcecum	OK	0.906263	3.0408	1.74645	2.58803	0.23	0.846013	no
XLOC_001729	XLOC_001729	ARF6	1:200074038-200074566	Hcecum	Lcecum	OK	224.628	240.862	0.100668	0.227946	0.6478	0.999113	no
XLOC_001730	XLOC_001730	SOS2	1:200268862-200355907	Hcecum	Lcecum	OK	5.38888	5.64493	0.0669691	0.206931	0.7623	0.999113	no
XLOC_001731	XLOC_001731	L2HGDH	1:200362035-200410366	Hcecum	Lcecum	OK	4.75891	5.1851	0.123739	0.450719	0.5758	0.994382	no
XLOC_001732	XLOC_001732	CDKL1	1:200424776-200440531	Hcecum	Lcecum	NOTEST	0.50442	0.376848	-0.420643	0	1	1	no
XLOC_001733	XLOC_001733	ENSSSCG00000005019	1:200501782-200512592	Hcecum	Lcecum	NOTEST	0	0	0	0	1	1	no
XLOC_001734	XLOC_001734	ENSSSCG00000024414	1:200542262-200563638	Hcecum	Lcecum	OK	25.1598	18.5643	-0.438591	-0.426418	0.39775	0.948677	no
XLOC_001735	XLOC_001735	SAV1	1:200696534-200724445	Hcecum	Lcecum	OK	5.22512	5.36028	0.0368448	0.125115	0.8691	0.999113	no
XLOC_001736	XLOC_001736	NIN	1:200774576-200871792	Hcecum	Lcecum	OK	1.69894	1.64542	-0.0461754	-0.106629	0.8381	0.999113	no
XLOC_001737	XLOC_001737	PYGL	1:200923407-200991567	Hcecum	Lcecum	OK	33.7944	39.1135	0.210879	0.486843	0.33705	0.922399	no
XLOC_001738	XLOC_001738	TRIM9	1:201010806-201116301	Hcecum	Lcecum	NOTEST	0.0790404	0.145907	0.884386	0	1	1	no
XLOC_001739	XLOC_001739	GNG2	1:201891054-201920301	Hcecum	Lcecum	OK	11.4323	7.54464	-0.599587	-2.19035	0.0065	0.150293	no
XLOC_001740	XLOC_001740	NID2	1:201971912-202044999	Hcecum	Lcecum	OK	2.64235	2.89175	0.130125	0.263702	0.59595	0.997473	no
XLOC_001741	XLOC_001741	ENSSSCG00000025601	1:202349137-202349989	Hcecum	Lcecum	NOTEST	0	0	0	0	1	1	no
XLOC_001742	XLOC_001742	ENSSSCG00000029720	1:202354702-202358706	Hcecum	Lcecum	NOTEST	0	0	0	0	1	1	no
XLOC_001743	XLOC_001743	ENSSSCG00000027537	1:202361771-202588694	Hcecum	Lcecum	OK	0.986356	1.03965	0.0759206	0.0281952	0.9551	0.999113	no
XLOC_001744	XLOC_001744	ENSSSCG00000030068	1:202361771-202588694	Hcecum	Lcecum	NOTEST	9.85644	0	#NAME?	0	1	1	no
XLOC_001745	XLOC_001745	ERO1A	1:202361771-202588694	Hcecum	Lcecum	OK	9.74636	11.942	0.293109	0.719278	0.2268	0.84324	no
XLOC_001746	XLOC_001746	GNPNAT1	1:202680391-202693992	Hcecum	Lcecum	OK	17.6188	20.435	0.213924	1.14766	0.3342	0.920272	no
XLOC_001747	XLOC_001747	FERMT2	1:202790214-202816051	Hcecum	Lcecum	OK	5.27263	5.13822	-0.0372524	-0.138034	0.86965	0.999113	no
XLOC_001748	XLOC_001748	DDHD1	1:202932402-203018826	Hcecum	Lcecum	OK	3.9015	4.32357	0.148193	0.494702	0.5057	0.983067	no
XLOC_001749	XLOC_001749	BMP4	1:203773958-203776407	Hcecum	Lcecum	OK	36.6419	35.8701	-0.0307116	-0.0705244	0.8869	0.999113	no
XLOC_001750	XLOC_001750	ENSSSCG00000024297	1:204138425-204148125	Hcecum	Lcecum	OK	9.4583	13.1951	0.480349	0.711069	0.16105	0.763085	no
XLOC_001751	XLOC_001751	ENSSSCG00000019745	1:204270057-204270168	Hcecum	Lcecum	NOTEST	0	0	0	0	1	1	no
XLOC_001752	XLOC_001752	WDHD1	1:204780488-204841492	Hcecum	Lcecum	OK	2.56819	3.34153	0.379756	0.985964	0.1138	0.6812	no
XLOC_001753	XLOC_001753	DLGAP5	1:204978763-205027971	Hcecum	Lcecum	OK	6.11496	7.14401	0.224391	0.674281	0.30555	0.903996	no
XLOC_001754	XLOC_001754	ATG14	1:205253656-205293961	Hcecum	Lcecum	OK	2.88449	3.56706	0.306417	0.611921	0.2545	0.867748	no
XLOC_001755	XLOC_001755	TBPL2	1:205296095-205322382	Hcecum	Lcecum	NOTEST	0.176854	0.134348	-0.396582	0	1	1	no
XLOC_001756	XLOC_001756	OTX2	1:206642520-206647206	Hcecum	Lcecum	NOTEST	0	0.0105876	inf	0	1	1	no
XLOC_001757	XLOC_001757	EXOC5	1:206960083-206993410	Hcecum	Lcecum	OK	13.0393	11.9778	-0.122502	-0.340231	0.58385	0.99568	no
XLOC_001758	XLOC_001758	C14orf105	1:207166636-207202262	Hcecum	Lcecum	NOTEST	0.307339	0.608512	0.985454	0	1	1	no
XLOC_001759	XLOC_001759	SLC35F4	1:207257698-207293802	Hcecum	Lcecum	NOTEST	0	0	0	0	1	1	no
XLOC_001760	XLOC_001760	TIMM9	1:208378660-208407955	Hcecum	Lcecum	OK	2.70838	2.89038	0.0938331	0.358862	0.6917	0.999113	no
XLOC_001761	XLOC_001761	ENSSSCG00000025695	1:208534775-208535992	Hcecum	Lcecum	OK	3.25033	3.1411	-0.0493186	-0.0382523	0.9476	0.999113	no
XLOC_001762	XLOC_001762	ENSSSCG00000027383	1:208541139-208545840	Hcecum	Lcecum	OK	2.64964	3.43166	0.373109	0.390513	0.44795	0.968238	no
XLOC_001763	XLOC_001763	DAAM1	1:209435960-209532239	Hcecum	Lcecum	OK	3.97097	4.90912	0.305973	0.739516	0.1835	0.793882	no
XLOC_001764	XLOC_001764	CCDC175	1:209647814-209714640	Hcecum	Lcecum	NOTEST	0.0455122	0.016422	-1.47062	0	1	1	no
XLOC_001765	XLOC_001765	RTN1	1:209727827-209941920	Hcecum	Lcecum	OK	0.91926	0.827638	-0.151473	-0.317613	0.6265	0.999113	no
XLOC_001766	XLOC_001766	DHRS7	1:210243301-210293196	Hcecum	Lcecum	OK	3.36267	4.48437	0.415296	0.909459	0.28785	0.893264	no
XLOC_001767	XLOC_001767	ENSSSCG00000005085	1:210529078-210535883	Hcecum	Lcecum	NOTEST	0	0	0	0	1	1	no
XLOC_001768	XLOC_001768	SIX1	1:210729236-210734057	Hcecum	Lcecum	NOTEST	0.0057039	0	#NAME?	0	1	1	no
XLOC_001769	XLOC_001769	SIX4	1:210783237-210792607	Hcecum	Lcecum	NOTEST	0.0239551	0.0363132	0.600159	0	1	1	no
XLOC_001770	XLOC_001770	ENSSSCG00000023440	1:210944874-210956412	Hcecum	Lcecum	NOTEST	0	0	0	0	1	1	no
XLOC_001771	XLOC_001771	TRMT5	1:211196362-211293975	Hcecum	Lcecum	OK	3.84231	3.89236	0.0186705	0.0443272	0.95035	0.999113	no
XLOC_001772	XLOC_001772	SNORD112	1:211509993-211510066	Hcecum	Lcecum	NOTEST	0	0	0	0	1	1	no
XLOC_001773	XLOC_001773	TMEM30B	1:211526243-211527305	Hcecum	Lcecum	OK	41.2258	44.0858	0.096768	0.206801	0.67155	0.999113	no
XLOC_001774	XLOC_001774	ISG20	1:212617011-212628410	Hcecum	Lcecum	OK	60.6092	40.092	-0.596221	-1.30521	0.00845	0.17713	no
XLOC_001775	XLOC_001775	AEN	1:212633408-212644737	Hcecum	Lcecum	OK	15.1817	13.223	-0.199283	-0.452808	0.3658	0.936324	no
XLOC_001776	XLOC_001776	ENSSSCG00000019811	1:212651380-212651477	Hcecum	Lcecum	NOTEST	0	0	0	0	1	1	no
XLOC_001777	XLOC_001777	ENSSSCG00000018879	1:212654385-212654476	Hcecum	Lcecum	NOTEST	0	0	0	0	1	1	no
XLOC_001778	XLOC_001778	ENSSSCG00000019197	1:212688378-212688468	Hcecum	Lcecum	NOTEST	0	0	0	0	1	1	no
XLOC_001779	XLOC_001779	MRPS11	1:212743514-212754909	Hcecum	Lcecum	OK	41.0064	40.9663	-0.00140998	-0.00320374	0.99585	0.999156	no
XLOC_001780	XLOC_001780	ENSSSCG00000020069	1:212915776-212915852	Hcecum	Lcecum	NOTEST	0	0	0	0	1	1	no
XLOC_001781	XLOC_001781	SYNE2	1:215794611-216064625	Hcecum	Lcecum	OK	5.54743	6.48413	0.225094	0.567788	0.32805	0.917888	no
XLOC_001782	XLOC_001782	WDR89	1:216446466-216447627	Hcecum	Lcecum	OK	7.4468	6.69567	-0.15339	-0.396757	0.55015	0.991324	no
XLOC_001783	XLOC_001783	ENSSSCG00000026382	1:216590124-216628178	Hcecum	Lcecum	OK	7.96722	8.45637	0.085962	0.383155	0.6867	0.999113	no
XLOC_001784	XLOC_001784	ENSSSCG00000005118	1:218053940-218060558	Hcecum	Lcecum	NOTEST	0	0	0	0	1	1	no
XLOC_001785	XLOC_001785	ENSSSCG00000005119	1:218064214-218077820	Hcecum	Lcecum	NOTEST	0	0	0	0	1	1	no
XLOC_001786	XLOC_001786	TEK	1:218224161-218500245	Hcecum	Lcecum	OK	4.75972	4.94548	0.0552351	0.136969	0.81315	0.999113	no
XLOC_001787	XLOC_001787	IFT74	1:218533044-218618046	Hcecum	Lcecum	NOTEST	0.367722	0.349219	-0.0744872	0	1	1	no
XLOC_001788	XLOC_001788	DMRTA1	1:223545106-223549119	Hcecum	Lcecum	NOTEST	0.0320912	0.00921084	-1.80077	0	1	1	no
XLOC_001789	XLOC_001789	ENSSSCG00000005134	1:223989850-223992651	Hcecum	Lcecum	OK	2.50832	3.92102	0.644511	0.632939	0.4018	0.949723	no
XLOC_001790	XLOC_001790	MTAP	1:224075139-224115226	Hcecum	Lcecum	OK	6.41209	7.11544	0.150158	0.673664	0.4995	0.981266	no
XLOC_001791	XLOC_001791	ENSSSCG00000018175	1:224397139-224397256	Hcecum	Lcecum	NOTEST	0	0	0	0	1	1	no
XLOC_001792	XLOC_001792	CH242-81E23.2-001	1:224441155-224694151	Hcecum	Lcecum	NOTEST	0	0	0	0	1	1	no
XLOC_001793	XLOC_001793	CH242-81E23.3	1:224441155-224694151	Hcecum	Lcecum	NOTEST	0.108755	0	#NAME?	0	1	1	no
XLOC_001794	XLOC_001794	IFN-ALPHA-2	1:224441155-224694151	Hcecum	Lcecum	NOTEST	0	0	0	0	1	1	no
XLOC_001795	XLOC_001795	ENSSSCG00000020827	1:224441155-224694151	Hcecum	Lcecum	NOTEST	0	0	0	0	1	1	no
XLOC_001796	XLOC_001796	IFN-ALPHA-17	1:224441155-224694151	Hcecum	Lcecum	NOTEST	0.530755	0.660878	0.316337	0	1	1	no
XLOC_001797	XLOC_001797	CH242-142L3.3	1:224441155-224694151	Hcecum	Lcecum	NOTEST	0	0.0909858	inf	0	1	1	no
XLOC_001798	XLOC_001798	IFN-DELTA-1	1:224699120-224699633	Hcecum	Lcecum	NOTEST	0	0	0	0	1	1	no
XLOC_001799	XLOC_001799	U6	1:224724569-224724673	Hcecum	Lcecum	NOTEST	0	0	0	0	1	1	no
XLOC_001800	XLOC_001800	IFN-ALPHA-8	1:224835907-225046312	Hcecum	Lcecum	NOTEST	0.382171	0.205393	-0.895831	0	1	1	no
XLOC_001801	XLOC_001801	CH242-112J16.10	1:224835907-225046312	Hcecum	Lcecum	NOTEST	0	0	0	0	1	1	no
XLOC_001802	XLOC_001802	KLHL9	1:224835907-225046312	Hcecum	Lcecum	OK	14.1833	13.9447	-0.0244729	-0.0709543	0.9132	0.999113	no
XLOC_001803	XLOC_001803	U6	1:225055537-225055641	Hcecum	Lcecum	NOTEST	0	0	0	0	1	1	no
XLOC_001804	XLOC_001804	ENSSSCG00000024140	1:225446847-225447307	Hcecum	Lcecum	NOTEST	0	0	0	0	1	1	no
XLOC_001805	XLOC_001805	ENSSSCG00000027739	1:225618587-225620736	Hcecum	Lcecum	OK	67.7341	82.9713	0.292732	0.357354	0.478	0.975449	no
XLOC_001806	XLOC_001806	ENSSSCG00000026274	1:225622809-225664764	Hcecum	Lcecum	OK	5.71722	7.23813	0.340304	0.606003	0.2367	0.85257	no
XLOC_001807	XLOC_001807	ENSSSCG00000028406	1:225691184-225842507	Hcecum	Lcecum	OK	3.32599	5.44169	0.710272	1.67209	0.00395	0.106381	no
XLOC_001808	XLOC_001808	SNORA30	1:225691184-225842507	Hcecum	Lcecum	NOTEST	0	0	0	0	1	1	no
XLOC_001809	XLOC_001809	ssc-mir-491	1:225691184-225842507	Hcecum	Lcecum	NOTEST	0	0	0	0	1	1	no
XLOC_001810	XLOC_001810	ACER2	1:227035725-227065829	Hcecum	Lcecum	NOTEST	0.876462	0.812704	-0.108963	0	1	1	no
XLOC_001811	XLOC_001811	DENND4C	1:227101766-227251171	Hcecum	Lcecum	OK	6.27544	7.78586	0.311139	0.830321	0.15595	0.756835	no
[truncated: 23,213 more rows]

## Sheet: Hco vs Lco gene expression
test_id	gene_id	gene	locus	sample_1	sample_2	status	FPKM_1	FPKM_2	log2(fold_change)	test_stat	p_value	q_value	significant
XLOC_000010	XLOC_000010	FRMD1	1:2657896-2672308	Hcolon	Lcolon	OK	33.5291	14.1418	-1.24545	-2.49827	0.00085	0.0343604	yes
XLOC_000379	XLOC_000379	FBN1	1:137103319-137303566	Hcolon	Lcolon	OK	4.87364	9.36447	0.942198	2.30237	5e-05	0.00340012	yes
XLOC_000847	XLOC_000847	ENSSSCG00000005395	1:271709169-271710365	Hcolon	Lcolon	OK	116.416	38.4916	-1.59668	-2.55084	5e-05	0.00340012	yes
XLOC_001005	XLOC_001005	HMCN2	1:304346786-304445413	Hcolon	Lcolon	OK	3.18656	5.54439	0.799029	1.72099	0.00045	0.0209674	yes
XLOC_001128	XLOC_001128	FNDC1	1:9838858-9914150	Hcolon	Lcolon	OK	0.635986	1.3271	1.06121	1.85255	0.00025	0.0131712	yes
XLOC_001554	XLOC_001554	CHAC1	1:145522852-145525603	Hcolon	Lcolon	OK	1.15582	10.1116	3.12903	4.00856	5e-05	0.00340012	yes
XLOC_001860	XLOC_001860	MAMDC2	1:249900220-249907040	Hcolon	Lcolon	OK	0.654664	2.28975	1.80637	4.18956	5e-05	0.00340012	yes
XLOC_001936	XLOC_001936	ENSSSCG00000005394	1:271726902-271735567	Hcolon	Lcolon	OK	8.50502	3.4519	-1.30092	-3.51754	5e-05	0.00340012	yes
XLOC_002000	XLOC_002000	ENSSSCG00000005494	1:286732771-286813962	Hcolon	Lcolon	OK	15.4298	29.5902	0.939401	1.97912	5e-05	0.00340012	yes
XLOC_002128	XLOC_002128	SARDH	1:307202691-307268119	Hcolon	Lcolon	OK	1.13752	0.511815	-1.15219	-2.06109	0.0011	0.041858	yes
XLOC_002474	XLOC_002474	SLC30A10	10:11615849-11627111	Hcolon	Lcolon	OK	56.8752	30.424	-0.902591	-1.64308	0.00115	0.0432845	yes
XLOC_003208	XLOC_003208	ENSSSCG00000017222	12:6307211-6316443	Hcolon	Lcolon	OK	48.5596	27.0618	-0.843502	-1.63394	0.001	0.0388904	yes
XLOC_003684	XLOC_003684	MYH3	12:58110958-58132945	Hcolon	Lcolon	OK	1.3539	0.701485	-0.948639	-1.72117	0.00115	0.0432845	yes
XLOC_003729	XLOC_003729	CARD14	12:2199580-2250625	Hcolon	Lcolon	OK	31.3508	15.5891	-1.00797	-2.28692	0.0001	0.00615957	yes
XLOC_005013	XLOC_005013	COL6A5	13:1791732-1881007	Hcolon	Lcolon	OK	6.94331	11.6453	0.746051	1.74289	0.0008	0.0327377	yes
XLOC_005166	XLOC_005166	MST1	13:35394133-35399154	Hcolon	Lcolon	OK	0.700241	5.31754	2.92484	2.58553	5e-05	0.00340012	yes
XLOC_005614	XLOC_005614	ENSSSCG00000021965	13:156315860-156317843	Hcolon	Lcolon	OK	7.54116	16.5367	1.13281	3.10168	5e-05	0.00340012	yes
XLOC_005846	XLOC_005846	NEFL	14:10087369-10093095	Hcolon	Lcolon	OK	2.35047	4.74316	1.0129	2.49635	5e-05	0.00340012	yes
XLOC_006077	XLOC_006077	IGLV-5	14:52384767-52385271	Hcolon	Lcolon	OK	22.5437	90.568	2.00627	2.90257	5e-05	0.00340012	yes
XLOC_006078	XLOC_006078	IGLV-4	14:52392751-52393255	Hcolon	Lcolon	OK	26.3308	226.012	3.10157	5.03456	5e-05	0.00340012	yes
XLOC_006080	XLOC_006080	IGLV-2	14:52404074-52404828	Hcolon	Lcolon	OK	303.465	112.611	-1.43019	-2.96816	5e-05	0.00340012	yes
XLOC_006260	XLOC_006260	ENSSSCG00000026923	14:95320882-95323105	Hcolon	Lcolon	OK	9.26745	27.2062	1.55369	2.04068	0.0003	0.0151516	yes
XLOC_006420	XLOC_006420	ADRA2A	14:132403893-132405246	Hcolon	Lcolon	OK	5.95721	2.8122	-1.08294	-1.87053	0.0011	0.041858	yes
XLOC_006920	XLOC_006920	PLAC9	14:88501438-88513083	Hcolon	Lcolon	OK	6.78047	12.717	0.907305	2.17874	0.0003	0.0151516	yes
XLOC_007226	XLOC_007226	ENSSSCG00000015738	15:36045462-36051320	Hcolon	Lcolon	OK	17.0148	6.51066	-1.38591	-2.12323	0.0001	0.00615957	yes
XLOC_007392	XLOC_007392	HOXD13	15:91361474-91364735	Hcolon	Lcolon	OK	1.17192	3.15313	1.42791	2.93452	0.0001	0.00615957	yes
XLOC_007508	XLOC_007508	ADAM23	15:121306037-121474753	Hcolon	Lcolon	OK	2.26954	4.67932	1.0439	2.07982	0.00015	0.00869131	yes
XLOC_007563	XLOC_007563	DES	15:134534142-134587352	Hcolon	Lcolon	OK	8.04155	15.0705	0.906178	1.56345	0.0008	0.0327377	yes
XLOC_009313	XLOC_009313	TRPV6	18:7636964-7652271	Hcolon	Lcolon	OK	14.7114	1.73039	-3.08776	-4.09511	5e-05	0.00340012	yes
XLOC_009868	XLOC_009868	NAALADL1	2:6259684-6269977	Hcolon	Lcolon	OK	10.6093	5.5582	-0.932645	-1.78056	0.00025	0.0131712	yes
XLOC_010045	XLOC_010045	PAMR1	2:27877534-27954885	Hcolon	Lcolon	OK	5.79071	10.4035	0.845252	1.74375	0.00095	0.0373659	yes
XLOC_010324	XLOC_010324	PIN1	2:68943610-68957203	Hcolon	Lcolon	OK	0	3.24168	inf	#NAME?	5e-05	0.00340012	yes
XLOC_010378	XLOC_010378	CD209	2:71917404-71931695	Hcolon	Lcolon	OK	24.0141	55.4354	1.20693	2.46219	5e-05	0.00340012	yes
XLOC_010796	XLOC_010796	ENSSSCG00000014445	2:158290182-158304250	Hcolon	Lcolon	OK	17.4464	71.0357	2.02562	3.3082	5e-05	0.00340012	yes
XLOC_010975	XLOC_010975	CHRM1	2:8210975-8225289	Hcolon	Lcolon	OK	0.968215	2.93003	1.59752	2.30927	5e-05	0.00340012	yes
XLOC_011030	XLOC_011030	GIF	2:11108688-11126311	Hcolon	Lcolon	OK	0.607005	2.03134	1.74265	2.16816	0.0003	0.0151516	yes
XLOC_011668	XLOC_011668	ENSSSCG00000025286	2:104928919-105006277	Hcolon	Lcolon	OK	0.979877	2.2558	1.20297	3.72473	0.0002	0.0110048	yes
XLOC_011707	XLOC_011707	CDO1	2:124815021-124828122	Hcolon	Lcolon	OK	0.316092	1.19505	1.91865	2.23449	5e-05	0.00340012	yes
XLOC_011830	XLOC_011830	SPINK1	2:155635124-155640264	Hcolon	Lcolon	OK	32976.6	10332.9	-1.6742	-2.4435	5e-05	0.00340012	yes
XLOC_011955	XLOC_011955	ENSSSCG00000027156	3:6662426-6663981	Hcolon	Lcolon	OK	0.965583	11.7578	3.60607	2.41048	0.00125	0.0460874	yes
XLOC_012240	XLOC_012240	OGN	3:43250504-43259402	Hcolon	Lcolon	OK	8.98169	15.721	0.807635	3.92987	0.00035	0.0171349	yes
XLOC_012358	XLOC_012358	CH242-307A4.1	3:67957189-67973255	Hcolon	Lcolon	OK	3.18485	9.4068	1.56248	1.79335	0.00025	0.0131712	yes
XLOC_012715	XLOC_012715	HSPB1	3:9925862-9927499	Hcolon	Lcolon	OK	9.60759	0	#NAME?	#NAME?	5e-05	0.00340012	yes
XLOC_012717	XLOC_012717	ENSSSCG00000028568	3:10049288-10050925	Hcolon	Lcolon	OK	11.6389	1.38042	-3.07578	-3.63524	5e-05	0.00340012	yes
XLOC_012796	XLOC_012796	ENSSSCG00000024605	3:21902678-21913101	Hcolon	Lcolon	OK	0.74696	5.7334	2.94029	3.03742	0.0001	0.00615957	yes
XLOC_013050	XLOC_013050	IGKV-3	3:59934903-59935620	Hcolon	Lcolon	OK	39.1089	169.952	2.11956	2.73177	0.0001	0.00615957	yes
XLOC_013137	XLOC_013137	ANTXR1	3:76587950-76839636	Hcolon	Lcolon	OK	6.71286	11.1825	0.736245	1.77025	0.0009	0.0359269	yes
XLOC_013184	XLOC_013184	ENSSSCG00000026100	3:91877090-91892620	Hcolon	Lcolon	OK	0.772916	0	#NAME?	#NAME?	5e-05	0.00340012	yes
XLOC_013653	XLOC_013653	RGS5	4:94999825-95053682	Hcolon	Lcolon	OK	21.3612	37.5281	0.812977	2.97512	0.00015	0.00869131	yes
XLOC_013691	XLOC_013691	FCER1A	4:99069232-99075661	Hcolon	Lcolon	OK	10.4556	20.0313	0.937983	1.94786	0.0002	0.0110048	yes
XLOC_014151	XLOC_014151	CA2	4:56156731-56174841	Hcolon	Lcolon	OK	74.9598	38.8649	-0.94765	-2.76382	5e-05	0.00340012	yes
XLOC_014152	XLOC_014152	CA3	4:56190396-56200944	Hcolon	Lcolon	OK	0.314105	1.13201	1.84957	2.24474	5e-05	0.00340012	yes
XLOC_015632	XLOC_015632	ENSSSCG00000000710	5:66976091-66989641	Hcolon	Lcolon	OK	17.1562	0	#NAME?	#NAME?	5e-05	0.00340012	yes
XLOC_015673	XLOC_015673	SLC2A13	5:73929816-74023533	Hcolon	Lcolon	OK	39.9096	105.251	1.39903	6.84956	5e-05	0.00340012	yes
XLOC_015810	XLOC_015810	C16orf74	6:3518410-3520079	Hcolon	Lcolon	OK	10.8895	0	#NAME?	#NAME?	0.0008	0.0327377	yes
XLOC_016056	XLOC_016056	CYP2B6	6:44929853-44978800	Hcolon	Lcolon	OK	56.8307	22.2202	-1.3548	-1.68423	0.00035	0.0171349	yes
XLOC_016407	XLOC_016407	PLA2G2F	6:72604091-72613962	Hcolon	Lcolon	OK	3.23601	1.24225	-1.38126	-1.86943	0.0011	0.041858	yes
XLOC_016410	XLOC_016410	FAM43B	6:72981858-72982845	Hcolon	Lcolon	OK	1.28454	4.62459	1.84807	2.13647	0.0004	0.0190329	yes
XLOC_016995	XLOC_016995	NCCRP1	6:43341648-43344900	Hcolon	Lcolon	OK	2.05176	0.772858	-1.40858	-1.84866	0.00115	0.0432845	yes
XLOC_017028	XLOC_017028	ENSSSCG00000024627	6:45002827-45016396	Hcolon	Lcolon	OK	10.6616	4.73019	-1.17245	-1.41997	0.00105	0.0403997	yes
XLOC_017067	XLOC_017067	IGSF23	6:47050121-47057994	Hcolon	Lcolon	OK	63.1334	33.4167	-0.917833	-1.78348	0.0005	0.0227109	yes
XLOC_018520	XLOC_018520	F13A1	7:3952948-4100229	Hcolon	Lcolon	OK	1.20536	2.72922	1.17902	2.22286	5e-05	0.00340012	yes
XLOC_018613	XLOC_018613	TMP-SLA-3	7:24641580-24645324	Hcolon	Lcolon	OK	135.451	365.375	1.43161	1.87823	0.0003	0.0151516	yes
XLOC_018615	XLOC_018615	TMP-CH242-74M17.5	7:24655719-24659039	Hcolon	Lcolon	OK	177.126	3.04525	-5.86208	-10.5435	5e-05	0.00340012	yes
XLOC_018618	XLOC_018618	TMP-CH242-74M17.4	7:24704563-24708270	Hcolon	Lcolon	OK	244.833	70.2626	-1.80097	-3.47683	5e-05	0.00340012	yes
XLOC_018709	XLOC_018709	ENSSSCG00000001429	7:27939413-27958858	Hcolon	Lcolon	OK	1.3395	2.81093	1.06936	1.93628	0.0002	0.0110048	yes
XLOC_018711	XLOC_018711	ENSSSCG00000026732	7:27962236-27970347	Hcolon	Lcolon	OK	5.80208	10.6643	0.87814	1.8386	0.0008	0.0327377	yes
XLOC_018988	XLOC_018988	SSTR1	7:66596021-66597194	Hcolon	Lcolon	OK	2.3095	0.661163	-1.8045	-1.89894	0.00095	0.0373659	yes
XLOC_019757	XLOC_019757	SPARCL1	8:140599656-140643507	Hcolon	Lcolon	OK	28.2213	46.2061	0.7113	1.7292	0.0011	0.041858	yes
XLOC_020079	XLOC_020079	HHIP	8:88870161-88941208	Hcolon	Lcolon	OK	3.41656	6.10073	0.836436	1.6672	0.00125	0.0460874	yes
XLOC_020386	XLOC_020386	ENSSSCG00000014914	9:22189467-22200096	Hcolon	Lcolon	OK	0.332521	1.86044	2.48413	2.42117	0.0007	0.0295634	yes
XLOC_020529	XLOC_020529	TRIM29	9:52347182-52374426	Hcolon	Lcolon	OK	0.118413	0.631545	2.41505	1.96103	0.0002	0.0110048	yes
XLOC_020623	XLOC_020623	GLB1L2	9:67574973-67614259	Hcolon	Lcolon	OK	1.3727	3.01604	1.13564	1.95299	0.0001	0.00615957	yes
XLOC_020929	XLOC_020929	ENSSSCG00000022059	9:949879-952540	Hcolon	Lcolon	OK	11.3111	2.72663	-2.05254	-2.23454	0.0001	0.00615957	yes
XLOC_021175	XLOC_021175	MMP3	9:37393982-37401150	Hcolon	Lcolon	OK	5.69242	11.708	1.04038	2.14407	5e-05	0.00340012	yes
XLOC_021249	XLOC_021249	TTC36	9:50870482-50875440	Hcolon	Lcolon	OK	0	0.725735	inf	#NAME?	5e-05	0.00340012	yes
XLOC_021838	XLOC_021838	SLC10A2	GL892840.2:96990-116508	Hcolon	Lcolon	OK	0.478331	1.75102	1.87211	1.97192	0.0005	0.0227109	yes
XLOC_021923	XLOC_021923	ENSSSCG00000025390	GL893011.1:85554-86661	Hcolon	Lcolon	OK	32.971	63.8026	0.952417	2.65605	0.0001	0.00615957	yes
XLOC_021925	XLOC_021925	CAPN13	GL893019.2:17637-60376	Hcolon	Lcolon	OK	0.829709	2.5603	1.62563	2.25818	5e-05	0.00340012	yes
XLOC_021956	XLOC_021956	ENSSSCG00000000146	GL893077.1:10936-50415	Hcolon	Lcolon	OK	17.9152	33.0795	0.884754	1.97724	5e-05	0.00340012	yes
XLOC_022240	XLOC_022240	ENSSSCG00000029399	GL893688.1:21661-31651	Hcolon	Lcolon	OK	39.9652	73.8767	0.886375	1.72366	0.00045	0.0209674	yes
XLOC_022403	XLOC_022403	TMEM120A	GL894019.2:55427-61934	Hcolon	Lcolon	OK	42.3286	16.0452	-1.39949	-2.69363	5e-05	0.00340012	yes
XLOC_022773	XLOC_022773	ENSSSCG00000023608	GL894932.2:102044-115809	Hcolon	Lcolon	OK	1.35651	4.92077	1.85898	2.32165	5e-05	0.00340012	yes
XLOC_022908	XLOC_022908	ENSSSCG00000026336	GL895302.2:7746-17312	Hcolon	Lcolon	OK	1.00416	0	#NAME?	#NAME?	5e-05	0.00340012	yes
XLOC_023306	XLOC_023306	ENSSSCG00000028299	GL896304.2:10964-21478	Hcolon	Lcolon	OK	1.73804	0.276412	-2.65256	-2.49188	0.00055	0.0246582	yes
XLOC_023654	XLOC_023654	ENSSSCG00000022970	JH118559.1:2353-9158	Hcolon	Lcolon	OK	5.21393	2.50359	-1.05838	-1.67752	0.0011	0.041858	yes
XLOC_024098	XLOC_024098	ENSSSCG00000018071,ENSSSCG00000018072,ENSSSCG00000018073,ENSSSCG00000018074	MT:6202-6509	Hcolon	Lcolon	OK	157.611	513.402	1.70372	2.72958	5e-05	0.00340012	yes
XLOC_000001	XLOC_000001	DLL1	1:280457-290229	Hcolon	Lcolon	OK	4.28941	6.09712	0.507349	1.11654	0.02815	0.360531	no
XLOC_000002	XLOC_000002	CH242-271M12.1	1:492911-493356	Hcolon	Lcolon	NOTEST	0	0	0	0	1	1	no
XLOC_000003	XLOC_000003	ENSSSCG00000004009	1:927951-930239	Hcolon	Lcolon	NOTEST	0	0	0	0	1	1	no
XLOC_000004	XLOC_000004	ENSSSCG00000025112,ENSSSCG00000030155	1:935011-970530	Hcolon	Lcolon	NOTEST	0.0674174	0.0285546	-1.2394	0	1	1	no
XLOC_000005	XLOC_000005	ENSSSCG00000004008	1:987440-1175801	Hcolon	Lcolon	NOTEST	0.131903	0.285025	1.11161	0	1	1	no
XLOC_000006	XLOC_000006	ENSSSCG00000021794	1:987440-1175801	Hcolon	Lcolon	NOTEST	0.0103165	0	#NAME?	0	1	1	no
XLOC_000007	XLOC_000007	ENSSSCG00000018614	1:1952603-1952690	Hcolon	Lcolon	NOTEST	0	0	0	0	1	1	no
XLOC_000008	XLOC_000008	ENSSSCG00000027112	1:1979287-1987260	Hcolon	Lcolon	NOTEST	0	0	0	0	1	1	no
XLOC_000009	XLOC_000009	DACT2	1:2447571-2457750	Hcolon	Lcolon	OK	1.32168	0.917837	-0.526058	-0.927981	0.12645	0.706403	no
XLOC_000011	XLOC_000011	ENSSSCG00000027404	1:3101176-3124301	Hcolon	Lcolon	OK	6.22998	5.25385	-0.245855	-0.503004	0.34375	0.926458	no
XLOC_000012	XLOC_000012	ENSSSCG00000004024	1:3289750-3306795	Hcolon	Lcolon	OK	53.625	58.8849	0.134992	0.295254	0.55095	0.991324	no
XLOC_000013	XLOC_000013	RPS6KA2	1:3575168-3662188	Hcolon	Lcolon	OK	2.06723	2.27358	0.137264	0.270314	0.5917	0.996662	no
XLOC_000014	XLOC_000014	SFT2D1	1:3716400-3734041	Hcolon	Lcolon	OK	53.8257	49.5133	-0.120479	-0.371853	0.58855	0.996247	no
XLOC_000015	XLOC_000015	PRR18	1:3739373-3741687	Hcolon	Lcolon	NOTEST	0.0799735	0.186047	1.21807	0	1	1	no
XLOC_000016	XLOC_000016	U6	1:4256579-4256679	Hcolon	Lcolon	NOTEST	0	0	0	0	1	1	no
XLOC_000017	XLOC_000017	ENSSSCG00000029213	1:4425763-4427710	Hcolon	Lcolon	NOTEST	0	0	0	0	1	1	no
XLOC_000018	XLOC_000018	PDE10A	1:4635846-4742048	Hcolon	Lcolon	NOTEST	0.395194	0.356239	-0.149718	0	1	1	no
XLOC_000019	XLOC_000019	C6orf118	1:4758550-4776214	Hcolon	Lcolon	NOTEST	0.0259102	0.0100796	-1.36208	0	1	1	no
XLOC_000020	XLOC_000020	ENSSSCG00000004032	1:7197034-7812493	Hcolon	Lcolon	NOTEST	0.621431	0.596383	-0.0593554	0	1	1	no
XLOC_000021	XLOC_000021	ENSSSCG00000026205	1:8042044-8262315	Hcolon	Lcolon	NOTEST	0.181009	0.352324	0.960836	0	1	1	no
XLOC_000022	XLOC_000022	ENSSSCG00000004034	1:8311642-8323272	Hcolon	Lcolon	OK	6.62395	6.25591	-0.0824725	-0.165673	0.7403	0.999113	no
XLOC_000023	XLOC_000023	PLG	1:8739980-8787582	Hcolon	Lcolon	NOTEST	0.0225859	0	#NAME?	0	1	1	no
XLOC_000024	XLOC_000024	SNORA18	1:8908399-8908526	Hcolon	Lcolon	NOTEST	0	0	0	0	1	1	no
XLOC_000025	XLOC_000025	ENSSSCG00000026300	1:8948029-8951929	Hcolon	Lcolon	NOTEST	0	0	0	0	1	1	no
XLOC_000026	XLOC_000026	ENSSSCG00000022084	1:8952880-8963981	Hcolon	Lcolon	NOTEST	0	0	0	0	1	1	no
XLOC_000027	XLOC_000027	ENSSSCG00000004042	1:9023233-9039694	Hcolon	Lcolon	OK	3.72244	3.70731	-0.00587804	-0.0121777	0.9815	0.999113	no
XLOC_000028	XLOC_000028	ENSSSCG00000004043	1:9093102-9101655	Hcolon	Lcolon	NOTEST	0	0	0	0	1	1	no
XLOC_000029	XLOC_000029	ENSSSCG00000029477	1:9107113-9122294	Hcolon	Lcolon	NOTEST	0.00529813	0	#NAME?	0	1	1	no
XLOC_000030	XLOC_000030	TCP1	1:9389097-9411773	Hcolon	Lcolon	OK	40.4649	38.4295	-0.0744545	-0.17322	0.7892	0.999113	no
XLOC_000031	XLOC_000031	SNORA29	1:9389097-9411773	Hcolon	Lcolon	NOTEST	0	0	0	0	1	1	no
XLOC_000032	XLOC_000032	SNORA20	1:9389097-9411773	Hcolon	Lcolon	NOTEST	0	0	0	0	1	1	no
XLOC_000033	XLOC_000033	SOD2	1:9475308-9487684	Hcolon	Lcolon	OK	93.2828	73.8811	-0.336405	-0.373507	0.50165	0.982376	no
XLOC_000034	XLOC_000034	TAGAP	1:10042141-10052624	Hcolon	Lcolon	OK	4.82606	5.63916	0.224633	0.487108	0.33835	0.923142	no
XLOC_000035	XLOC_000035	ENSSSCG00000004054	1:10057397-10059792	Hcolon	Lcolon	NOTEST	0.113158	0.295877	1.38666	0	1	1	no
XLOC_000036	XLOC_000036	RSPH3	1:10077339-10149319	Hcolon	Lcolon	OK	1.20152	1.45012	0.271314	0.402556	0.42565	0.960252	no
XLOC_000037	XLOC_000037	ENSSSCG00000024876	1:10372367-10377224	Hcolon	Lcolon	OK	4.58508	6.64768	0.535902	0.739885	0.13925	0.728182	no
XLOC_000038	XLOC_000038	ENSSSCG00000024378	1:10401160-10416272	Hcolon	Lcolon	OK	3.84649	3.86326	0.00627814	0.0102916	0.9801	0.999113	no
XLOC_000039	XLOC_000039	EZR	1:10423017-10432335	Hcolon	Lcolon	OK	253.997	227.912	-0.156332	-0.258701	0.58115	0.995416	no
XLOC_000040	XLOC_000040	ENSSSCG00000004059	1:10508258-10510504	Hcolon	Lcolon	OK	3.55851	3.42003	-0.0572644	-0.0847075	0.8686	0.999113	no
XLOC_000041	XLOC_000041	ENSSSCG00000029686	1:10660097-10662609	Hcolon	Lcolon	OK	11.2006	13.1317	0.229476	0.2819	0.5647	0.992411	no
XLOC_000042	XLOC_000042	ENSSSCG00000012314	1:10907461-10971380	Hcolon	Lcolon	OK	2.08557	1.73331	-0.266906	-0.492508	0.3563	0.932013	no
XLOC_000043	XLOC_000043	ENSSSCG00000004063	1:11703719-11756311	Hcolon	Lcolon	OK	8.44319	7.77733	-0.118514	-0.387525	0.60945	0.999113	no
XLOC_000044	XLOC_000044	ENSSSCG00000004064	1:11849146-11894228	Hcolon	Lcolon	OK	6.34403	7.43141	0.228237	0.647307	0.29085	0.894992	no
XLOC_000045	XLOC_000045	TFB1M	1:13558884-13709772	Hcolon	Lcolon	OK	0.958992	0.927394	-0.0483363	-0.066032	0.9336	0.999113	no
XLOC_000046	XLOC_000046	ENSSSCG00000026474	1:13879768-13894917	Hcolon	Lcolon	OK	1.69753	2.00449	0.239791	0.358594	0.4524	0.969687	no
XLOC_000047	XLOC_000047	CNKSR3	1:14406885-14451537	Hcolon	Lcolon	OK	6.45234	5.90869	-0.126983	-0.282699	0.59035	0.996629	no
XLOC_000048	XLOC_000048	ENSSSCG00000025154	1:14507764-14510244	Hcolon	Lcolon	NOTEST	0.117464	0.180899	0.622964	0	1	1	no
XLOC_000049	XLOC_000049	RGS17	1:15590430-15689986	Hcolon	Lcolon	NOTEST	0.0538353	0.0999083	0.892052	0	1	1	no
XLOC_000050	XLOC_000050	MTRF1L	1:15696600-15708425	Hcolon	Lcolon	OK	6.40856	6.9952	0.126364	0.266034	0.6139	0.999113	no
XLOC_000051	XLOC_000051	FBXO5	1:15717418-15728499	Hcolon	Lcolon	OK	3.16819	3.16861	0.00019095	0.000578807	0.99635	0.999156	no
XLOC_000052	XLOC_000052	ENSSSCG00000004078	1:15892180-15894013	Hcolon	Lcolon	OK	2.31442	10.6315	2.19963	2.00672	0.0473	0.470964	no
XLOC_000053	XLOC_000053	ENSSSCG00000024114	1:16255048-16258922	Hcolon	Lcolon	NOTEST	0	0	0	0	1	1	no
XLOC_000054	XLOC_000054	ENSSSCG00000021273	1:16316573-16389026	Hcolon	Lcolon	OK	2.36345	2.98681	0.337709	0.702223	0.16	0.762189	no
XLOC_000055	XLOC_000055	ENSSSCG00000004082	1:16390683-16507454	Hcolon	Lcolon	OK	3.62576	4.592	0.340836	0.798419	0.1232	0.699926	no
XLOC_000056	XLOC_000056	ENSSSCG00000004084	1:16603094-16681556	Hcolon	Lcolon	NOTEST	0.0838474	0.245997	1.55281	0	1	1	no
XLOC_000057	XLOC_000057	RMND1	1:17207037-17262700	Hcolon	Lcolon	OK	8.06984	9.00986	0.158965	0.359267	0.5034	0.982812	no
XLOC_000058	XLOC_000058	ZBTB2	1:17296718-17305906	Hcolon	Lcolon	OK	4.39196	4.72715	0.106106	0.253713	0.65745	0.999113	no
XLOC_000059	XLOC_000059	ENSSSCG00000004098	1:18199791-18201279	Hcolon	Lcolon	OK	2.8708	2.23474	-0.361347	-0.433238	0.39165	0.945817	no
XLOC_000060	XLOC_000060	ENSSSCG00000004096	1:18220580-18223391	Hcolon	Lcolon	OK	4.43467	4.95596	0.160338	0.237063	0.6414	0.999113	no
XLOC_000061	XLOC_000061	ENSSSCG00000004100	1:18318039-18323539	Hcolon	Lcolon	NOTEST	0.0362276	0.0371254	0.0353182	0	1	1	no
XLOC_000062	XLOC_000062	PCMT1	1:18440911-18462186	Hcolon	Lcolon	OK	65.2881	66.3226	0.0226792	0.060991	0.9157	0.999113	no
XLOC_000063	XLOC_000063	ULBP1	1:18557382-18563335	Hcolon	Lcolon	NOTEST	0	0	0	0	1	1	no
XLOC_000064	XLOC_000064	NUP43	1:18577605-18591615	Hcolon	Lcolon	OK	6.31365	6.79539	0.106081	0.266065	0.67655	0.999113	no
XLOC_000065	XLOC_000065	ENSSSCG00000004106	1:18600334-18633703	Hcolon	Lcolon	OK	4.68796	5.09012	0.118738	0.294354	0.60795	0.999113	no
XLOC_000066	XLOC_000066	ENSSSCG00000021892	1:18652922-18766992	Hcolon	Lcolon	OK	15.3368	17.3063	0.174301	0.0991523	0.847	0.999113	no
XLOC_000067	XLOC_000067	PPIL4	1:18652922-18766992	Hcolon	Lcolon	OK	3.87708	4.34983	0.165989	0.259723	0.7439	0.999113	no
XLOC_000068	XLOC_000068	ENSSSCG00000004108	1:18652922-18766992	Hcolon	Lcolon	OK	56.4413	59.0995	0.0663926	0.0686253	0.8972	0.999113	no
XLOC_000069	XLOC_000069	ZC3H12D	1:18783704-18819681	Hcolon	Lcolon	OK	12.6106	14.055	0.156443	0.326315	0.50295	0.982812	no
XLOC_000070	XLOC_000070	SHPRH	1:21856691-21937117	Hcolon	Lcolon	OK	2.53102	3.10351	0.294183	0.705053	0.19845	0.81142	no
XLOC_000071	XLOC_000071	FBXO30	1:21999971-22016735	Hcolon	Lcolon	OK	4.3478	5.364	0.303022	1.09921	0.16725	0.772054	no
XLOC_000072	XLOC_000072	EPM2A	1:22050548-22136486	Hcolon	Lcolon	NOTEST	0.445123	0.587035	0.399242	0	1	1	no
XLOC_000073	XLOC_000073	PLAGL1	1:23687362-23707500	Hcolon	Lcolon	OK	4.64511	4.22637	-0.136293	-0.280423	0.5893	0.996399	no
XLOC_000074	XLOC_000074	ENSSSCG00000023897	1:23765232-23938784	Hcolon	Lcolon	NOTEST	0	0.181791	inf	0	1	1	no
XLOC_000075	XLOC_000075	ENSSSCG00000021733	1:23765232-23938784	Hcolon	Lcolon	NOTEST	0	0	0	0	1	1	no
XLOC_000076	XLOC_000076	ENSSSCG00000004130	1:23765232-23938784	Hcolon	Lcolon	OK	13.1576	16.3483	0.313243	0.541624	0.35155	0.929811	no
XLOC_000077	XLOC_000077	FUCA2	1:24129146-24151404	Hcolon	Lcolon	OK	14.2564	19.1434	0.425233	1.24809	0.0515	0.490997	no
XLOC_000078	XLOC_000078	ADAT2	1:24188820-24213491	Hcolon	Lcolon	OK	2.32144	2.20207	-0.0761545	-0.192173	0.7721	0.999113	no
XLOC_000079	XLOC_000079	ENSSSCG00000004137	1:24860640-24860769	Hcolon	Lcolon	NOTEST	0	0	0	0	1	1	no
XLOC_000080	XLOC_000080	ADGRG6	1:25290206-25409275	Hcolon	Lcolon	OK	3.63306	4.76705	0.391912	0.943847	0.08795	0.61568	no
XLOC_000081	XLOC_000081	ENSSSCG00000019021	1:26578923-26579017	Hcolon	Lcolon	NOTEST	0	0	0	0	1	1	no
XLOC_000082	XLOC_000082	U6	1:28141202-28141309	Hcolon	Lcolon	NOTEST	0	0	0	0	1	1	no
XLOC_000083	XLOC_000083	CITED2	1:28295772-28296594	Hcolon	Lcolon	OK	38.5354	34.7679	-0.148426	-0.326131	0.5175	0.985291	no
XLOC_000084	XLOC_000084	TXLNB	1:28370897-28423000	Hcolon	Lcolon	NOTEST	0.118683	0.0826578	-0.521897	0	1	1	no
XLOC_000085	XLOC_000085	REPS1	1:28642043-28700509	Hcolon	Lcolon	OK	14.0303	14.4036	0.0378898	0.0897117	0.86605	0.999113	no
XLOC_000086	XLOC_000086	NHSL1	1:28871319-29126558	Hcolon	Lcolon	OK	12.6014	14.0977	0.16188	0.371832	0.4577	0.970412	no
XLOC_000087	XLOC_000087	SNORA70	1:29129315-29129436	Hcolon	Lcolon	NOTEST	0	0	0	0	1	1	no
XLOC_000088	XLOC_000088	U6	1:29173673-29173777	Hcolon	Lcolon	NOTEST	0	0	0	0	1	1	no
XLOC_000089	XLOC_000089	ENSSSCG00000004151	1:29179675-29180134	Hcolon	Lcolon	NOTEST	0	0	0	0	1	1	no
XLOC_000090	XLOC_000090	OLIG3	1:30151021-30151840	Hcolon	Lcolon	NOTEST	0.0534092	0.0842282	0.657215	0	1	1	no
XLOC_000091	XLOC_000091	IFNGR1	1:30388404-30408868	Hcolon	Lcolon	OK	45.8918	52.1482	0.184381	0.484045	0.3969	0.947964	no
XLOC_000092	XLOC_000092	IL22RA2	1:30464341-30484047	Hcolon	Lcolon	OK	0.564112	0.939922	0.736561	0.612117	0.24975	0.86407	no
XLOC_000093	XLOC_000093	ENSSSCG00000004157	1:30531067-30561798	Hcolon	Lcolon	OK	6.23932	6.26033	0.00485161	0.00913171	0.9859	0.999113	no
XLOC_000094	XLOC_000094	ENSSSCG00000004159	1:30637619-30639787	Hcolon	Lcolon	NOTEST	0.0487856	0.0653323	0.421341	0	1	1	no
XLOC_000095	XLOC_000095	U6	1:30684873-31011709	Hcolon	Lcolon	NOTEST	0	0	0	0	1	1	no
XLOC_000096	XLOC_000096	ENSSSCG00000026041,MAP3K5	1:30684873-31011709	Hcolon	Lcolon	OK	5.16531	5.68834	0.139153	0.294962	0.6014	0.998705	no
XLOC_000097	XLOC_000097	PDE7B	1:31384823-31434786	Hcolon	Lcolon	OK	0.882509	1.06259	0.267907	0.677432	0.3935	0.947389	no
XLOC_000098	XLOC_000098	AHI1	1:32049105-32243731	Hcolon	Lcolon	OK	1.71055	2.21132	0.370449	1.20942	0.1194	0.693377	no
XLOC_000099	XLOC_000099	HBS1L	1:32459601-32540970	Hcolon	Lcolon	OK	18.7386	20.6318	0.138854	0.373097	0.5186	0.985474	no
XLOC_000100	XLOC_000100	ENSSSCG00000028115	1:32551856-32561371	Hcolon	Lcolon	NOTEST	0	0	0	0	1	1	no
XLOC_000101	XLOC_000101	ENSSSCG00000019507	1:33051967-33052106	Hcolon	Lcolon	NOTEST	0	0	0	0	1	1	no
XLOC_000102	XLOC_000102	SGK1	1:33250474-33256209	Hcolon	Lcolon	OK	82.3457	94.5725	0.199728	0.417234	0.4374	0.964546	no
XLOC_000103	XLOC_000103	SLC2A12	1:33338287-33439414	Hcolon	Lcolon	OK	1.4187	1.52299	0.102333	0.0626576	0.89955	0.999113	no
XLOC_000104	XLOC_000104	ENSSSCG00000004175	1:33703682-33704035	Hcolon	Lcolon	NOTEST	0	0	0	0	1	1	no
XLOC_000105	XLOC_000105	SLC18B1	1:34453174-34474149	Hcolon	Lcolon	OK	3.47106	3.6286	0.0640375	0.134501	0.8153	0.999113	no
XLOC_000106	XLOC_000106	VNN2	1:34481247-34490749	Hcolon	Lcolon	OK	1.92321	2.7169	0.498445	1.06621	0.097	0.640783	no
XLOC_000107	XLOC_000107	ENSSSCG00000004180	1:34501160-34513006	Hcolon	Lcolon	NOTEST	0.178046	0.0684305	-1.37954	0	1	1	no
XLOC_000108	XLOC_000108	VNN1	1:34523096-34543521	Hcolon	Lcolon	NOTEST	0.196395	0.10954	-0.842297	0	1	1	no
XLOC_000109	XLOC_000109	U6	1:34523096-34543521	Hcolon	Lcolon	NOTEST	0	0	0	0	1	1	no
XLOC_000110	XLOC_000110	TAAR1	1:34568649-34569669	Hcolon	Lcolon	NOTEST	0	0	0	0	1	1	no
XLOC_000111	XLOC_000111	TAAR2	1:34587864-34594760	Hcolon	Lcolon	NOTEST	0	0	0	0	1	1	no
XLOC_000112	XLOC_000112	ENSSSCG00000004184	1:34616703-34617747	Hcolon	Lcolon	NOTEST	0	0	0	0	1	1	no
XLOC_000113	XLOC_000113	TAAR5	1:34624797-34625811	Hcolon	Lcolon	NOTEST	0	0	0	0	1	1	no
XLOC_000114	XLOC_000114	TAAR8	1:34636200-34637229	Hcolon	Lcolon	NOTEST	0	0	0	0	1	1	no
XLOC_000115	XLOC_000115	ENSSSCG00000027456	1:34645222-34646263	Hcolon	Lcolon	NOTEST	0	0	0	0	1	1	no
XLOC_000116	XLOC_000116	ENSSSCG00000004187	1:34651154-34652231	Hcolon	Lcolon	NOTEST	0.017244	0	#NAME?	0	1	1	no
XLOC_000117	XLOC_000117	STX7	1:34705598-34758122	Hcolon	Lcolon	OK	26.6586	27.4362	0.0414813	0.169549	0.85115	0.999113	no
XLOC_000118	XLOC_000118	U1	1:34795820-34795988	Hcolon	Lcolon	NOTEST	0	0	0	0	1	1	no
XLOC_000119	XLOC_000119	MOXD1	1:34802961-34888612	Hcolon	Lcolon	NOTEST	0.272441	0.524008	0.943648	0	1	1	no
XLOC_000120	XLOC_000120	ENSSSCG00000004197	1:35412722-35413272	Hcolon	Lcolon	NOTEST	0	0	0	0	1	1	no
XLOC_000121	XLOC_000121	ENSSSCG00000023740	1:35443501-35461217	Hcolon	Lcolon	OK	1.68428	3.2081	0.929588	1.12604	0.0338	0.398247	no
XLOC_000122	XLOC_000122	ARG1	1:35463101-35466461	Hcolon	Lcolon	NOTEST	0	0.00887552	inf	0	1	1	no
XLOC_000123	XLOC_000123	ENSSSCG00000029065	1:35558744-35575903	Hcolon	Lcolon	NOTEST	0.00221735	0.00534323	1.26888	0	1	1	no
XLOC_000124	XLOC_000124	ENSSSCG00000004199	1:35916768-36027433	Hcolon	Lcolon	OK	11.9296	14.7932	0.310384	0.776413	0.15105	0.748498	no
XLOC_000125	XLOC_000125	SAMD3	1:36583231-36629478	Hcolon	Lcolon	NOTEST	0.355519	0.506869	0.511689	0	1	1	no
XLOC_000126	XLOC_000126	ENSSSCG00000004205	1:37112970-37147471	Hcolon	Lcolon	OK	22.2278	24.6561	0.149579	0.331193	0.51165	0.984365	no
XLOC_000127	XLOC_000127	ENSSSCG00000004206	1:37207701-37509944	Hcolon	Lcolon	OK	16.63	19.4861	0.228661	0.55914	0.42705	0.960783	no
XLOC_000128	XLOC_000128	PTPRK	1:38212862-38839873	Hcolon	Lcolon	OK	15.8128	17.461	0.143045	0.405473	0.513	0.984464	no
XLOC_000129	XLOC_000129	ENSSSCG00000024392	1:38932150-38997305	Hcolon	Lcolon	OK	2.72658	3.34576	0.295242	0.372233	0.46475	0.973145	no
XLOC_000130	XLOC_000130	ENSSSCG00000004213	1:39200193-39218441	Hcolon	Lcolon	NOTEST	0	0	0	0	1	1	no
XLOC_000131	XLOC_000131	ENSSSCG00000004214	1:39392858-39429424	Hcolon	Lcolon	NOTEST	0.17722	0.538851	1.60434	0	1	1	no
XLOC_000132	XLOC_000132	KIAA0408	1:39452654-39466770	Hcolon	Lcolon	NOTEST	0.229697	0.366407	0.673715	0	1	1	no
XLOC_000133	XLOC_000133	ENSSSCG00000004216	1:39565182-39593566	Hcolon	Lcolon	OK	17.0064	20.2646	0.252882	0.90796	0.26215	0.873633	no
XLOC_000134	XLOC_000134	HDDC2	1:41395602-41415268	Hcolon	Lcolon	OK	5.93471	6.53291	0.13855	0.241935	0.6191	0.999113	no
XLOC_000135	XLOC_000135	7SK	1:41992343-41992658	Hcolon	Lcolon	NOTEST	0	0	0	0	1	1	no
XLOC_000136	XLOC_000136	ENSSSCG00000024066	1:42557089-42558664	Hcolon	Lcolon	NOTEST	0	0	0	0	1	1	no
XLOC_000137	XLOC_000137	ENSSSCG00000027613	1:43484627-43531456	Hcolon	Lcolon	NOTEST	0.0261988	0	#NAME?	0	1	1	no
XLOC_000138	XLOC_000138	ENSSSCG00000004231	1:43787654-43792674	Hcolon	Lcolon	NOTEST	0	0	0	0	1	1	no
XLOC_000139	XLOC_000139	ENSSSCG00000004235	1:44116754-44118440	Hcolon	Lcolon	NOTEST	0	0	0	0	1	1	no
XLOC_000140	XLOC_000140	SERINC1	1:44437367-44446826	Hcolon	Lcolon	OK	53.6024	59.5952	0.152897	0.457295	0.4974	0.981143	no
XLOC_000141	XLOC_000141	ENSSSCG00000025075	1:44537049-44540322	Hcolon	Lcolon	OK	95.0507	102.034	0.102278	0.211364	0.666	0.999113	no
XLOC_000142	XLOC_000142	TBC1D32	1:45615047-45819794	Hcolon	Lcolon	OK	0.991595	1.16568	0.233354	0.531154	0.39425	0.947741	no
XLOC_000143	XLOC_000143	MAN1A1	1:47894683-48057901	Hcolon	Lcolon	OK	5.77109	7.89527	0.452143	1.18594	0.0458	0.462968	no
XLOC_000144	XLOC_000144	FAM184A	1:48197139-48263560	Hcolon	Lcolon	NOTEST	0.141267	0.271419	0.942093	0	1	1	no
XLOC_000145	XLOC_000145	MCM9	1:48325948-48416533	Hcolon	Lcolon	OK	1.69851	1.77836	0.0662841	0.0648365	0.8999	0.999113	no
XLOC_000146	XLOC_000146	ENSSSCG00000030488	1:48488863-48498362	Hcolon	Lcolon	OK	0.980913	1.18737	0.275573	0.799363	0.30995	0.906739	no
XLOC_000147	XLOC_000147	CEP85L	1:48621906-48789033	Hcolon	Lcolon	OK	1.14199	1.40875	0.302863	0.571651	0.33095	0.91865	no
XLOC_000148	XLOC_000148	ENSSSCG00000023536	1:48621906-48789033	Hcolon	Lcolon	NOTEST	0	0	0	0	1	1	no
XLOC_000149	XLOC_000149	ENSSSCG00000004253	1:49584182-49627902	Hcolon	Lcolon	OK	19.0353	19.4559	0.0315335	0.0784824	0.8797	0.999113	no
XLOC_000150	XLOC_000150	ROS1	1:49755479-49862725	Hcolon	Lcolon	OK	3.87552	4.0581	0.0664152	0.181013	0.7731	0.999113	no
XLOC_000151	XLOC_000151	U6	1:50115625-50115740	Hcolon	Lcolon	NOTEST	0	0	0	0	1	1	no
XLOC_000152	XLOC_000152	ENSSSCG00000004259	1:50131243-50136085	Hcolon	Lcolon	NOTEST	0	0	0	0	1	1	no
XLOC_000153	XLOC_000153	FAM162B	1:50163017-50171193	Hcolon	Lcolon	OK	0.887065	0.941258	0.0855503	0.115014	0.8342	0.999113	no
XLOC_000154	XLOC_000154	ENSSSCG00000004261	1:50172727-50173054	Hcolon	Lcolon	NOTEST	0	0	0	0	1	1	no
XLOC_000155	XLOC_000155	ENSSSCG00000004263	1:50213030-50234411	Hcolon	Lcolon	NOTEST	0.660285	0.638657	-0.0480482	0	1	1	no
XLOC_000156	XLOC_000156	ENSSSCG00000023834	1:50284979-50290956	Hcolon	Lcolon	NOTEST	0.0120693	0.0128395	0.0892457	0	1	1	no
XLOC_000157	XLOC_000157	ENSSSCG00000029062	1:50341373-50346343	Hcolon	Lcolon	NOTEST	0	0	0	0	1	1	no
XLOC_000158	XLOC_000158	ENSSSCG00000025496	1:50348131-50351090	Hcolon	Lcolon	NOTEST	0.168727	0.255393	0.598032	0	1	1	no
XLOC_000159	XLOC_000159	ENSSSCG00000025941	1:50511750-50523126	Hcolon	Lcolon	OK	29.2503	34.8347	0.252071	1.04806	0.2518	0.865608	no
XLOC_000160	XLOC_000160	U6	1:54881825-54881932	Hcolon	Lcolon	NOTEST	0	0	0	0	1	1	no
XLOC_000161	XLOC_000161	ENSSSCG00000029872	1:54980594-54981362	Hcolon	Lcolon	NOTEST	0	0.0505942	inf	0	1	1	no
XLOC_000162	XLOC_000162	U6	1:55148418-55148525	Hcolon	Lcolon	NOTEST	0	0	0	0	1	1	no
XLOC_000163	XLOC_000163	ADGRB3	1:55298661-55774196	Hcolon	Lcolon	NOTEST	0.0028153	0.0204125	2.85809	0	1	1	no
XLOC_000164	XLOC_000164	ENSSSCG00000029565	1:55947838-55947932	Hcolon	Lcolon	NOTEST	0	0	0	0	1	1	no
XLOC_000165	XLOC_000165	COL19A1	1:56203979-56555009	Hcolon	Lcolon	NOTEST	0.262867	0.330862	0.331896	0	1	1	no
XLOC_000166	XLOC_000166	FAM135A	1:56918207-56989577	Hcolon	Lcolon	OK	13.5044	16.0647	0.250463	0.903495	0.2727	0.883774	no
XLOC_000167	XLOC_000167	SDHAF4	1:56995036-57010628	Hcolon	Lcolon	OK	4.83084	5.43669	0.170455	0.349819	0.5922	0.996729	no
XLOC_000168	XLOC_000168	SMAP1	1:57055239-57378530	Hcolon	Lcolon	OK	8.37381	8.84446	0.0788893	0.145416	0.8003	0.999113	no
XLOC_000169	XLOC_000169	OGFRL1	1:57650075-57663843	Hcolon	Lcolon	OK	2.63497	3.05713	0.21439	0.438674	0.4181	0.958094	no
XLOC_000170	XLOC_000170	U6	1:58282135-58282242	Hcolon	Lcolon	NOTEST	0	0	0	0	1	1	no
XLOC_000171	XLOC_000171	RIMS1	1:58326934-58584805	Hcolon	Lcolon	NOTEST	0.134423	0.136959	0.0269555	0	1	1	no
XLOC_000172	XLOC_000172	KCNQ5	1:59101857-59277108	Hcolon	Lcolon	NOTEST	0.461721	0.479884	0.0556643	0	1	1	no
XLOC_000173	XLOC_000173	ENSSSCG00000004284	1:59332572-59332984	Hcolon	Lcolon	NOTEST	1.16568	0	#NAME?	0	1	1	no
XLOC_000174	XLOC_000174	DDX43	1:59356081-59414361	Hcolon	Lcolon	NOTEST	0	0	0	0	1	1	no
XLOC_000175	XLOC_000175	ENSSSCG00000028526	1:59472959-59531027	Hcolon	Lcolon	OK	5.71083	5.65693	-0.0136803	-0.0249875	0.9583	0.999113	no
XLOC_000176	XLOC_000176	MRAP2	1:59586282-59648531	Hcolon	Lcolon	NOTEST	0.383144	0.411687	0.10366	0	1	1	no
XLOC_000177	XLOC_000177	NT5E	1:60831749-60879526	Hcolon	Lcolon	OK	15.6784	18.2585	0.219788	0.526861	0.32015	0.913854	no
XLOC_000178	XLOC_000178	SNORD22	1:61780960-61781086	Hcolon	Lcolon	NOTEST	0	0	0	0	1	1	no
XLOC_000179	XLOC_000179	ENSSSCG00000004296	1:62186023-62186947	Hcolon	Lcolon	NOTEST	0	0	0	0	1	1	no
XLOC_000180	XLOC_000180	ZNF292	1:62311690-62403839	Hcolon	Lcolon	OK	3.09858	4.08233	0.397784	1.14907	0.0867	0.612559	no
XLOC_000181	XLOC_000181	SMIM8	1:62447068-62456156	Hcolon	Lcolon	OK	4.25754	4.2925	0.0117983	0.0215244	0.9699	0.999113	no
XLOC_000182	XLOC_000182	C6orf163	1:62458925-62481489	Hcolon	Lcolon	NOTEST	0.0583437	0.0307101	-0.925864	0	1	1	no
XLOC_000183	XLOC_000183	ENSSSCG00000004302	1:62517228-62545844	Hcolon	Lcolon	NOTEST	0.0402155	0.0102585	-1.97093	0	1	1	no
XLOC_000184	XLOC_000184	SLC35A1	1:62558688-62588854	Hcolon	Lcolon	OK	25.6824	28.5206	0.151222	0.459996	0.5025	0.982598	no
XLOC_000185	XLOC_000185	ENSSSCG00000004303	1:62592224-62632442	Hcolon	Lcolon	OK	5.47396	6.45987	0.23892	0.541289	0.3384	0.923142	no
XLOC_000186	XLOC_000186	ORC3	1:62675310-62787986	Hcolon	Lcolon	OK	2.27169	3.10143	0.449168	1.46905	0.0602	0.52538	no
XLOC_000187	XLOC_000187	SPACA1	1:63112645-63130057	Hcolon	Lcolon	NOTEST	0	0.0582039	inf	0	1	1	no
XLOC_000188	XLOC_000188	ENSSSCG00000029003	1:63408778-63409509	Hcolon	Lcolon	OK	8.80782	7.98827	-0.140903	-0.250455	0.6213	0.999113	no
XLOC_000189	XLOC_000189	SRSF12	1:63802469-63810641	Hcolon	Lcolon	OK	1.8431	2.20136	0.256266	0.301229	0.5343	0.988719	no
XLOC_000190	XLOC_000190	PM20D2	1:63966007-63991682	Hcolon	Lcolon	OK	22.8724	21.3764	-0.0975894	-0.23793	0.6536	0.999113	no
XLOC_000191	XLOC_000191	U6	1:64260254-64260361	Hcolon	Lcolon	NOTEST	0	0	0	0	1	1	no
XLOC_000192	XLOC_000192	ANKRD6	1:64482242-64542250	Hcolon	Lcolon	NOTEST	0.635859	0.358093	-0.828372	0	1	1	no
XLOC_000193	XLOC_000193	ENSSSCG00000004327	1:64682005-64775931	Hcolon	Lcolon	NOTEST	0	0	0	0	1	1	no
XLOC_000194	XLOC_000194	CH242-196P17.1	1:64791795-64811376	Hcolon	Lcolon	OK	1.18132	1.35955	0.202733	0.546469	0.41015	0.953972	no
XLOC_000195	XLOC_000195	GJA10	1:64826656-64828291	Hcolon	Lcolon	NOTEST	0.355985	0.359521	0.0142601	0	1	1	no
XLOC_000196	XLOC_000196	MANEA	1:71027086-71081123	Hcolon	Lcolon	OK	4.79676	5.0723	0.0805817	0.259702	0.7433	0.999113	no
XLOC_000197	XLOC_000197	FUT9	1:71777164-71778250	Hcolon	Lcolon	NOTEST	0	0	0	0	1	1	no
XLOC_000198	XLOC_000198	UFL1	1:72007497-72069331	Hcolon	Lcolon	OK	9.09659	11.0847	0.28517	1.09942	0.1979	0.811098	no
XLOC_000199	XLOC_000199	FHL5	1:72074767-72120937	Hcolon	Lcolon	OK	1.2673	1.86468	0.557164	0.879097	0.1466	0.741204	no
XLOC_000200	XLOC_000200	ENSSSCG00000028811	1:72448164-72577787	Hcolon	Lcolon	OK	2.97608	2.99297	0.00816148	0.0120342	0.9861	0.999113	no
XLOC_000201	XLOC_000201	ENSSSCG00000027002	1:72650786-72724325	Hcolon	Lcolon	OK	2.21611	2.46664	0.154519	0.403968	0.634	0.999113	no
XLOC_000202	XLOC_000202	7SK	1:72856318-72856638	Hcolon	Lcolon	NOTEST	0	0	0	0	1	1	no
XLOC_000203	XLOC_000203	ENSSSCG00000004345	1:72880268-72893507	Hcolon	Lcolon	NOTEST	0	0	0	0	1	1	no
XLOC_000204	XLOC_000204	7SK	1:72942201-72942521	Hcolon	Lcolon	NOTEST	0	0	0	0	1	1	no
XLOC_000205	XLOC_000205	ENSSSCG00000019812	1:73712921-73713012	Hcolon	Lcolon	NOTEST	0	0	0	0	1	1	no
XLOC_000206	XLOC_000206	POU3F2	1:74386222-74387551	Hcolon	Lcolon	NOTEST	0	0.00590098	inf	0	1	1	no
XLOC_000207	XLOC_000207	ENSSSCG00000004349	1:74964825-74975615	Hcolon	Lcolon	OK	5.82843	6.65407	0.191128	0.391793	0.50265	0.98266	no
XLOC_000208	XLOC_000208	ENSSSCG00000023154	1:74987377-75016519	Hcolon	Lcolon	OK	0.712691	0.833924	0.226639	0.289709	0.60215	0.998883	no
XLOC_000209	XLOC_000209	ENSSSCG00000029638	1:75136678-75144534	Hcolon	Lcolon	OK	7.00194	8.56623	0.290906	0.900405	0.1867	0.79693	no
XLOC_000210	XLOC_000210	PRDM13	1:75215374-75222876	Hcolon	Lcolon	NOTEST	0.0385995	0	#NAME?	0	1	1	no
XLOC_000211	XLOC_000211	5S_rRNA	1:76107581-76168748	Hcolon	Lcolon	NOTEST	0	0	0	0	1	1	no
XLOC_000212	XLOC_000212	ENSSSCG00000024589	1:76349198-76355546	Hcolon	Lcolon	NOTEST	0	0	0	0	1	1	no
XLOC_000213	XLOC_000213	ENSSSCG00000021300	1:76437572-76462144	Hcolon	Lcolon	OK	24.6154	28.5737	0.215123	0.323722	0.5145	0.984598	no
XLOC_000214	XLOC_000214	ENSSSCG00000029152	1:76884182-76884356	Hcolon	Lcolon	NOTEST	0	0	0	0	1	1	no
XLOC_000215	XLOC_000215	GRIK2	1:77113352-77554767	Hcolon	Lcolon	NOTEST	0.182554	0.125946	-0.535521	0	1	1	no
XLOC_000216	XLOC_000216	LIN28B	1:80445446-80615997	Hcolon	Lcolon	NOTEST	0	0	0	0	1	1	no
XLOC_000217	XLOC_000217	ENSSSCG00000004369	1:81577473-81601278	Hcolon	Lcolon	OK	6.09009	7.9595	0.386214	1.03718	0.08475	0.607151	no
XLOC_000218	XLOC_000218	ENSSSCG00000004371	1:81996298-82061659	Hcolon	Lcolon	OK	60.6586	59.7551	-0.0216495	-0.0311152	0.9591	0.999113	no
XLOC_000219	XLOC_000219	ENSSSCG00000004374	1:82112108-82145844	Hcolon	Lcolon	NOTEST	0.169456	0.141661	-0.25847	0	1	1	no
XLOC_000220	XLOC_000220	ENSSSCG00000031023	1:82268708-82273291	Hcolon	Lcolon	OK	150.246	169.946	0.177752	0.599706	0.4614	0.972027	no
XLOC_000221	XLOC_000221	SOBP	1:82935421-82938203	Hcolon	Lcolon	OK	0.990939	1.12838	0.187382	0.249328	0.623	0.999113	no
XLOC_000222	XLOC_000222	ENSSSCG00000004380	1:83109164-83124404	Hcolon	Lcolon	OK	17.7555	17.9281	0.0139514	0.0237118	0.9638	0.999113	no
XLOC_000223	XLOC_000223	NR2E1	1:83541306-83562994	Hcolon	Lcolon	NOTEST	0.135648	0.102816	-0.399809	0	1	1	no
XLOC_000224	XLOC_000224	ENSSSCG00000024176	1:83635061-83687911	Hcolon	Lcolon	OK	4.59408	5.06385	0.140459	0.196605	0.70165	0.999113	no
XLOC_000225	XLOC_000225	ENSSSCG00000004386	1:83698854-83827538	Hcolon	Lcolon	OK	5.94604	5.82384	-0.029958	-0.042222	0.9291	0.999113	no
XLOC_000226	XLOC_000226	FOXO3	1:83886631-84048935	Hcolon	Lcolon	OK	31.6147	23.3842	-0.435059	-1.01951	0.0638	0.537299	no
XLOC_000227	XLOC_000227	ARMC2	1:84234296-84342178	Hcolon	Lcolon	NOTEST	0.1563	0.132114	-0.242533	0	1	1	no
XLOC_000228	XLOC_000228	CEP57L1	1:84502214-84559202	Hcolon	Lcolon	OK	1.65639	1.89399	0.193389	0.358732	0.5317	0.987973	no
XLOC_000229	XLOC_000229	ENSSSCG00000030406	1:84598998-84622404	Hcolon	Lcolon	NOTEST	0.332234	0.269265	-0.303177	0	1	1	no
XLOC_000230	XLOC_000230	ENSSSCG00000004415	1:84644861-84709541	Hcolon	Lcolon	OK	0.973494	0.971032	-0.00365282	-0.0055753	0.98975	0.999113	no
XLOC_000231	XLOC_000231	SMPD2	1:84786671-84789541	Hcolon	Lcolon	OK	48.071	41.3955	-0.215692	-0.48982	0.32175	0.914296	no
XLOC_000232	XLOC_000232	ENSSSCG00000020960	1:84928988-84930959	Hcolon	Lcolon	NOTEST	0	0	0	0	1	1	no
XLOC_000233	XLOC_000233	ENSSSCG00000022201	1:84995888-85028015	Hcolon	Lcolon	OK	4.30963	4.98516	0.210075	0.320471	0.52985	0.987973	no
XLOC_000234	XLOC_000234	CDC40	1:85660856-85714991	Hcolon	Lcolon	OK	6.94996	7.63532	0.135684	0.517614	0.539	0.989623	no
XLOC_000235	XLOC_000235	SLC22A16	1:86038180-86064050	Hcolon	Lcolon	NOTEST	0.0412889	0.0066231	-2.64017	0	1	1	no
XLOC_000236	XLOC_000236	ENSSSCG00000004395	1:86210910-86230305	Hcolon	Lcolon	OK	10.8766	12.2593	0.172642	0.243707	0.62115	0.999113	no
XLOC_000237	XLOC_000237	ENSSSCG00000025703	1:86576989-86650762	Hcolon	Lcolon	OK	1.09059	1.61273	0.564391	1.35091	0.0518	0.492331	no
XLOC_000238	XLOC_000238	U6	1:87653594-87653701	Hcolon	Lcolon	NOTEST	0	0	0	0	1	1	no
XLOC_000239	XLOC_000239	WISP3	1:87674778-87686903	Hcolon	Lcolon	OK	2.6501	2.6705	0.0110642	0.0214997	0.9744	0.999113	no
XLOC_000240	XLOC_000240	FAM229B	1:87730313-87732085	Hcolon	Lcolon	NOTEST	0	0	0	0	1	1	no
XLOC_000241	XLOC_000241	RFPL4B	1:88131678-88134607	Hcolon	Lcolon	NOTEST	0	0	0	0	1	1	no
XLOC_000242	XLOC_000242	ENSSSCG00000023610	1:89851191-89857552	Hcolon	Lcolon	OK	66.4721	67.5619	0.0234599	0.0695671	0.92405	0.999113	no
XLOC_000243	XLOC_000243	NT5DC1	1:91861518-91997751	Hcolon	Lcolon	OK	62.8026	66.1571	0.0750724	0.226754	0.75765	0.999113	no
XLOC_000244	XLOC_000244	ENSSSCG00000004445	1:92373294-92377185	Hcolon	Lcolon	NOTEST	0	0.0603156	inf	0	1	1	no
XLOC_000245	XLOC_000245	RWDD1	1:92384870-92403435	Hcolon	Lcolon	OK	59.6568	57.4299	-0.0548843	-0.157933	0.80105	0.999113	no
XLOC_000246	XLOC_000246	ENSSSCG00000025656	1:92480305-92502383	Hcolon	Lcolon	NOTEST	0	0	0	0	1	1	no
XLOC_000247	XLOC_000247	SNAP91	1:92839195-92949976	Hcolon	Lcolon	NOTEST	0.100424	0.155389	0.629783	0	1	1	no
XLOC_000248	XLOC_000248	ME1	1:93076562-93242655	Hcolon	Lcolon	OK	2.33421	2.54202	0.123039	0.305004	0.64775	0.999113	no
XLOC_000249	XLOC_000249	PGM3	1:93255136-93415072	Hcolon	Lcolon	OK	10.4467	12.0994	0.211887	0.463539	0.5596	0.992293	no
XLOC_000250	XLOC_000250	ENSSSCG00000026346	1:93443036-93474584	Hcolon	Lcolon	OK	1.81552	2.64867	0.544885	0.70575	0.16805	0.773468	no
XLOC_000251	XLOC_000251	IBTK	1:94512355-94609937	Hcolon	Lcolon	OK	10.7944	12.7671	0.242143	0.882336	0.26135	0.873386	no
XLOC_000252	XLOC_000252	FAM46A	1:95104352-95109056	Hcolon	Lcolon	OK	19.0102	27.4259	0.528764	1.07261	0.04665	0.467124	no
XLOC_000253	XLOC_000253	ENSSSCG00000023645	1:95714584-95714665	Hcolon	Lcolon	NOTEST	0	0	0	0	1	1	no
XLOC_000254	XLOC_000254	ENSSSCG00000026384	1:96425073-96526987	Hcolon	Lcolon	OK	8.76354	13.348	0.607042	0.478184	0.496	0.980866	no
XLOC_000255	XLOC_000255	ENSSSCG00000028080	1:96888320-96897944	Hcolon	Lcolon	NOTEST	0.29028	0.26552	-0.128623	0	1	1	no
XLOC_000256	XLOC_000256	LCA5	1:97325675-97381517	Hcolon	Lcolon	NOTEST	0.0804763	0.0784129	-0.0374744	0	1	1	no
XLOC_000257	XLOC_000257	ENSSSCG00000004470	1:97745078-97758955	Hcolon	Lcolon	OK	34.9629	34.9703	0.000303884	0.000751157	0.998	0.999228	no
XLOC_000258	XLOC_000258	ENSSSCG00000004473	1:97888854-98015310	Hcolon	Lcolon	OK	2.46901	2.81319	0.188272	0.50292	0.4066	0.952805	no
XLOC_000259	XLOC_000259	HTR1B	1:99465591-99466764	Hcolon	Lcolon	NOTEST	0.494377	0.412128	-0.26252	0	1	1	no
XLOC_000260	XLOC_000260	IMPG1	1:100869646-100966064	Hcolon	Lcolon	NOTEST	0	0	0	0	1	1	no
XLOC_000261	XLOC_000261	ENSSSCG00000028780	1:101247377-101262467	Hcolon	Lcolon	OK	54.9203	64.3423	0.228428	0.470764	0.3414	0.924869	no
XLOC_000262	XLOC_000262	U6	1:101273214-101273312	Hcolon	Lcolon	NOTEST	0	0	0	0	1	1	no
XLOC_000263	XLOC_000263	FILIP1	1:101579215-101635016	Hcolon	Lcolon	OK	0.526432	0.806168	0.614834	1.01514	0.0619	0.530459	no
XLOC_000264	XLOC_000264	ENSSSCG00000030275	1:101694401-101698341	Hcolon	Lcolon	OK	8.53286	11.3507	0.411674	0.496193	0.32195	0.91444	no
XLOC_000265	XLOC_000265	U6	1:101701921-101702025	Hcolon	Lcolon	NOTEST	0	0	0	0	1	1	no
XLOC_000266	XLOC_000266	ENSSSCG00000004484	1:101726687-101890065	Hcolon	Lcolon	OK	4.99712	7.63344	0.611236	0.418623	0.43195	0.962643	no
XLOC_000267	XLOC_000267	SLC17A5	1:103338140-103394056	Hcolon	Lcolon	OK	8.97276	9.72814	0.116612	0.381543	0.5928	0.996876	no
XLOC_000268	XLOC_000268	ENSSSCG00000004489	1:103474790-103477893	Hcolon	Lcolon	OK	4381.46	4506.19	0.0404962	0.0398423	0.9351	0.999113	no
XLOC_000269	XLOC_000269	MB21D1	1:103535848-103557331	Hcolon	Lcolon	OK	2.21459	2.15645	-0.0383862	-0.11791	0.87045	0.999113	no
XLOC_000270	XLOC_000270	SETBP1	1:104402848-104507001	Hcolon	Lcolon	OK	1.46353	1.97027	0.428943	0.818789	0.10245	0.653662	no
XLOC_000271	XLOC_000271	7SK	1:104994546-104994849	Hcolon	Lcolon	NOTEST	0	0	0	0	1	1	no
XLOC_000272	XLOC_000272	SLC14A2	1:105323435-105382354	Hcolon	Lcolon	NOTEST	0.0579566	0.196342	1.76032	0	1	1	no
XLOC_000273	XLOC_000273	SLC14A1	1:105418611-105444533	Hcolon	Lcolon	NOTEST	0.235568	0.237017	0.00884769	0	1	1	no
XLOC_000274	XLOC_000274	SIGLEC15	1:105543763-105549486	Hcolon	Lcolon	NOTEST	0.138669	0.506244	1.86819	0	1	1	no
XLOC_000275	XLOC_000275	ATP5A1	1:105944300-105955798	Hcolon	Lcolon	OK	763.512	745.93	-0.0336113	-0.0627293	0.90275	0.999113	no
XLOC_000276	XLOC_000276	C18orf25	1:106025620-106074150	Hcolon	Lcolon	OK	4.84029	5.23177	0.112205	0.355498	0.6106	0.999113	no
XLOC_000277	XLOC_000277	ENSSSCG00000004501	1:106255216-106255579	Hcolon	Lcolon	NOTEST	0.345155	0.205112	-0.750834	0	1	1	no
XLOC_000278	XLOC_000278	CTIF	1:107666404-108030895	Hcolon	Lcolon	OK	5.09849	5.41463	0.0867939	0.199955	0.6912	0.999113	no
XLOC_000279	XLOC_000279	ENSSSCG00000027951	1:108480389-108482264	Hcolon	Lcolon	OK	26.7999	37.7508	0.494275	0.648842	0.18715	0.797629	no
XLOC_000280	XLOC_000280	ENSSSCG00000025083	1:108567669-108607804	Hcolon	Lcolon	NOTEST	0	0	0	0	1	1	no
XLOC_000281	XLOC_000281	LIPG	1:108638411-108667299	Hcolon	Lcolon	OK	3.55809	3.87723	0.123924	0.283702	0.6213	0.999113	no
XLOC_000282	XLOC_000282	SCARNA17	1:108870537-108870683	Hcolon	Lcolon	NOTEST	0	0	0	0	1	1	no
XLOC_000283	XLOC_000283	SCARNA18	1:108870764-108870847	Hcolon	Lcolon	NOTEST	0	0	0	0	1	1	no
XLOC_000284	XLOC_000284	ENSSSCG00000004513	1:109379694-109379856	Hcolon	Lcolon	NOTEST	0	0	0	0	1	1	no
XLOC_000285	XLOC_000285	SKA1	1:109665471-109732810	Hcolon	Lcolon	OK	3.29333	2.76223	-0.253713	-0.586046	0.37645	0.941171	no
XLOC_000286	XLOC_000286	MAPK4	1:110082309-110155111	Hcolon	Lcolon	OK	0.670009	0.66475	-0.0113695	-0.0179136	0.9716	0.999113	no
XLOC_000287	XLOC_000287	ME2	1:110332947-110410112	Hcolon	Lcolon	OK	26.7729	27.4657	0.0368584	0.104211	0.86025	0.999113	no
XLOC_000288	XLOC_000288	ELAC1	1:110449864-110468003	Hcolon	Lcolon	OK	1.80932	1.84579	0.0287932	0.0707904	0.91655	0.999113	no
XLOC_000289	XLOC_000289	U2	1:110495337-110495519	Hcolon	Lcolon	NOTEST	0	0	0	0	1	1	no
XLOC_000290	XLOC_000290	SMAD4	1:110509116-110563187	Hcolon	Lcolon	OK	15.0489	15.8918	0.0786288	0.252072	0.70505	0.999113	no
XLOC_000291	XLOC_000291	ENSSSCG00000004527	1:113933452-113933987	Hcolon	Lcolon	NOTEST	0	0	0	0	1	1	no
XLOC_000292	XLOC_000292	POLI	1:114105386-114126890	Hcolon	Lcolon	OK	1.34219	1.60141	0.254748	0.644324	0.3898	0.945254	no
XLOC_000293	XLOC_000293	C18orf54	1:114168861-114190407	Hcolon	Lcolon	OK	1.37715	1.60286	0.218967	0.504249	0.49465	0.98049	no
XLOC_000294	XLOC_000294	ENSSSCG00000004532	1:114508252-114509545	Hcolon	Lcolon	NOTEST	0.173685	0.076522	-1.18252	0	1	1	no
XLOC_000295	XLOC_000295	RAB27B	1:114693708-114753806	Hcolon	Lcolon	OK	11.3342	13.8862	0.292974	0.680998	0.22425	0.841302	no
XLOC_000296	XLOC_000296	ENSSSCG00000020381	1:115523855-115523940	Hcolon	Lcolon	NOTEST	0	0	0	0	1	1	no
XLOC_000297	XLOC_000297	WDR7	1:116786055-116917894	Hcolon	Lcolon	OK	3.7614	4.7241	0.328769	0.803997	0.15645	0.757976	no
XLOC_000298	XLOC_000298	NARS	1:117493534-117509485	Hcolon	Lcolon	OK	51.2456	56.387	0.137933	0.333237	0.52575	0.987659	no
XLOC_000299	XLOC_000299	MTFMT	1:117634395-117665152	Hcolon	Lcolon	OK	8.81646	9.20469	0.0621696	0.15418	0.78475	0.999113	no
XLOC_000300	XLOC_000300	SPG21	1:117675766-117700544	Hcolon	Lcolon	OK	8.00582	7.83181	-0.0317025	-0.0744567	0.8904	0.999113	no
XLOC_000301	XLOC_000301	ANKDD1A	1:117811683-117851512	Hcolon	Lcolon	NOTEST	0.0303426	0.0785281	1.37186	0	1	1	no
XLOC_000302	XLOC_000302	ENSSSCG00000020916	1:118044143-118050736	Hcolon	Lcolon	OK	20.7045	20.2583	-0.0314286	-0.047918	0.926	0.999113	no
XLOC_000303	XLOC_000303	RBPMS2	1:118116557-118128074	Hcolon	Lcolon	OK	1.52847	1.6679	0.125949	0.208113	0.71465	0.999113	no
XLOC_000304	XLOC_000304	OAZ2	1:118156745-118170277	Hcolon	Lcolon	OK	26.9256	25.7428	-0.0648113	-0.166729	0.7607	0.999113	no
XLOC_000305	XLOC_000305	ENSSSCG00000004555	1:118623387-118625948	Hcolon	Lcolon	NOTEST	0	0	0	0	1	1	no
XLOC_000306	XLOC_000306	CSNK1G1	1:118712219-118792186	Hcolon	Lcolon	OK	4.25254	4.15893	-0.0321131	-0.0613984	0.9095	0.999113	no
XLOC_000307	XLOC_000307	ENSSSCG00000004557	1:118800887-118806518	Hcolon	Lcolon	OK	472.317	453.172	-0.0596949	-0.133682	0.78575	0.999113	no
XLOC_000308	XLOC_000308	ENSSSCG00000004556	1:118816806-118837774	Hcolon	Lcolon	OK	13.0321	12.9533	-0.00875358	-0.0187229	0.97205	0.999113	no
XLOC_000309	XLOC_000309	HERC1	1:119405160-119560544	Hcolon	Lcolon	OK	3.08967	3.86098	0.321515	0.775297	0.1428	0.734033	no
XLOC_000310	XLOC_000310	SNORD112	1:119405160-119560544	Hcolon	Lcolon	NOTEST	0	0	0	0	1	1	no
XLOC_000311	XLOC_000311	ENSSSCG00000004563	1:119588475-119610419	Hcolon	Lcolon	OK	20.9158	22.7154	0.119078	0.262303	0.61205	0.999113	no
XLOC_000312	XLOC_000312	CA12	1:119861129-119869383	Hcolon	Lcolon	OK	69.4625	72.3208	0.0581773	0.122385	0.80045	0.999113	no
XLOC_000313	XLOC_000313	RPS27L	1:120104404-120113528	Hcolon	Lcolon	OK	8.99146	8.76185	-0.0373198	-0.138198	0.87015	0.999113	no
XLOC_000314	XLOC_000314	ENSSSCG00000004572	1:121177222-121178338	Hcolon	Lcolon	OK	3.44701	2.82867	-0.285225	-0.420724	0.4637	0.972751	no
XLOC_000315	XLOC_000315	ENSSSCG00000030636	1:121361148-121391787	Hcolon	Lcolon	OK	2.11275	2.37521	0.168931	0.239759	0.68115	0.999113	no
XLOC_000316	XLOC_000316	ENSSSCG00000024949	1:121412873-121413677	Hcolon	Lcolon	OK	2.9426	4.56182	0.632517	1.31753	0.6363	0.999113	no
XLOC_000317	XLOC_000317	ENSSSCG00000027318	1:121436422-121438632	Hcolon	Lcolon	NOTEST	0	0	0	0	1	1	no
XLOC_000318	XLOC_000318	ENSSSCG00000023568	1:121477118-121480032	Hcolon	Lcolon	OK	4.05492	5.02684	0.309977	0.570223	0.31615	0.911105	no
XLOC_000319	XLOC_000319	ENSSSCG00000023100	1:121481568-121485624	Hcolon	Lcolon	OK	2.68398	3.99956	0.575466	0.978194	0.1329	0.717309	no
XLOC_000320	XLOC_000320	ENSSSCG00000026189	1:121487809-121502082	Hcolon	Lcolon	OK	2.33943	2.71432	0.214439	0.421851	0.49835	0.981208	no
XLOC_000321	XLOC_000321	ENSSSCG00000025747	1:121502193-121530423	Hcolon	Lcolon	OK	1.20595	1.57213	0.382552	1.20692	0.1758	0.784452	no
XLOC_000322	XLOC_000322	RORA	1:123140554-123240772	Hcolon	Lcolon	OK	2.56046	2.70148	0.0773462	0.218073	0.7575	0.999113	no
XLOC_000323	XLOC_000323	ICE2	1:123254927-123339939	Hcolon	Lcolon	OK	2.5951	2.65612	0.0335299	0.103643	0.8868	0.999113	no
XLOC_000324	XLOC_000324	ANXA2	1:123368015-123414408	Hcolon	Lcolon	OK	592.08	564.469	-0.0688987	-0.130207	0.7915	0.999113	no
XLOC_000325	XLOC_000325	ENSSSCG00000004582	1:124261170-124279310	Hcolon	Lcolon	OK	2.30105	2.95601	0.361359	0.738577	0.22225	0.839603	no
XLOC_000326	XLOC_000326	GTF2A2	1:124288258-124316702	Hcolon	Lcolon	OK	37.7808	35.6167	-0.0850991	-0.241963	0.6987	0.999113	no
XLOC_000327	XLOC_000327	MYO1E	1:124676342-124901532	Hcolon	Lcolon	OK	28.3106	28.1428	-0.00857603	-0.0195566	0.9697	0.999113	no
XLOC_000328	XLOC_000328	ENSSSCG00000004592	1:125132753-125167752	Hcolon	Lcolon	OK	12.7026	15.1888	0.257876	0.592355	0.25045	0.864446	no
XLOC_000329	XLOC_000329	ENSSSCG00000023625	1:125224397-125225324	Hcolon	Lcolon	NOTEST	0.154093	0.0199186	-2.95161	0	1	1	no
XLOC_000330	XLOC_000330	ENSSSCG00000004594	1:125355480-125379412	Hcolon	Lcolon	OK	21.4695	23.6823	0.14152	0.227736	0.64065	0.999113	no
XLOC_000331	XLOC_000331	ENSSSCG00000029184	1:125409316-125410243	Hcolon	Lcolon	NOTEST	0	0	0	0	1	1	no
XLOC_000332	XLOC_000332	ENSSSCG00000021143	1:125443230-125450364	Hcolon	Lcolon	NOTEST	0.567023	0.502734	-0.173613	0	1	1	no
XLOC_000333	XLOC_000333	ENSSSCG00000025578	1:126092061-126105183	Hcolon	Lcolon	OK	5.395	8.10638	0.587434	1.46825	0.01345	0.237055	no
XLOC_000334	XLOC_000334	ENSSSCG00000026445	1:126609774-126611419	Hcolon	Lcolon	OK	2.03814	3.42724	0.749796	0.987981	0.05495	0.504372	no
XLOC_000335	XLOC_000335	ZNF280D	1:127597934-127719722	Hcolon	Lcolon	OK	2.17169	2.86569	0.40006	1.18936	0.1137	0.680945	no
XLOC_000336	XLOC_000336	MNS1	1:127767311-127821308	Hcolon	Lcolon	NOTEST	0.24626	0.46027	0.902298	0	1	1	no
XLOC_000337	XLOC_000337	7SK	1:127843475-127843799	Hcolon	Lcolon	NOTEST	0	0	0	0	1	1	no
XLOC_000338	XLOC_000338	7SK	1:127971308-128052476	Hcolon	Lcolon	NOTEST	0	0	0	0	1	1	no
XLOC_000339	XLOC_000339	ENSSSCG00000024210	1:128199542-128256685	Hcolon	Lcolon	OK	13.0727	13.7865	0.0767028	0.104094	0.83765	0.999113	no
XLOC_000340	XLOC_000340	RFX7	1:128274902-128288834	Hcolon	Lcolon	OK	4.92043	5.52173	0.166336	0.598689	0.45415	0.969823	no
XLOC_000341	XLOC_000341	ENSSSCG00000029459	1:128359699-128511305	Hcolon	Lcolon	OK	4.82194	4.94128	0.0352718	0.0408972	0.9374	0.999113	no
XLOC_000342	XLOC_000342	PYGO1	1:128780599-128806568	Hcolon	Lcolon	OK	0.788047	1.12509	0.513692	0.901107	0.18035	0.789677	no
XLOC_000343	XLOC_000343	DYX1C1	1:128819813-128890994	Hcolon	Lcolon	NOTEST	0.258835	0.346615	0.421304	0	1	1	no
XLOC_000344	XLOC_000344	CCPG1	1:129010220-129043730	Hcolon	Lcolon	OK	3.18055	4.68821	0.559759	0.584159	0.40625	0.952486	no
XLOC_000345	XLOC_000345	ssc-mir-628	1:129010220-129043730	Hcolon	Lcolon	NOTEST	0	0	0	0	1	1	no
XLOC_000346	XLOC_000346	RAB27A	1:129070232-129144160	Hcolon	Lcolon	OK	27.2831	28.096	0.0423582	0.143094	0.84325	0.999113	no
XLOC_000347	XLOC_000347	RSL24D1	1:129149989-129169275	Hcolon	Lcolon	OK	10.0605	10.6955	0.0882984	0.365387	0.68935	0.999113	no
XLOC_000348	XLOC_000348	ENSSSCG00000025257	1:130671571-130671727	Hcolon	Lcolon	NOTEST	0	0	0	0	1	1	no
XLOC_000349	XLOC_000349	ENSSSCG00000024057	1:130700418-130733250	Hcolon	Lcolon	OK	4.67713	6.55241	0.4864	0.669012	0.18955	0.800861	no
XLOC_000350	XLOC_000350	ENSSSCG00000004615	1:130775014-130860021	Hcolon	Lcolon	OK	2.00069	3.64948	0.867194	2.06493	0.00545	0.133133	no
XLOC_000351	XLOC_000351	ONECUT1	1:131981653-132018684	Hcolon	Lcolon	NOTEST	0.0197546	0	#NAME?	0	1	1	no
XLOC_000352	XLOC_000352	FAM214A	1:132090590-132191884	Hcolon	Lcolon	OK	3.03142	3.5768	0.238674	0.692481	0.32415	0.915883	no
XLOC_000353	XLOC_000353	ARPP19	1:132202979-132222003	Hcolon	Lcolon	OK	38.9754	38.3484	-0.0233941	-0.0721	0.91505	0.999113	no
XLOC_000354	XLOC_000354	MYO5A	1:132314369-132481567	Hcolon	Lcolon	OK	2.29341	3.18822	0.475253	1.5287	0.03475	0.403712	no
XLOC_000355	XLOC_000355	MYO5C	1:132514136-132624890	Hcolon	Lcolon	OK	4.6233	5.74416	0.31317	0.783689	0.1625	0.765466	no
XLOC_000356	XLOC_000356	GNB5	1:132632470-132679845	Hcolon	Lcolon	OK	2.39757	3.11479	0.377563	0.92877	0.1303	0.71271	no
XLOC_000357	XLOC_000357	BCL2L10	1:132686938-132689560	Hcolon	Lcolon	NOTEST	0	0	0	0	1	1	no
XLOC_000358	XLOC_000358	LEO1	1:132895032-132932794	Hcolon	Lcolon	OK	11.6826	12.4491	0.0916786	0.222923	0.68035	0.999113	no
XLOC_000359	XLOC_000359	SCG3	1:133087517-133181070	Hcolon	Lcolon	NOTEST	0.190217	0.210824	0.148392	0	1	1	no
XLOC_000360	XLOC_000360	TMOD2	1:133217046-133262821	Hcolon	Lcolon	NOTEST	0.347951	0.516652	0.570309	0	1	1	no
XLOC_000361	XLOC_000361	ENSSSCG00000004631	1:133371486-133450293	Hcolon	Lcolon	OK	1.07259	1.45991	0.444781	1.1384	0.1422	0.733066	no
XLOC_000362	XLOC_000362	CYP19A1	1:133903978-133936093	Hcolon	Lcolon	NOTEST	0	0	0	0	1	1	no
XLOC_000363	XLOC_000363	SPPL2A	1:134516465-134572002	Hcolon	Lcolon	OK	52.5869	53.6993	0.0301984	0.106448	0.9002	0.999113	no
XLOC_000364	XLOC_000364	TRPM7	1:134599617-134689679	Hcolon	Lcolon	OK	11.4302	13.2845	0.216897	0.686208	0.3229	0.915197	no
XLOC_000365	XLOC_000365	U6	1:134697585-134697684	Hcolon	Lcolon	NOTEST	0	0	0	0	1	1	no
XLOC_000366	XLOC_000366	USP50	1:134712834-134746709	Hcolon	Lcolon	NOTEST	0.0272545	0.0239815	-0.18457	0	1	1	no
XLOC_000367	XLOC_000367	ENSSSCG00000020721	1:134889871-134895078	Hcolon	Lcolon	NOTEST	0	0	0	0	1	1	no
XLOC_000368	XLOC_000368	ENSSSCG00000004645	1:134986624-135130394	Hcolon	Lcolon	OK	3.72493	4.05845	0.123715	0.337591	0.60385	0.999109	no
XLOC_000369	XLOC_000369	HDC	1:135147966-135166937	Hcolon	Lcolon	OK	1.1802	2.04419	0.792491	1.24689	0.01435	0.245365	no
XLOC_000370	XLOC_000370	ENSSSCG00000004646	1:135295130-135636501	Hcolon	Lcolon	OK	1.18356	1.08335	-0.127631	-0.286473	0.67825	0.999113	no
XLOC_000371	XLOC_000371	ENSSSCG00000004648	1:135810193-135906879	Hcolon	Lcolon	OK	3.91839	4.37549	0.159184	0.246388	0.63865	0.999113	no
XLOC_000372	XLOC_000372	ENSSSCG00000027906	1:135810193-135906879	Hcolon	Lcolon	NOTEST	0.999077	1.88734	0.917685	0	1	1	no
XLOC_000373	XLOC_000373	ENSSSCG00000020664	1:135926617-135927935	Hcolon	Lcolon	NOTEST	0	0	0	0	1	1	no
XLOC_000374	XLOC_000374	ENSSSCG00000020800	1:136072699-136074017	Hcolon	Lcolon	NOTEST	0	0	0	0	1	1	no
XLOC_000375	XLOC_000375	COPS2	1:136318909-136400351	Hcolon	Lcolon	OK	15.9193	15.4738	-0.0409476	-0.113935	0.85055	0.999113	no
XLOC_000376	XLOC_000376	SECISBP2L	1:136458260-136513293	Hcolon	Lcolon	OK	15.8799	16.1615	0.0253643	0.0752196	0.91355	0.999113	no
XLOC_000377	XLOC_000377	SHC4	1:136551194-136693867	Hcolon	Lcolon	NOTEST	0.0325861	0.101765	1.64291	0	1	1	no
XLOC_000378	XLOC_000378	CEP152	1:136701248-136802158	Hcolon	Lcolon	OK	1.15221	1.31114	0.186427	0.445184	0.4722	0.974487	no
XLOC_000380	XLOC_000380	MYEF2	1:137635280-137685118	Hcolon	Lcolon	OK	1.06467	1.40076	0.395804	1.4817	0.1694	0.774761	no
XLOC_000381	XLOC_000381	SNORA70	1:139452087-139452222	Hcolon	Lcolon	NOTEST	0	0	0	0	1	1	no
XLOC_000382	XLOC_000382	ENSSSCG00000004664	1:139609650-139610354	Hcolon	Lcolon	NOTEST	0	0	0	0	1	1	no
XLOC_000383	XLOC_000383	SQRDL	1:140423060-140435915	Hcolon	Lcolon	OK	155.467	85.9448	-0.85513	-1.37015	0.00785	0.168946	no
XLOC_000384	XLOC_000384	ENSSSCG00000004666	1:140670862-140706384	Hcolon	Lcolon	OK	134.627	161.702	0.264368	0.551639	0.2667	0.879119	no
XLOC_000385	XLOC_000385	SLC30A4	1:140770603-140793361	Hcolon	Lcolon	OK	5.84072	5.34976	-0.126673	-0.227409	0.63565	0.999113	no
XLOC_000386	XLOC_000386	SPATA5L1	1:140888563-140909181	Hcolon	Lcolon	OK	2.60755	2.76958	0.0869722	0.193668	0.74345	0.999113	no
XLOC_000387	XLOC_000387	C15orf48	1:140915691-140919335	Hcolon	Lcolon	OK	704.571	611.735	-0.203839	-0.411617	0.4122	0.954595	no
XLOC_000388	XLOC_000388	SHF	1:141148746-141169741	Hcolon	Lcolon	OK	1.33251	1.82954	0.457334	0.654766	0.1829	0.793156	no
XLOC_000389	XLOC_000389	DUOXA2	1:141201515-141205257	Hcolon	Lcolon	OK	69.328	70.4007	0.0221507	0.042979	0.92755	0.999113	no
XLOC_000390	XLOC_000390	DUOX2	1:141218795-141241329	Hcolon	Lcolon	OK	91.2932	98.8957	0.1154	0.181198	0.6966	0.999113	no
XLOC_000391	XLOC_000391	ENSSSCG00000004684	1:141436331-141517774	Hcolon	Lcolon	OK	2.70769	3.27408	0.274025	0.0592946	0.8245	0.999113	no
XLOC_000392	XLOC_000392	PATL2	1:141558709-141566148	Hcolon	Lcolon	NOTEST	0.0444486	0.0377116	-0.237129	0	1	1	no
XLOC_000393	XLOC_000393	ENSSSCG00000030483	1:141621937-141627673	Hcolon	Lcolon	OK	11.2219	14.6449	0.38408	0.69478	0.22125	0.838573	no
XLOC_000394	XLOC_000394	ENSSSCG00000023996	1:141682596-141949823	Hcolon	Lcolon	OK	11.9727	14.6083	0.287034	0.7341	0.52835	0.987863	no
XLOC_000395	XLOC_000395	ENSSSCG00000028089	1:141682596-141949823	Hcolon	Lcolon	OK	3.93214	5.14083	0.386687	0.496723	0.5792	0.995416	no
XLOC_000396	XLOC_000396	ENSSSCG00000004693	1:141951649-141994485	Hcolon	Lcolon	OK	20.2009	25.5534	0.339098	0.787891	0.12775	0.708849	no
XLOC_000397	XLOC_000397	FRMD5	1:142445123-142477025	Hcolon	Lcolon	NOTEST	0.0920578	0.0470056	-0.969706	0	1	1	no
XLOC_000398	XLOC_000398	ENSSSCG00000025604	1:142576040-142576181	Hcolon	Lcolon	NOTEST	0	0	0	0	1	1	no
XLOC_000399	XLOC_000399	SERINC4	1:142589883-142594314	Hcolon	Lcolon	OK	1.12483	1.33478	0.246898	0.304082	0.544	0.990137	no
XLOC_000400	XLOC_000400	ENSSSCG00000018734	1:142595269-142597028	Hcolon	Lcolon	NOTEST	0	0	0	0	1	1	no
XLOC_000401	XLOC_000401	ELL3	1:142610891-142614315	Hcolon	Lcolon	OK	5.97471	7.32807	0.294565	0.61179	0.24265	0.857668	no
XLOC_000402	XLOC_000402	CATSPER2	1:142644212-142658308	Hcolon	Lcolon	OK	1.85296	2.32531	0.32759	0.577871	0.27405	0.884868	no
XLOC_000403	XLOC_000403	5S_rRNA	1:142659846-142659964	Hcolon	Lcolon	NOTEST	0	0	0	0	1	1	no
XLOC_000404	XLOC_000404	STRC	1:142665470-142681931	Hcolon	Lcolon	NOTEST	0.258198	0.1303	-0.986642	0	1	1	no
XLOC_000405	XLOC_000405	PPIP5K1	1:142717636-142760945	Hcolon	Lcolon	OK	6.43168	6.2311	-0.0457094	-0.101842	0.83595	0.999113	no
XLOC_000406	XLOC_000406	ENSSSCG00000004706	1:142814193-142825616	Hcolon	Lcolon	NOTEST	0.0738843	0.165304	1.16178	0	1	1	no
XLOC_000407	XLOC_000407	ENSSSCG00000024856	1:142814193-142825616	Hcolon	Lcolon	NOTEST	0	0	0	0	1	1	no
XLOC_000408	XLOC_000408	ZSCAN29	1:142941220-142951245	Hcolon	Lcolon	OK	4.15463	4.27679	0.0418093	0.0862597	0.86585	0.999113	no
XLOC_000409	XLOC_000409	LCMT2	1:142954882-142984486	Hcolon	Lcolon	OK	4.58529	4.25689	-0.107211	-0.164039	0.74965	0.999113	no
XLOC_000410	XLOC_000410	TGM7	1:143025883-143041134	Hcolon	Lcolon	NOTEST	0	0	0	0	1	1	no
XLOC_000411	XLOC_000411	TGM5	1:143053336-143073905	Hcolon	Lcolon	NOTEST	0.0349359	0.0242072	-0.529274	0	1	1	no
XLOC_000412	XLOC_000412	ENSSSCG00000028721	1:143086578-143095094	Hcolon	Lcolon	OK	5.35872	6.64021	0.309338	0.874267	0.2752	0.885598	no
XLOC_000413	XLOC_000413	ENSSSCG00000023164	1:143102948-143103909	Hcolon	Lcolon	OK	24.4039	24.236	-0.00995772	-0.0178605	0.9729	0.999113	no
XLOC_000414	XLOC_000414	EPB42	1:143112248-143129438	Hcolon	Lcolon	NOTEST	0.0219267	0.0278066	0.342743	0	1	1	no
XLOC_000415	XLOC_000415	ENSSSCG00000004716	1:143187619-143198162	Hcolon	Lcolon	OK	6.53532	8.4303	0.367325	0.67733	0.16485	0.767977	no
XLOC_000416	XLOC_000416	UBR1	1:143205206-143319587	Hcolon	Lcolon	OK	6.10865	7.51753	0.299407	1.01852	0.17115	0.777054	no
XLOC_000417	XLOC_000417	TTBK2	1:143333520-143478098	Hcolon	Lcolon	OK	1.13203	1.26177	0.156538	0.299957	0.55825	0.991933	no
XLOC_000418	XLOC_000418	CDAN1	1:143535526-143550381	Hcolon	Lcolon	OK	4.7415	5.84043	0.300731	0.69323	0.1899	0.801117	no
XLOC_000419	XLOC_000419	LRRC57	1:143712272-143739154	Hcolon	Lcolon	OK	5.41822	5.4779	0.0158043	0.0363825	0.95795	0.999113	no
XLOC_000420	XLOC_000420	ZNF106	1:143786676-143847965	Hcolon	Lcolon	OK	5.88669	6.4387	0.129314	0.331003	0.54475	0.990391	no
XLOC_000421	XLOC_000421	TMEM87A	1:143990773-144034566	Hcolon	Lcolon	OK	17.5948	21.0133	0.256155	0.767809	0.23465	0.850647	no
XLOC_000422	XLOC_000422	VPS39	1:144088765-144141139	Hcolon	Lcolon	OK	11.1957	10.7373	-0.060316	-0.145308	0.7846	0.999113	no
XLOC_000423	XLOC_000423	PLA2G4F	1:144142458-144154302	Hcolon	Lcolon	OK	8.79604	6.89891	-0.350486	-0.726713	0.15365	0.752756	no
XLOC_000424	XLOC_000424	PLA2G4D	1:144185253-144206985	Hcolon	Lcolon	NOTEST	0.0361349	0.00523047	-2.78838	0	1	1	no
XLOC_000425	XLOC_000425	ENSSSCG00000024566	1:144339768-144346612	Hcolon	Lcolon	NOTEST	0.045713	0.0849956	0.894783	0	1	1	no
XLOC_000426	XLOC_000426	ENSSSCG00000004735	1:144360846-144382433	Hcolon	Lcolon	OK	35.7022	35.3515	-0.0142411	-0.0309663	0.95305	0.999113	no
XLOC_000427	XLOC_000427	ENSSSCG00000022540	1:144422794-144424568	Hcolon	Lcolon	NOTEST	0	0	0	0	1	1	no
XLOC_000428	XLOC_000428	ENSSSCG00000027182	1:144458090-144489585	Hcolon	Lcolon	OK	4.53662	5.42387	0.257706	0.742492	0.22515	0.841899	no
XLOC_000429	XLOC_000429	ENSSSCG00000004738	1:144494609-144548307	Hcolon	Lcolon	OK	2.33738	2.70664	0.211607	0.455049	0.3634	0.935611	no
XLOC_000430	XLOC_000430	ENSSSCG00000004741	1:144548482-144556400	Hcolon	Lcolon	NOTEST	0.430904	0.585705	0.442808	0	1	1	no
XLOC_000431	XLOC_000431	ENSSSCG00000004737	1:144557403-144566969	Hcolon	Lcolon	OK	0.919018	0.784229	-0.228819	-0.326639	0.52545	0.987659	no
XLOC_000432	XLOC_000432	ENSSSCG00000004739	1:144695840-144740781	Hcolon	Lcolon	OK	2.35454	2.8149	0.257643	0.606547	0.29995	0.901107	no
XLOC_000433	XLOC_000433	ENSSSCG00000023579	1:144744290-144745621	Hcolon	Lcolon	NOTEST	0	0	0	0	1	1	no
XLOC_000434	XLOC_000434	ENSSSCG00000004743	1:144812685-144812961	Hcolon	Lcolon	NOTEST	0	0	0	0	1	1	no
XLOC_000435	XLOC_000435	RPAP1	1:144911312-144928836	Hcolon	Lcolon	OK	12.2209	12.3882	0.019615	0.043977	0.9304	0.999113	no
XLOC_000436	XLOC_000436	U6	1:144958164-145011135	Hcolon	Lcolon	NOTEST	0	0	0	0	1	1	no
XLOC_000437	XLOC_000437	ENSSSCG00000004750	1:145057616-145066573	Hcolon	Lcolon	OK	3.49482	4.13806	0.243737	0.347596	0.5008	0.982165	no
XLOC_000438	XLOC_000438	ENSSSCG00000024401	1:145119723-145119894	Hcolon	Lcolon	NOTEST	0	0	0	0	1	1	no
XLOC_000439	XLOC_000439	NDUFAF1	1:145130849-145136658	Hcolon	Lcolon	OK	16.7373	17.7638	0.0858707	0.206167	0.72365	0.999113	no
XLOC_000440	XLOC_000440	ENSSSCG00000026091	1:145223056-145259690	Hcolon	Lcolon	NOTEST	0	0	0	0	1	1	no
XLOC_000441	XLOC_000441	ENSSSCG00000004752	1:145262869-145313560	Hcolon	Lcolon	NOTEST	0.464948	0.45668	-0.0258856	0	1	1	no
XLOC_000442	XLOC_000442	INO80	1:145394742-145504961	Hcolon	Lcolon	OK	5.68248	6.58694	0.213089	0.520317	0.3224	0.914717	no
XLOC_000443	XLOC_000443	U6	1:145508421-145508560	Hcolon	Lcolon	NOTEST	0	0	0	0	1	1	no
XLOC_000444	XLOC_000444	RHOV	1:145601505-145603655	Hcolon	Lcolon	OK	11.2817	10.0401	-0.168204	-0.356267	0.47175	0.974413	no
XLOC_000445	XLOC_000445	PPP1R14D	1:145643558-145829619	Hcolon	Lcolon	OK	170.986	118.89	-0.52425	-0.600588	0.24015	0.856598	no
XLOC_000446	XLOC_000446	DNAJC17	1:145643558-145829619	Hcolon	Lcolon	OK	11.2899	11.3619	0.00916034	0.00454939	0.9792	0.999113	no
XLOC_000447	XLOC_000447	RMDN3	1:145643558-145829619	Hcolon	Lcolon	OK	11.5025	12.353	0.102914	0.0933511	0.8499	0.999113	no
XLOC_000448	XLOC_000448	U6	1:145914447-145914554	Hcolon	Lcolon	NOTEST	0	0	0	0	1	1	no
XLOC_000449	XLOC_000449	C15orf52	1:146059860-146065854	Hcolon	Lcolon	OK	4.0148	4.7542	0.243872	0.470186	0.3837	0.943283	no
XLOC_000450	XLOC_000450	ENSSSCG00000004781	1:146145931-146149765	Hcolon	Lcolon	OK	8.10005	9.78154	0.272131	0.501036	0.3089	0.906462	no
XLOC_000451	XLOC_000451	ENSSSCG00000004784	1:146251861-146258505	Hcolon	Lcolon	OK	69.4201	133.079	0.938862	0.423749	0.49665	0.981071	no
XLOC_000452	XLOC_000452	ENSSSCG00000030580	1:146304942-146312662	Hcolon	Lcolon	OK	7.37445	6.82269	-0.112194	-0.24104	0.676	0.999113	no
XLOC_000453	XLOC_000453	ENSSSCG00000027242	1:146348109-146349664	Hcolon	Lcolon	OK	7.89067	9.21676	0.224112	0.354886	0.45385	0.969823	no
XLOC_000454	XLOC_000454	ENSSSCG00000004787	1:146662318-146669801	Hcolon	Lcolon	NOTEST	0.133281	0.325579	1.28854	0	1	1	no
XLOC_000455	XLOC_000455	ENSSSCG00000030198	1:147292890-147294855	Hcolon	Lcolon	OK	1.67343	1.27926	-0.387498	-0.774966	0.21875	0.835693	no
XLOC_000456	XLOC_000456	RASGRP1	1:148187751-148270286	Hcolon	Lcolon	OK	8.66082	9.78225	0.175662	0.50533	0.42595	0.960252	no
XLOC_000457	XLOC_000457	U6	1:149405317-149405424	Hcolon	Lcolon	NOTEST	0	0	0	0	1	1	no
XLOC_000458	XLOC_000458	ENSSSCG00000022814	1:151500861-151501008	Hcolon	Lcolon	NOTEST	0	0	0	0	1	1	no
XLOC_000459	XLOC_000459	ENSSSCG00000029748	1:151649744-151649891	Hcolon	Lcolon	NOTEST	0	0	0	0	1	1	no
XLOC_000460	XLOC_000460	ENSSSCG00000022186	1:152234189-152246870	Hcolon	Lcolon	NOTEST	0	0	0	0	1	1	no
XLOC_000461	XLOC_000461	ACTC1	1:152412333-152417610	Hcolon	Lcolon	NOTEST	0.160411	0.196732	0.294454	0	1	1	no
XLOC_000462	XLOC_000462	GJD2	1:152453075-152455031	Hcolon	Lcolon	NOTEST	0.0319832	0	#NAME?	0	1	1	no
XLOC_000463	XLOC_000463	ENSSSCG00000004806	1:152625877-152647031	Hcolon	Lcolon	OK	5.72193	6.68724	0.224909	0.804958	0.3173	0.911712	no
XLOC_000464	XLOC_000464	SCG5	1:152695779-152712187	Hcolon	Lcolon	OK	4.09098	4.2788	0.0647574	0.118789	0.8327	0.999113	no
XLOC_000465	XLOC_000465	GREM1	1:152745850-152746405	Hcolon	Lcolon	OK	3.23384	4.45153	0.461053	0.521217	0.28695	0.892706	no
XLOC_000466	XLOC_000466	PGPEP1L	1:153478772-153511304	Hcolon	Lcolon	NOTEST	0	0	0	0	1	1	no
XLOC_000467	XLOC_000467	U6	1:153871561-153871666	Hcolon	Lcolon	NOTEST	0	0	0	0	1	1	no
XLOC_000468	XLOC_000468	SYNM	1:154019850-154044632	Hcolon	Lcolon	OK	3.22455	5.33235	0.725675	1.55827	0.0018	0.0605084	no
XLOC_000469	XLOC_000469	ENSSSCG00000004814	1:154223678-154362246	Hcolon	Lcolon	OK	15.0898	16.9068	0.164028	0.327031	0.5252	0.987636	no
XLOC_000470	XLOC_000470	ENSSSCG00000028771	1:154648092-154692276	Hcolon	Lcolon	OK	4.53845	5.40943	0.253275	0.931531	0.262	0.873607	no
XLOC_000471	XLOC_000471	LYSMD4	1:154771009-154777360	Hcolon	Lcolon	OK	4.79438	5.35236	0.158832	0.352899	0.5023	0.982588	no
XLOC_000472	XLOC_000472	ENSSSCG00000026215	1:155040577-155041568	Hcolon	Lcolon	OK	6.07453	5.54786	-0.130843	-0.0817009	0.8964	0.999113	no
XLOC_000473	XLOC_000473	ASB7	1:155405690-155444614	Hcolon	Lcolon	OK	3.75219	3.59911	-0.0600921	-0.214475	0.796	0.999113	no
XLOC_000474	XLOC_000474	ENSSSCG00000004823	1:155637549-155853766	Hcolon	Lcolon	OK	10.2918	11.916	0.211406	0.471172	0.3403	0.924271	no
XLOC_000475	XLOC_000475	ENSSSCG00000026298	1:155637549-155853766	Hcolon	Lcolon	OK	1.93305	2.46351	0.34984	0.129325	0.87545	0.999113	no
XLOC_000476	XLOC_000476	ENSSSCG00000018227	1:155637549-155853766	Hcolon	Lcolon	NOTEST	0	0	0	0	1	1	no
XLOC_000477	XLOC_000477	U6	1:156407822-156407929	Hcolon	Lcolon	NOTEST	0	0	0	0	1	1	no
XLOC_000478	XLOC_000478	ENSSSCG00000027079	1:157187228-157208877	Hcolon	Lcolon	NOTEST	0.00503971	0.00450581	-0.161554	0	1	1	no
XLOC_000479	XLOC_000479	ATP10A	1:157470910-157522115	Hcolon	Lcolon	OK	2.02965	2.17721	0.101255	0.218738	0.68205	0.999113	no
XLOC_000480	XLOC_000480	UBE3A	1:157783502-157881006	Hcolon	Lcolon	OK	16.0937	18.0819	0.16805	0.470077	0.44055	0.965721	no
XLOC_000481	XLOC_000481	SNORD116	1:158006978-158007070	Hcolon	Lcolon	NOTEST	0	0	0	0	1	1	no
XLOC_000482	XLOC_000482	SNORD116	1:158009612-158009704	Hcolon	Lcolon	NOTEST	0	0	0	0	1	1	no
XLOC_000483	XLOC_000483	ENSSSCG00000004834	1:158275358-158276999	Hcolon	Lcolon	OK	2.41586	2.76345	0.193936	0.346058	0.52425	0.987456	no
XLOC_000484	XLOC_000484	ENSSSCG00000004835	1:158314802-158317091	Hcolon	Lcolon	NOTEST	0.352326	0.556729	0.660063	0	1	1	no
XLOC_000485	XLOC_000485	U6	1:159164011-159164114	Hcolon	Lcolon	NOTEST	0	0	0	0	1	1	no
XLOC_000486	XLOC_000486	OTUD7A	1:159292513-159363442	Hcolon	Lcolon	NOTEST	0.592362	0.619072	0.0636279	0	1	1	no
XLOC_000487	XLOC_000487	TRPM1	1:159710048-159801269	Hcolon	Lcolon	NOTEST	0	0	0	0	1	1	no
XLOC_000488	XLOC_000488	ENSSSCG00000019509	1:159710048-159801269	Hcolon	Lcolon	NOTEST	0	0	0	0	1	1	no
XLOC_000489	XLOC_000489	MTMR10	1:159812538-159863503	Hcolon	Lcolon	OK	6.61598	6.75241	0.0294471	0.0820953	0.8951	0.999113	no
XLOC_000490	XLOC_000490	ENSSSCG00000025779	1:159812538-159863503	Hcolon	Lcolon	NOTEST	0	0	0	0	1	1	no
XLOC_000491	XLOC_000491	MCEE	1:159918113-159968311	Hcolon	Lcolon	OK	15.5496	14.0122	-0.150196	-0.26127	0.65185	0.999113	no
XLOC_000492	XLOC_000492	ENSSSCG00000004849	1:160095588-160458854	Hcolon	Lcolon	NOTEST	0.00717826	0.021995	1.61547	0	1	1	no
XLOC_000493	XLOC_000493	ENSSSCG00000004851	1:160095588-160458854	Hcolon	Lcolon	NOTEST	0	0.0259305	inf	0	1	1	no
XLOC_000494	XLOC_000494	ENSSSCG00000004850	1:160095588-160458854	Hcolon	Lcolon	NOTEST	0.0563685	0.720295	3.67563	0	1	1	no
XLOC_000495	XLOC_000495	ENSSSCG00000004854	1:161036718-161062878	Hcolon	Lcolon	OK	13.758	14.0015	0.0253082	0.0712957	0.91015	0.999113	no
XLOC_000496	XLOC_000496	SALL3	1:161848005-161853942	Hcolon	Lcolon	NOTEST	0.02091	0.0225231	0.10721	0	1	1	no
XLOC_000497	XLOC_000497	ZNF516	1:163898658-163953127	Hcolon	Lcolon	OK	5.03953	6.27686	0.316752	0.700069	0.19185	0.803782	no
XLOC_000498	XLOC_000498	ENSSSCG00000019804	1:163898658-163953127	Hcolon	Lcolon	NOTEST	0	0	0	0	1	1	no
XLOC_000499	XLOC_000499	ENSSSCG00000004862	1:164783050-164783988	Hcolon	Lcolon	OK	47.1321	46.8363	-0.00908516	-0.0202162	0.9683	0.999113	no
XLOC_000500	XLOC_000500	TSHZ1	1:164832381-164835889	Hcolon	Lcolon	OK	7.29078	7.24816	-0.0084575	-0.0187823	0.9687	0.999113	no
XLOC_000501	XLOC_000501	ENSSSCG00000018662	1:165272215-165272297	Hcolon	Lcolon	NOTEST	0	0	0	0	1	1	no
XLOC_000502	XLOC_000502	ENSSSCG00000004870	1:165529516-165548510	Hcolon	Lcolon	OK	186.177	164.123	-0.181898	-0.390544	0.43065	0.962227	no
XLOC_000503	XLOC_000503	CNDP1	1:165565457-165588573	Hcolon	Lcolon	OK	10.215	9.57028	-0.0940558	-0.193411	0.68815	0.999113	no
XLOC_000504	XLOC_000504	CYB5A	1:165902017-165937614	Hcolon	Lcolon	OK	86.1522	82.6972	-0.0590506	-0.158165	0.79085	0.999113	no
XLOC_000505	XLOC_000505	FBXO15	1:166049186-166087358	Hcolon	Lcolon	OK	0.97803	0.850316	-0.20188	-0.280791	0.60905	0.999113	no
XLOC_000506	XLOC_000506	ENSSSCG00000025660	1:166742076-166753228	Hcolon	Lcolon	NOTEST	0	0	0	0	1	1	no
XLOC_000507	XLOC_000507	ENSSSCG00000018892	1:167096993-167097095	Hcolon	Lcolon	NOTEST	0	0	0	0	1	1	no
XLOC_000508	XLOC_000508	CBLN2	1:167190972-167199122	Hcolon	Lcolon	NOTEST	0.117872	0.136671	0.213484	0	1	1	no
XLOC_000509	XLOC_000509	ENSSSCG00000023069	1:169087943-169090208	Hcolon	Lcolon	NOTEST	0	56.5089	inf	0	1	1	no
XLOC_000510	XLOC_000510	ENSSSCG00000026815	1:169149957-169166152	Hcolon	Lcolon	OK	10.804	11.4475	0.0834659	0.152096	0.7621	0.999113	no
XLOC_000511	XLOC_000511	ENSSSCG00000004880	1:169326949-169335646	Hcolon	Lcolon	OK	4.44002	3.55666	-0.320044	-0.498431	0.3423	0.925284	no
XLOC_000512	XLOC_000512	TMX3	1:170746447-170789634	Hcolon	Lcolon	OK	7.33143	8.80689	0.264538	1.08989	0.2319	0.847785	no
XLOC_000513	XLOC_000513	5S_rRNA	1:171435523-171435646	Hcolon	Lcolon	NOTEST	0	0	0	0	1	1	no
XLOC_000514	XLOC_000514	CDH19	1:172944635-173004780	Hcolon	Lcolon	NOTEST	0.401361	0.50256	0.324395	0	1	1	no
XLOC_000515	XLOC_000515	CDH7	1:173582717-173664142	Hcolon	Lcolon	NOTEST	0.0251405	0.00320634	-2.97102	0	1	1	no
XLOC_000516	XLOC_000516	ENSSSCG00000004887	1:173767251-173767479	Hcolon	Lcolon	NOTEST	0	0	0	0	1	1	no
XLOC_000517	XLOC_000517	ENSSSCG00000022337	1:175358372-175369461	Hcolon	Lcolon	NOTEST	0.0541738	0.191601	1.82244	0	1	1	no
XLOC_000518	XLOC_000518	ENSSSCG00000021694	1:175370188-175373441	Hcolon	Lcolon	NOTEST	0.216041	0.754016	1.80329	0	1	1	no
XLOC_000519	XLOC_000519	SERPINB7	1:175390357-175435319	Hcolon	Lcolon	NOTEST	0.0497261	0.0662872	0.414727	0	1	1	no
XLOC_000520	XLOC_000520	SERPINB2	1:175502732-175517283	Hcolon	Lcolon	OK	5.84975	4.18491	-0.483177	-1.18478	0.0862	0.611576	no
XLOC_000521	XLOC_000521	ENSSSCG00000025727	1:175697438-175697527	Hcolon	Lcolon	NOTEST	0	0	0	0	1	1	no
XLOC_000522	XLOC_000522	KDSR	1:175775173-175816627	Hcolon	Lcolon	OK	16.164	15.4546	-0.0647467	-0.203613	0.77785	0.999113	no
XLOC_000523	XLOC_000523	U6	1:176003202-176003296	Hcolon	Lcolon	NOTEST	0	0	0	0	1	1	no
XLOC_000524	XLOC_000524	ZCCHC2	1:176374031-176410884	Hcolon	Lcolon	OK	5.54452	6.93207	0.322223	0.772856	0.15855	0.760474	no
XLOC_000525	XLOC_000525	ENSSSCG00000021838	1:176515235-176515326	Hcolon	Lcolon	NOTEST	0	0	0	0	1	1	no
XLOC_000526	XLOC_000526	PIGN	1:176781391-176878848	Hcolon	Lcolon	OK	8.81774	10.9283	0.30959	1.02529	0.1603	0.762656	no
XLOC_000527	XLOC_000527	7SK	1:177629349-177629655	Hcolon	Lcolon	NOTEST	0	0	0	0	1	1	no
XLOC_000528	XLOC_000528	CCBE1	1:178905033-179129728	Hcolon	Lcolon	OK	1.2897	1.27748	-0.0137363	-0.0199518	0.96305	0.999113	no
XLOC_000529	XLOC_000529	LMAN1	1:179185030-179206074	Hcolon	Lcolon	OK	19.5512	23.0335	0.236476	0.674787	0.2771	0.887068	no
XLOC_000530	XLOC_000530	CPLX4	1:179212835-179239634	Hcolon	Lcolon	NOTEST	0	0.119569	inf	0	1	1	no
XLOC_000531	XLOC_000531	RAX	1:179257055-179260967	Hcolon	Lcolon	NOTEST	0	0.0257649	inf	0	1	1	no
XLOC_000532	XLOC_000532	ENSSSCG00000004911	1:179302518-179360782	Hcolon	Lcolon	NOTEST	0.123289	0.109388	-0.172583	0	1	1	no
XLOC_000533	XLOC_000533	SEC11C	1:179382896-179397677	Hcolon	Lcolon	OK	85.206	79.1778	-0.105859	-0.246515	0.62135	0.999113	no
XLOC_000534	XLOC_000534	ENSSSCG00000004913	1:179430840-179430921	Hcolon	Lcolon	NOTEST	0	0	0	0	1	1	no
XLOC_000535	XLOC_000535	MALT1	1:179658937-179701310	Hcolon	Lcolon	OK	7.76541	9.24178	0.251109	0.377948	0.4285	0.96125	no
XLOC_000536	XLOC_000536	ALPK2	1:179772066-179891302	Hcolon	Lcolon	NOTEST	0.146008	0.21745	0.574635	0	1	1	no
XLOC_000537	XLOC_000537	7SK	1:179950609-180067851	Hcolon	Lcolon	NOTEST	0	0.250456	inf	0	1	1	no
XLOC_000538	XLOC_000538	ENSSSCG00000004920	1:180185936-180187416	Hcolon	Lcolon	OK	26.0727	22.2795	-0.226822	-0.344663	0.4987	0.981208	no
XLOC_000539	XLOC_000539	U5	1:180900947-180901063	Hcolon	Lcolon	NOTEST	0	0	0	0	1	1	no
XLOC_000540	XLOC_000540	U5	1:180909302-180909419	Hcolon	Lcolon	NOTEST	0	0	0	0	1	1	no
XLOC_000541	XLOC_000541	HACD3	1:181100249-181141948	Hcolon	Lcolon	OK	25.5853	25.4547	-0.00737914	-0.0221167	0.97405	0.999113	no
XLOC_000542	XLOC_000542	U6atac	1:181100249-181141948	Hcolon	Lcolon	NOTEST	0	0	0	0	1	1	no
XLOC_000543	XLOC_000543	SLC24A1	1:181204776-181300384	Hcolon	Lcolon	NOTEST	0.0514219	0.0576401	0.164691	0	1	1	no
XLOC_000544	XLOC_000544	ENSSSCG00000030311	1:181453613-181458386	Hcolon	Lcolon	NOTEST	0.132869	0.161924	0.285315	0	1	1	no
XLOC_000545	XLOC_000545	U2	1:181951175-181951359	Hcolon	Lcolon	NOTEST	0	0	0	0	1	1	no
XLOC_000546	XLOC_000546	DIS3L	1:182068241-182108910	Hcolon	Lcolon	OK	2.71927	2.96027	0.122512	0.317015	0.6162	0.999113	no
XLOC_000547	XLOC_000547	ENSSSCG00000029873	1:182175683-182177853	Hcolon	Lcolon	OK	131.647	112.19	-0.230727	-0.491767	0.34185	0.924987	no
XLOC_000548	XLOC_000548	SNAPC5	1:182181553-182222849	Hcolon	Lcolon	OK	1.9447	1.78983	-0.119725	-0.0771715	0.8796	0.999113	no
XLOC_000549	XLOC_000549	ENSSSCG00000004946	1:182248013-182262495	Hcolon	Lcolon	OK	8.61543	8.88067	0.0437456	0.102392	0.8699	0.999113	no
XLOC_000550	XLOC_000550	SMAD6	1:182400358-182478849	Hcolon	Lcolon	OK	9.7648	10.2821	0.0744794	0.163206	0.7668	0.999113	no
XLOC_000551	XLOC_000551	ENSSSCG00000004949	1:182582220-182582612	Hcolon	Lcolon	NOTEST	0	0	0	0	1	1	no
XLOC_000552	XLOC_000552	AAGAB	1:182853800-182893684	Hcolon	Lcolon	OK	13.9829	14.644	0.0666516	0.179501	0.76585	0.999113	no
XLOC_000553	XLOC_000553	C15orf61	1:183126893-183131818	Hcolon	Lcolon	OK	9.72812	9.67785	-0.00747382	-0.0134081	0.97805	0.999113	no
XLOC_000554	XLOC_000554	ENSSSCG00000004955	1:183148308-183197150	Hcolon	Lcolon	OK	12.0641	11.7449	-0.03868	-0.0756451	0.88095	0.999113	no
XLOC_000555	XLOC_000555	ENSSSCG00000025135	1:183329682-183510087	Hcolon	Lcolon	OK	9.92318	11.9802	0.271781	0.449482	0.40625	0.952486	no
XLOC_000556	XLOC_000556	SKOR1	1:183530605-183538635	Hcolon	Lcolon	NOTEST	0.0931729	0.161587	0.794332	0	1	1	no
XLOC_000557	XLOC_000557	ENSSSCG00000004958	1:183773063-183948887	Hcolon	Lcolon	OK	6.8743	7.26006	0.0787691	0.0790573	0.89955	0.999113	no
XLOC_000558	XLOC_000558	FEM1B	1:183773063-183948887	Hcolon	Lcolon	OK	7.4941	9.92283	0.404997	1.21326	0.1543	0.754028	no
XLOC_000559	XLOC_000559	CORO2B	1:184372305-184440477	Hcolon	Lcolon	NOTEST	0.410745	0.486032	0.242808	0	1	1	no
XLOC_000560	XLOC_000560	ENSSSCG00000021923	1:184797346-184801442	Hcolon	Lcolon	NOTEST	0	0	0	0	1	1	no
XLOC_000561	XLOC_000561	ENSSSCG00000004966	1:184845978-184875088	Hcolon	Lcolon	NOTEST	0.138628	0.257099	0.891104	0	1	1	no
XLOC_000562	XLOC_000562	GLCE	1:184978720-185092440	Hcolon	Lcolon	OK	11.9058	13.005	0.127403	0.413264	0.5538	0.991933	no
XLOC_000563	XLOC_000563	PAQR5	1:185180451-185203709	Hcolon	Lcolon	OK	5.40397	7.44536	0.462321	1.06008	0.0696	0.557922	no
XLOC_000564	XLOC_000564	KIF23	1:185212192-185303450	Hcolon	Lcolon	OK	6.26849	6.19955	-0.015953	-0.0476153	0.94165	0.999113	no
XLOC_000565	XLOC_000565	ENSSSCG00000004971	1:185983168-186028545	Hcolon	Lcolon	OK	1.91345	2.32451	0.280747	0.496769	0.3415	0.924914	no
XLOC_000566	XLOC_000566	SNORA70	1:186711472-186711607	Hcolon	Lcolon	NOTEST	0	0	0	0	1	1	no
XLOC_000567	XLOC_000567	ENSSSCG00000021937	1:186834716-186853118	Hcolon	Lcolon	NOTEST	0.0577351	0	#NAME?	0	1	1	no
XLOC_000568	XLOC_000568	ENSSSCG00000021608	1:186861345-186955988	Hcolon	Lcolon	NOTEST	0.0981691	0.0336488	-1.54472	0	1	1	no
XLOC_000569	XLOC_000569	U6	1:186861345-186955988	Hcolon	Lcolon	NOTEST	0	0	0	0	1	1	no
XLOC_000570	XLOC_000570	ENSSSCG00000023311	1:186957179-186962436	Hcolon	Lcolon	NOTEST	0	0	0	0	1	1	no
XLOC_000571	XLOC_000571	ENSSSCG00000004977	1:187711366-187712525	Hcolon	Lcolon	NOTEST	0.058026	0.07558	0.381306	0	1	1	no
XLOC_000572	XLOC_000572	ENSSSCG00000004980	1:187774211-188055229	Hcolon	Lcolon	OK	4.28485	4.78998	0.160775	0.200042	0.69015	0.999113	no
XLOC_000573	XLOC_000573	ENSSSCG00000020940	1:187774211-188055229	Hcolon	Lcolon	OK	2.41451	3.02379	0.324628	0.85793	0.25495	0.868106	no
XLOC_000574	XLOC_000574	ENSSSCG00000004984	1:188204951-188209555	Hcolon	Lcolon	NOTEST	0.00461306	0.00908451	0.977684	0	1	1	no
XLOC_000575	XLOC_000575	TRAPPC6B	1:188414020-188425861	Hcolon	Lcolon	OK	8.14238	8.64417	0.0862783	0.387862	0.70205	0.999113	no
XLOC_000576	XLOC_000576	ENSSSCG00000004988	1:188512956-188579826	Hcolon	Lcolon	NOTEST	0.488927	0.47872	-0.0304357	0	1	1	no
XLOC_000577	XLOC_000577	ENSSSCG00000020316	1:189254398-189254479	Hcolon	Lcolon	NOTEST	0	0	0	0	1	1	no
XLOC_000578	XLOC_000578	U6	1:190573325-190573432	Hcolon	Lcolon	NOTEST	0	0	0	0	1	1	no
XLOC_000579	XLOC_000579	ENSSSCG00000019982	1:191549678-191549778	Hcolon	Lcolon	NOTEST	0	0	0	0	1	1	no
XLOC_000580	XLOC_000580	LRFN5	1:191691086-191703587	Hcolon	Lcolon	NOTEST	0.0261512	0.0434594	0.732794	0	1	1	no
XLOC_000581	XLOC_000581	FSCB	1:194527559-194529863	Hcolon	Lcolon	NOTEST	0	0	0	0	1	1	no
XLOC_000582	XLOC_000582	ENSSSCG00000030679	1:194910844-194919531	Hcolon	Lcolon	OK	1.00153	1.31457	0.392395	0.70215	0.27005	0.881482	no
XLOC_000583	XLOC_000583	ENSSSCG00000021709	1:194948368-194953988	Hcolon	Lcolon	OK	1.14622	1.52785	0.414613	0.949564	0.2919	0.895369	no
XLOC_000584	XLOC_000584	snoU13	1:194967611-195143110	Hcolon	Lcolon	NOTEST	0	0	0	0	1	1	no
XLOC_000585	XLOC_000585	FAM179B	1:194967611-195143110	Hcolon	Lcolon	OK	3.66363	4.19711	0.196124	0.508872	0.45885	0.970892	no
XLOC_000586	XLOC_000586	PRPF39	1:195153591-195185563	Hcolon	Lcolon	OK	13.1148	17.9617	0.453732	1.44079	0.04315	0.450099	no
XLOC_000587	XLOC_000587	SNORD127	1:195153591-195185563	Hcolon	Lcolon	NOTEST	0	0	0	0	1	1	no
XLOC_000588	XLOC_000588	ENSSSCG00000004999	1:195196670-195219710	Hcolon	Lcolon	OK	4.15629	4.37969	0.0755322	0.246245	0.7544	0.999113	no
XLOC_000589	XLOC_000589	ENSSSCG00000021217	1:195288065-195292116	Hcolon	Lcolon	OK	77.2565	71.8338	-0.104994	-0.231744	0.65305	0.999113	no
XLOC_000590	XLOC_000590	ENSSSCG00000026988	1:195352250-195355376	Hcolon	Lcolon	NOTEST	0	0	0	0	1	1	no
XLOC_000591	XLOC_000591	ENSSSCG00000005003	1:199694830-199696984	Hcolon	Lcolon	OK	1371.62	1217.04	-0.172508	-0.358016	0.4665	0.973435	no
XLOC_000592	XLOC_000592	LRR1	1:199852534-199859970	Hcolon	Lcolon	OK	3.62603	3.94291	0.120871	0.368209	0.668	0.999113	no
XLOC_000593	XLOC_000593	MGAT2	1:199864395-199866221	Hcolon	Lcolon	OK	55.8244	53.0745	-0.0728779	-0.169236	0.7422	0.999113	no
XLOC_000594	XLOC_000594	KLHDC2	1:199945900-199957892	Hcolon	Lcolon	OK	25.6663	27.2018	0.0838279	0.214801	0.6943	0.999113	no
XLOC_000595	XLOC_000595	U6	1:200067876-200067981	Hcolon	Lcolon	NOTEST	0	0	0	0	1	1	no
XLOC_000596	XLOC_000596	Metazoa_SRP	1:200101913-200102210	Hcolon	Lcolon	NOTEST	0	0	0	0	1	1	no
XLOC_000597	XLOC_000597	ATP5S	1:200410386-200424733	Hcolon	Lcolon	OK	1.50473	1.77124	0.235259	0.854846	0.36155	0.93524	no
XLOC_000598	XLOC_000598	ENSSSCG00000005020	1:200589506-200695217	Hcolon	Lcolon	NOTEST	0.359816	0.538936	0.582855	0	1	1	no
XLOC_000599	XLOC_000599	ABHD12B	1:200923407-200991567	Hcolon	Lcolon	NOTEST	0.0553367	0.122474	1.14617	0	1	1	no
XLOC_000600	XLOC_000600	TMX1	1:201220361-201237312	Hcolon	Lcolon	OK	18.9729	22.4029	0.239747	1.13813	0.27505	0.885598	no
XLOC_000601	XLOC_000601	FRMD6	1:201656073-201698202	Hcolon	Lcolon	OK	4.2474	5.5455	0.384736	1.06347	0.08415	0.605509	no
XLOC_000602	XLOC_000602	C14orf166	1:201953124-201970820	Hcolon	Lcolon	OK	76.7637	75.3676	-0.0264792	-0.0693132	0.9041	0.999113	no
XLOC_000603	XLOC_000603	PTGDR	1:202228110-202235815	Hcolon	Lcolon	OK	0.594007	1.11044	0.902581	0.77861	0.11005	0.672423	no
XLOC_000604	XLOC_000604	PTGER2	1:202267524-202280375	Hcolon	Lcolon	OK	3.46361	4.32737	0.321213	0.798524	0.20695	0.821576	no
XLOC_000605	XLOC_000605	ENSSSCG00000029703	1:202361771-202588694	Hcolon	Lcolon	OK	1.06252	1.31883	0.311762	0.226437	0.76805	0.999113	no
XLOC_000606	XLOC_000606	ENSSSCG00000005035	1:202361771-202588694	Hcolon	Lcolon	NOTEST	0	0	0	0	1	1	no
XLOC_000607	XLOC_000607	ENSSSCG00000005036	1:202361771-202588694	Hcolon	Lcolon	NOTEST	0.0679652	0.0350196	-0.956634	0	1	1	no
XLOC_000608	XLOC_000608	PSMC6	1:202599688-202625517	Hcolon	Lcolon	OK	50.5093	54.9601	0.121837	0.425503	0.563	0.99241	no
XLOC_000609	XLOC_000609	STYX	1:202628099-202674802	Hcolon	Lcolon	OK	8.6114	9.14931	0.0874141	0.209828	0.7183	0.999113	no
XLOC_000610	XLOC_000610	ENSSSCG00000005042	1:202833908-202873552	Hcolon	Lcolon	OK	5.58284	7.67571	0.459301	0.794727	0.1281	0.709274	no
XLOC_000611	XLOC_000611	CDKN3	1:204289993-204304621	Hcolon	Lcolon	OK	8.1314	7.75265	-0.068814	-0.132353	0.80465	0.999113	no
XLOC_000612	XLOC_000612	ENSSSCG00000005048	1:204365756-204371369	Hcolon	Lcolon	OK	1.36736	0.729917	-0.905591	-0.595718	0.2511	0.865035	no
XLOC_000613	XLOC_000613	ENSSSCG00000021451	1:204424043-204425633	Hcolon	Lcolon	NOTEST	0	0.0641418	inf	0	1	1	no
XLOC_000614	XLOC_000614	SAMD4A	1:204436514-204645216	Hcolon	Lcolon	OK	1.58086	2.02645	0.358243	0.952428	0.13135	0.715109	no
XLOC_000615	XLOC_000615	SOCS4	1:204886219-204901845	Hcolon	Lcolon	OK	9.37044	10.0969	0.107727	0.327204	0.6323	0.999113	no
XLOC_000616	XLOC_000616	MAPK1IP1L	1:204908529-204920066	Hcolon	Lcolon	OK	28.9553	27.2285	-0.088708	-0.220348	0.69305	0.999113	no
XLOC_000617	XLOC_000617	LGALS3	1:204956630-204974124	Hcolon	Lcolon	OK	2844.32	2466.97	-0.205342	-0.316087	0.53805	0.989498	no
XLOC_000618	XLOC_000618	ENSSSCG00000005057	1:205236718-205238846	Hcolon	Lcolon	OK	26.2268	27.5108	0.0689557	0.162542	0.75435	0.999113	no
XLOC_000619	XLOC_000619	U4	1:205326509-205326605	Hcolon	Lcolon	NOTEST	0	0	0	0	1	1	no
XLOC_000620	XLOC_000620	KTN1	1:205432795-205534850	Hcolon	Lcolon	OK	40.5181	48.7164	0.265842	0.710141	0.2566	0.869618	no
XLOC_000621	XLOC_000621	PELI2	1:205965130-206220977	Hcolon	Lcolon	OK	0.907623	1.0431	0.200712	0.571595	0.45585	0.969858	no
XLOC_000622	XLOC_000622	TMEM260	1:206440693-206505468	Hcolon	Lcolon	OK	4.36718	5.43643	0.315958	1.07797	0.16185	0.764337	no
XLOC_000623	XLOC_000623	AP5M1	1:207004003-207027579	Hcolon	Lcolon	OK	7.69038	8.04306	0.06469	0.197229	0.78165	0.999113	no
XLOC_000624	XLOC_000624	NAA30	1:207103161-207112320	Hcolon	Lcolon	OK	18.31	21.7734	0.249932	0.545524	0.2799	0.888745	no
XLOC_000625	XLOC_000625	ENSSSCG00000029467	1:207458801-207459384	Hcolon	Lcolon	NOTEST	0	0	0	0	1	1	no
XLOC_000626	XLOC_000626	ENSSSCG00000027397	1:207707365-207707948	Hcolon	Lcolon	NOTEST	0	0	0	0	1	1	no
XLOC_000627	XLOC_000627	C14orf37	1:208103922-208149922	Hcolon	Lcolon	NOTEST	0.248704	0.352269	0.502246	0	1	1	no
XLOC_000628	XLOC_000628	ENSSSCG00000022299	1:208211101-208240161	Hcolon	Lcolon	OK	21.5886	22.4328	0.0553406	0.18944	0.8003	0.999113	no
XLOC_000629	XLOC_000629	PSMA3	1:208247110-208275880	Hcolon	Lcolon	OK	41.5183	39.8429	-0.0594251	-0.227812	0.78575	0.999113	no
XLOC_000630	XLOC_000630	ARID4A	1:208288848-208356182	Hcolon	Lcolon	OK	7.32711	8.72327	0.251625	0.76034	0.26195	0.873607	no
XLOC_000631	XLOC_000631	U6	1:208288848-208356182	Hcolon	Lcolon	NOTEST	0	0	0	0	1	1	no
XLOC_000632	XLOC_000632	TOMM20L	1:208378660-208407955	Hcolon	Lcolon	NOTEST	0.670763	0.758594	0.177526	0	1	1	no
XLOC_000633	XLOC_000633	ENSSSCG00000028783	1:208416764-208423498	Hcolon	Lcolon	OK	4.25956	4.92643	0.209839	0.209268	0.66635	0.999113	no
XLOC_000634	XLOC_000634	ENSSSCG00000023917	1:208474581-208486690	Hcolon	Lcolon	OK	3.81399	4.21452	0.144067	0.232197	0.67455	0.999113	no
XLOC_000635	XLOC_000635	ENSSSCG00000005076	1:208488016-208527177	Hcolon	Lcolon	OK	4.05157	4.32945	0.0957036	0.190457	0.724	0.999113	no
XLOC_000636	XLOC_000636	ENSSSCG00000005077	1:209033243-209062566	Hcolon	Lcolon	NOTEST	0	0	0	0	1	1	no
XLOC_000637	XLOC_000637	LRRC9	1:210023487-210151165	Hcolon	Lcolon	NOTEST	0.0127074	0.0273334	1.10499	0	1	1	no
XLOC_000638	XLOC_000638	PCNX4	1:210243301-210293196	Hcolon	Lcolon	OK	2.42812	2.64467	0.123248	0.33716	0.6792	0.999113	no
XLOC_000639	XLOC_000639	PPM1A	1:210390698-210401098	Hcolon	Lcolon	OK	40.0235	41.888	0.0656907	0.155393	0.76475	0.999113	no
XLOC_000640	XLOC_000640	SIX6	1:210607120-210609045	Hcolon	Lcolon	NOTEST	0	0	0	0	1	1	no
XLOC_000641	XLOC_000641	MNAT1	1:210846414-210869279	Hcolon	Lcolon	OK	8.5068	8.78061	0.0457049	0.0842285	0.8764	0.999113	no
XLOC_000642	XLOC_000642	SLC38A6	1:211196362-211293975	Hcolon	Lcolon	OK	3.72358	4.46599	0.262288	0.707422	0.44805	0.968238	no
XLOC_000643	XLOC_000643	ENSSSCG00000030657	1:211586461-211654615	Hcolon	Lcolon	OK	6.96047	6.87163	-0.0185308	-0.0360382	0.94755	0.999113	no
XLOC_000644	XLOC_000644	PRKCH	1:211709472-211817856	Hcolon	Lcolon	OK	7.24839	7.42221	0.0341868	0.0787565	0.8806	0.999113	no
XLOC_000645	XLOC_000645	HIF1A	1:212130957-212179888	Hcolon	Lcolon	OK	26.435	30.9402	0.227031	0.66747	0.2884	0.893622	no
XLOC_000646	XLOC_000646	7SK	1:212185067-212185380	Hcolon	Lcolon	NOTEST	0	0	0	0	1	1	no
XLOC_000647	XLOC_000647	SNAPC1	1:212192278-212218544	Hcolon	Lcolon	OK	1.79724	2.30144	0.356754	0.720917	0.2257	0.842592	no
XLOC_000648	XLOC_000648	SYT16	1:212417207-212460318	Hcolon	Lcolon	NOTEST	0.0750173	0.233038	1.63527	0	1	1	no
XLOC_000649	XLOC_000649	ENSSSCG00000005101	1:212536678-212537005	Hcolon	Lcolon	NOTEST	0	0	0	0	1	1	no
XLOC_000650	XLOC_000650	DET1	1:212696361-212718000	Hcolon	Lcolon	OK	8.98374	8.76228	-0.0360097	-0.0790553	0.8761	0.999113	no
XLOC_000651	XLOC_000651	MRPL46	1:212754936-212764272	Hcolon	Lcolon	OK	23.5395	22.3428	-0.0752701	-0.164928	0.73765	0.999113	no
XLOC_000652	XLOC_000652	NTRK3	1:212938360-213258768	Hcolon	Lcolon	NOTEST	0.0754106	0.163565	1.11703	0	1	1	no
XLOC_000653	XLOC_000653	ESR2	1:215715908-215788512	Hcolon	Lcolon	NOTEST	0	0	0	0	1	1	no
XLOC_000654	XLOC_000654	5S_rRNA	1:216180694-216180815	Hcolon	Lcolon	NOTEST	0	0	0	0	1	1	no
XLOC_000655	XLOC_000655	SGPP1	1:216298036-216383873	Hcolon	Lcolon	OK	7.43423	7.23516	-0.0391589	-0.158876	0.85525	0.999113	no
XLOC_000656	XLOC_000656	SNORD22	1:216566416-216566541	Hcolon	Lcolon	NOTEST	0	0	0	0	1	1	no
XLOC_000657	XLOC_000657	ENSSSCG00000005113	1:216638627-216665184	Hcolon	Lcolon	OK	6.12297	6.31922	0.0455147	0.0924641	0.8778	0.999113	no
XLOC_000658	XLOC_000658	RHOJ	1:216775632-216799044	Hcolon	Lcolon	OK	3.63204	4.50698	0.311383	0.855031	0.19195	0.803782	no
XLOC_000659	XLOC_000659	GPHB5	1:216816085-216821046	Hcolon	Lcolon	NOTEST	0	0	0	0	1	1	no
XLOC_000660	XLOC_000660	ENSSSCG00000005120	1:218133419-218139739	Hcolon	Lcolon	NOTEST	0	0	0	0	1	1	no
XLOC_000661	XLOC_000661	ENSSSCG00000005121	1:218164602-218178332	Hcolon	Lcolon	NOTEST	0	0	0	0	1	1	no
XLOC_000662	XLOC_000662	ENSSSCG00000029934	1:218179888-218222636	Hcolon	Lcolon	NOTEST	0.00300494	0.0081942	1.44727	0	1	1	no
XLOC_000663	XLOC_000663	LRRC19	1:218533044-218618046	Hcolon	Lcolon	OK	17.0527	15.4695	-0.140578	-0.611206	0.5582	0.991933	no
XLOC_000664	XLOC_000664	PLAA	1:218624267-218670621	Hcolon	Lcolon	OK	5.03272	5.44742	0.114234	0.425232	0.6105	0.999113	no
XLOC_000665	XLOC_000665	CAAP1	1:218678022-218722657	Hcolon	Lcolon	OK	5.78706	6.03975	0.0616588	0.228395	0.78435	0.999113	no
XLOC_000666	XLOC_000666	U6	1:218887821-218887928	Hcolon	Lcolon	NOTEST	0	0	0	0	1	1	no
XLOC_000667	XLOC_000667	TUSC1	1:219726395-219727031	Hcolon	Lcolon	OK	3.92679	4.38915	0.16059	0.250297	0.6512	0.999113	no
XLOC_000668	XLOC_000668	IZUMO3	1:221066806-221069759	Hcolon	Lcolon	NOTEST	0	0	0	0	1	1	no
XLOC_000669	XLOC_000669	U6	1:221411532-221411639	Hcolon	Lcolon	NOTEST	0	0	0	0	1	1	no
XLOC_000670	XLOC_000670	U6	1:221525687-221525794	Hcolon	Lcolon	NOTEST	0	0	0	0	1	1	no
XLOC_000671	XLOC_000671	ELAVL2	1:222015811-222090142	Hcolon	Lcolon	OK	1.6933	1.63539	-0.050209	-0.0825674	0.8893	0.999113	no
XLOC_000672	XLOC_000672	CDKN2B	1:223956056-223958921	Hcolon	Lcolon	OK	68.6204	51.047	-0.426814	-0.85124	0.0994	0.645364	no
XLOC_000673	XLOC_000673	IFNE	1:224421237-224421819	Hcolon	Lcolon	NOTEST	0.268976	0.162593	-0.726218	0	1	1	no
XLOC_000674	XLOC_000674	IFN-OMEGA-3	1:224441155-224694151	Hcolon	Lcolon	NOTEST	0.536903	0.13526	-1.98893	0	1	1	no
XLOC_000675	XLOC_000675	IFN-ALPHA-10	1:224441155-224694151	Hcolon	Lcolon	NOTEST	0	0	0	0	1	1	no
XLOC_000676	XLOC_000676	IFN-DELTA-6	1:224441155-224694151	Hcolon	Lcolon	NOTEST	0	0	0	0	1	1	no
XLOC_000677	XLOC_000677	IFN-OMEGA-7	1:224441155-224694151	Hcolon	Lcolon	NOTEST	0	0	0	0	1	1	no
XLOC_000678	XLOC_000678	ENSSSCG00000027162	1:224730486-224801189	Hcolon	Lcolon	NOTEST	0	0	0	0	1	1	no
XLOC_000679	XLOC_000679	CH242-254N12.1	1:224730486-224801189	Hcolon	Lcolon	NOTEST	0	0	0	0	1	1	no
XLOC_000680	XLOC_000680	IFN-DELTA-3	1:224730486-224801189	Hcolon	Lcolon	NOTEST	0	0	0	0	1	1	no
XLOC_000681	XLOC_000681	ENSSSCG00000028296	1:224816423-224816969	Hcolon	Lcolon	NOTEST	0	0	0	0	1	1	no
XLOC_000682	XLOC_000682	ENSSSCG00000025036	1:224827504-224828059	Hcolon	Lcolon	NOTEST	0	0	0	0	1	1	no
XLOC_000683	XLOC_000683	IFN-OMEGA-2	1:224835907-225046312	Hcolon	Lcolon	NOTEST	0	0	0	0	1	1	no
XLOC_000684	XLOC_000684	CH242-142L3.2	1:224835907-225046312	Hcolon	Lcolon	NOTEST	0	0	0	0	1	1	no
XLOC_000685	XLOC_000685	IFN-ALPHA-5,IFN-ALPHA-8	1:224835907-225046312	Hcolon	Lcolon	NOTEST	0.15691	0	#NAME?	0	1	1	no
XLOC_000686	XLOC_000686	IFN-DELTA-5	1:224835907-225046312	Hcolon	Lcolon	NOTEST	0	0	0	0	1	1	no
XLOC_000687	XLOC_000687	IFN-DELTA-7	1:224835907-225046312	Hcolon	Lcolon	NOTEST	0	0.0921024	inf	0	1	1	no
XLOC_000688	XLOC_000688	IFN-DELTA-2	1:225068018-225069114	Hcolon	Lcolon	NOTEST	0.289656	0.150168	-0.947767	0	1	1	no
XLOC_000689	XLOC_000689	IFN-ALPHA-11	1:225073669-225074215	Hcolon	Lcolon	NOTEST	0.105163	0.271204	1.36674	0	1	1	no
XLOC_000690	XLOC_000690	IFN-ALPHA-14,IFN-ALPHA-15	1:225090348-225226264	Hcolon	Lcolon	OK	0.960076	0.585482	-0.713523	-0.405774	0.44965	0.968555	no
XLOC_000691	XLOC_000691	IFN-DELTA-9	1:225090348-225226264	Hcolon	Lcolon	NOTEST	0.0605389	0.107991	0.834976	0	1	1	no
XLOC_000692	XLOC_000692	IFN-ALPHA-16	1:225090348-225226264	Hcolon	Lcolon	NOTEST	0.0398828	0	#NAME?	0	1	1	no
XLOC_000693	XLOC_000693	IFN-DELTA-10	1:225090348-225226264	Hcolon	Lcolon	NOTEST	0.221262	0.390233	0.818581	0	1	1	no
XLOC_000694	XLOC_000694	CH242-414D14.6	1:225090348-225226264	Hcolon	Lcolon	OK	1.69731	1.74938	0.0436013	0.0321593	0.96055	0.999113	no
XLOC_000695	XLOC_000695	IFN-OMEGA-5,IFN-OMEGA-6	1:225090348-225226264	Hcolon	Lcolon	OK	1.4236	1.61939	0.185907	0.126095	0.78785	0.999113	no
XLOC_000696	XLOC_000696	IFN-DELTA-11	1:225090348-225226264	Hcolon	Lcolon	NOTEST	0	0	0	0	1	1	no
XLOC_000697	XLOC_000697	IFNA1	1:225090348-225226264	Hcolon	Lcolon	NOTEST	0	0	0	0	1	1	no
XLOC_000698	XLOC_000698	IFN-DELTA-4	1:225090348-225226264	Hcolon	Lcolon	NOTEST	0.0515992	0.0541167	0.0687251	0	1	1	no
XLOC_000699	XLOC_000699	IFN-ALPHA-13	1:225090348-225226264	Hcolon	Lcolon	NOTEST	0	0	0	0	1	1	no
XLOC_000700	XLOC_000700	CH242-414D14.14	1:225249230-225249772	Hcolon	Lcolon	NOTEST	0	0	0	0	1	1	no
XLOC_000701	XLOC_000701	ENSSSCG00000030452	1:225313076-225400859	Hcolon	Lcolon	NOTEST	0	0	0	0	1	1	no
XLOC_000702	XLOC_000702	ENSSSCG00000028862	1:225313076-225400859	Hcolon	Lcolon	NOTEST	0	0.0546469	inf	0	1	1	no
XLOC_000703	XLOC_000703	IFN-ALPHAOMEGA	1:225450726-225451285	Hcolon	Lcolon	NOTEST	0	0	0	0	1	1	no
XLOC_000704	XLOC_000704	U6	1:225466185-225466289	Hcolon	Lcolon	NOTEST	0	0	0	0	1	1	no
XLOC_000705	XLOC_000705	IFNB1	1:225469553-225470114	Hcolon	Lcolon	NOTEST	0.044243	0	#NAME?	0	1	1	no
XLOC_000706	XLOC_000706	HACD4	1:225505122-225523192	Hcolon	Lcolon	OK	20.5046	21.8816	0.093773	0.180694	0.7211	0.999113	no
XLOC_000707	XLOC_000707	ENSSSCG00000005165	1:225547901-225568611	Hcolon	Lcolon	OK	3.97531	4.60454	0.211988	0.3808	0.47675	0.975407	no
XLOC_000708	XLOC_000708	ENSSSCG00000021990	1:225599643-225610235	Hcolon	Lcolon	OK	4.80683	5.62537	0.226862	0.300787	0.54485	0.99041	no
XLOC_000709	XLOC_000709	MLLT3	1:225900121-226359741	Hcolon	Lcolon	OK	3.692	3.72331	0.0121833	0.0368923	0.95555	0.999113	no
XLOC_000710	XLOC_000710	SLC24A2	1:226645476-226979819	Hcolon	Lcolon	NOTEST	0	0	0	0	1	1	no
XLOC_000711	XLOC_000711	ENSSSCG00000005169	1:227094944-227098140	Hcolon	Lcolon	OK	771.866	741.036	-0.0588061	-0.10767	0.8284	0.999113	no
XLOC_000712	XLOC_000712	ENSSSCG00000005171	1:227334092-227344720	Hcolon	Lcolon	OK	10.9239	13.9758	0.355451	0.829373	0.11835	0.691341	no
XLOC_000713	XLOC_000713	ENSSSCG00000005172	1:227346428-227347583	Hcolon	Lcolon	OK	0.386899	1.18215	1.61138	1.35394	0.07705	0.586607	no
XLOC_000714	XLOC_000714	ENSSSCG00000005173	1:227367649-227414111	Hcolon	Lcolon	OK	4.0547	5.04479	0.315199	0.950861	0.17935	0.788619	no
XLOC_000715	XLOC_000715	SCARNA8	1:227367649-227414111	Hcolon	Lcolon	NOTEST	0	0	0	0	1	1	no
XLOC_000716	XLOC_000716	ENSSSCG00000025613	1:229662566-230108309	Hcolon	Lcolon	NOTEST	0.161573	0.234985	0.540381	0	1	1	no
XLOC_000717	XLOC_000717	PSIP1	1:230981733-231017408	Hcolon	Lcolon	OK	9.88697	11.2383	0.184827	0.491266	0.41045	0.954116	no
XLOC_000718	XLOC_000718	TTC39B	1:231168302-231281653	Hcolon	Lcolon	OK	2.03038	1.8409	-0.141342	-0.444229	0.56255	0.99241	no
XLOC_000719	XLOC_000719	NFIB	1:231958096-232191301	Hcolon	Lcolon	OK	6.41163	7.13566	0.154356	0.31825	0.54235	0.989955	no
XLOC_000720	XLOC_000720	MPDZ	1:233121453-233214540	Hcolon	Lcolon	OK	1.48504	2.22248	0.581667	1.34659	0.0204	0.29974	no
XLOC_000721	XLOC_000721	U6	1:234726355-234726438	Hcolon	Lcolon	NOTEST	0	0	0	0	1	1	no
XLOC_000722	XLOC_000722	U6	1:234905795-234905878	Hcolon	Lcolon	NOTEST	0	0	0	0	1	1	no
XLOC_000723	XLOC_000723	5S_rRNA	1:235937258-235937378	Hcolon	Lcolon	NOTEST	0	0	0	0	1	1	no
XLOC_000724	XLOC_000724	U6	1:238205640-238205747	Hcolon	Lcolon	NOTEST	0	0	0	0	1	1	no
XLOC_000725	XLOC_000725	ENSSSCG00000029629	1:239097118-239102814	Hcolon	Lcolon	NOTEST	0	0	0	0	1	1	no
XLOC_000726	XLOC_000726	ENSSSCG00000005195	1:239134395-239146114	Hcolon	Lcolon	OK	1.89375	3.62043	0.934919	1.77692	0.00415	0.109984	no
XLOC_000727	XLOC_000727	7SK	1:239394284-239394603	Hcolon	Lcolon	NOTEST	0	0	0	0	1	1	no
XLOC_000728	XLOC_000728	U6	1:239512306-239512413	Hcolon	Lcolon	NOTEST	0	0	0	0	1	1	no
XLOC_000729	XLOC_000729	ENSSSCG00000022796	1:239697127-239699690	Hcolon	Lcolon	OK	1.23499	1.73949	0.494161	0.85532	0.19355	0.805785	no
XLOC_000730	XLOC_000730	ENSSSCG00000005199	1:241060723-241084165	Hcolon	Lcolon	OK	0.66152	1.21719	0.879694	1.0724	0.0476	0.472308	no
XLOC_000731	XLOC_000731	ENSSSCG00000029479	1:241243999-241247724	Hcolon	Lcolon	OK	14.9559	21.2866	0.509229	0.950218	0.0627	0.533515	no
XLOC_000732	XLOC_000732	RANBP6	1:241783023-241786341	Hcolon	Lcolon	OK	7.11117	8.15474	0.197551	0.583566	0.38235	0.942946	no
XLOC_000733	XLOC_000733	KIAA2026	1:241842298-241952442	Hcolon	Lcolon	OK	3.8838	4.59287	0.241929	0.697195	0.27435	0.885124	no
XLOC_000734	XLOC_000734	ERMP1	1:242045512-242108992	Hcolon	Lcolon	OK	11.0803	14.1946	0.357346	0.9729	0.1042	0.658184	no
XLOC_000735	XLOC_000735	PLGRKT	1:242425743-242473399	Hcolon	Lcolon	OK	73.7056	69.0325	-0.094499	-0.212073	0.66625	0.999113	no
XLOC_000736	XLOC_000736	ENSSSCG00000005216	1:242497238-242503501	Hcolon	Lcolon	NOTEST	0.0463075	0.295068	2.67173	0	1	1	no
XLOC_000737	XLOC_000737	INSL6	1:242534766-242561791	Hcolon	Lcolon	NOTEST	0.0338484	0	#NAME?	0	1	1	no
XLOC_000738	XLOC_000738	U6	1:242912772-242912879	Hcolon	Lcolon	NOTEST	0	0	0	0	1	1	no
XLOC_000739	XLOC_000739	ENSSSCG00000024538	1:242978573-243040568	Hcolon	Lcolon	NOTEST	0	0	0	0	1	1	no
XLOC_000740	XLOC_000740	AK3	1:243072942-243098761	Hcolon	Lcolon	OK	18.2269	18.0526	-0.0138642	-0.054192	0.94635	0.999113	no
XLOC_000741	XLOC_000741	ENSSSCG00000005221	1:243198174-243203157	Hcolon	Lcolon	NOTEST	0.473563	0.269806	-0.811634	0	1	1	no
XLOC_000742	XLOC_000742	ENSSSCG00000030006	1:243436039-243436513	Hcolon	Lcolon	NOTEST	0.206275	0.594276	1.52656	0	1	1	no
XLOC_000743	XLOC_000743	ENSSSCG00000005224	1:243871197-243976749	Hcolon	Lcolon	OK	0.407133	0.65788	0.692324	0.584	0.19665	0.809561	no
XLOC_000744	XLOC_000744	ENSSSCG00000025229	1:244253910-244316567	Hcolon	Lcolon	OK	2.02352	1.58273	-0.35445	-0.317768	0.52255	0.986917	no
XLOC_000745	XLOC_000745	ENSSSCG00000023544	1:244343230-244422177	Hcolon	Lcolon	NOTEST	1.30973	1.2902	-0.0216778	0	1	1	no
XLOC_000746	XLOC_000746	ENSSSCG00000005225	1:244441543-244465967	Hcolon	Lcolon	OK	0.556512	0.862751	0.632532	0.624076	0.23795	0.853923	no
XLOC_000747	XLOC_000747	ENSSSCG00000024190	1:244485254-244490071	Hcolon	Lcolon	OK	0.794256	1.22302	0.622776	0.493944	0.3331	0.919775	no
XLOC_000748	XLOC_000748	ENSSSCG00000005227	1:244815646-244861517	Hcolon	Lcolon	OK	5.64081	6.40884	0.184161	0.472103	0.41525	0.956677	no
XLOC_000749	XLOC_000749	ENSSSCG00000005230	1:245167560-245169333	Hcolon	Lcolon	NOTEST	0	0.0848602	inf	0	1	1	no
XLOC_000750	XLOC_000750	U6	1:246524025-246524112	Hcolon	Lcolon	NOTEST	0	0	0	0	1	1	no
XLOC_000751	XLOC_000751	U6	1:246759085-246759172	Hcolon	Lcolon	NOTEST	0	0	0	0	1	1	no
XLOC_000752	XLOC_000752	DMRT2	1:246943571-246952364	Hcolon	Lcolon	NOTEST	0	0.013952	inf	0	1	1	no
XLOC_000753	XLOC_000753	ENSSSCG00000021637	1:247142878-247147622	Hcolon	Lcolon	OK	2.36221	2.80205	0.246342	0.474591	0.40335	0.950788	no
XLOC_000754	XLOC_000754	ENSSSCG00000005234	1:247149408-247156926	Hcolon	Lcolon	OK	8.98793	11.9864	0.415333	1.08569	0.07325	0.572156	no
XLOC_000755	XLOC_000755	ENSSSCG00000005237	1:247184172-247207388	Hcolon	Lcolon	NOTEST	0	0	0	0	1	1	no
XLOC_000756	XLOC_000756	ENSSSCG00000023270	1:247247869-247250632	Hcolon	Lcolon	OK	1.15267	1.59512	0.468681	0.423664	0.3832	0.943193	no
XLOC_000757	XLOC_000757	ENSSSCG00000005241	1:247781742-247828122	Hcolon	Lcolon	OK	7.63101	7.98931	0.0661977	0.178998	0.77975	0.999113	no
XLOC_000758	XLOC_000758	ENSSSCG00000005242	1:247834115-247835450	Hcolon	Lcolon	NOTEST	0	0	0	0	1	1	no
XLOC_000759	XLOC_000759	ENSSSCG00000005243	1:247961313-248144476	Hcolon	Lcolon	OK	6.51897	10.897	0.741211	1.80801	0.00155	0.0542343	no
XLOC_000760	XLOC_000760	ENSSSCG00000025033	1:248529154-248617801	Hcolon	Lcolon	OK	18.3113	20.8607	0.188052	0.484965	0.42635	0.960458	no
XLOC_000761	XLOC_000761	SNORA18	1:248529154-248617801	Hcolon	Lcolon	NOTEST	0	0	0	0	1	1	no
XLOC_000762	XLOC_000762	ENSSSCG00000023646	1:248633656-248640503	Hcolon	Lcolon	OK	21.1888	20.6887	-0.0344564	-0.0569002	0.90575	0.999113	no
XLOC_000763	XLOC_000763	FXN	1:248680701-248883729	Hcolon	Lcolon	OK	4.19672	4.10356	-0.0323861	-0.0262849	0.96665	0.999113	no
XLOC_000764	XLOC_000764	ENSSSCG00000005247	1:248680701-248883729	Hcolon	Lcolon	OK	20.975	20.3452	-0.0439829	-0.0953711	0.8505	0.999113	no
XLOC_000765	XLOC_000765	FAM189A2	1:248928514-248994992	Hcolon	Lcolon	OK	1.00314	1.0709	0.0942928	0.136135	0.784	0.999113	no
XLOC_000766	XLOC_000766	PTAR1	1:249446882-249499458	Hcolon	Lcolon	OK	5.15592	5.80188	0.170292	0.355014	0.51165	0.984365	no
XLOC_000767	XLOC_000767	ENSSSCG00000026693	1:249850835-249888226	Hcolon	Lcolon	OK	1.79357	4.59229	1.35638	0.686582	0.35175	0.930041	no
XLOC_000768	XLOC_000768	KLF9	1:250030152-250057245	Hcolon	Lcolon	OK	6.08271	6.37586	0.067905	0.193349	0.7584	0.999113	no
XLOC_000769	XLOC_000769	ENSSSCG00000027959	1:250150180-250169133	Hcolon	Lcolon	OK	5.6587	6.65	0.232883	0.504121	0.40125	0.949574	no
XLOC_000770	XLOC_000770	ENSSSCG00000020904	1:251516497-251520475	Hcolon	Lcolon	OK	1.92558	1.8947	-0.0233218	-0.0264624	0.9611	0.999113	no
XLOC_000771	XLOC_000771	ENSSSCG00000005260	1:251538433-251552195	Hcolon	Lcolon	OK	13.8937	15.4511	0.153281	0.29933	0.53945	0.989683	no
XLOC_000772	XLOC_000772	C9orf85	1:251759568-251826139	Hcolon	Lcolon	OK	3.20528	3.53586	0.141612	0.41114	0.5974	0.997614	no
XLOC_000773	XLOC_000773	TMC1	1:252508776-252617639	Hcolon	Lcolon	NOTEST	0.0768582	0.0865896	0.171996	0	1	1	no
XLOC_000774	XLOC_000774	ENSSSCG00000028996	1:252793169-252808540	Hcolon	Lcolon	OK	30.8781	33.8378	0.132049	0.28269	0.57005	0.993383	no
XLOC_000775	XLOC_000775	ANXA1	1:252989613-253007803	Hcolon	Lcolon	OK	48.4232	66.7863	0.463854	1.25538	0.0351	0.405791	no
XLOC_000776	XLOC_000776	ENSSSCG00000019430	1:252989613-253007803	Hcolon	Lcolon	NOTEST	0	0	0	0	1	1	no
XLOC_000777	XLOC_000777	RORB	1:254616169-254671808	Hcolon	Lcolon	NOTEST	0.0137386	0.0341665	1.31435	0	1	1	no
XLOC_000778	XLOC_000778	OSTF1	1:255040335-255094990	Hcolon	Lcolon	OK	103.227	104.088	0.0119778	0.0290226	0.95675	0.999113	no
XLOC_000779	XLOC_000779	ENSSSCG00000023520	1:255618170-255748875	Hcolon	Lcolon	OK	0.971882	2.29564	1.24004	1.55259	0.00385	0.104672	no
XLOC_000780	XLOC_000780	ENSSSCG00000005274	1:255618170-255748875	Hcolon	Lcolon	NOTEST	0	0.0226569	inf	0	1	1	no
XLOC_000781	XLOC_000781	GCNT1	1:256219661-256220948	Hcolon	Lcolon	OK	21.0892	22.5635	0.0974862	0.240217	0.66445	0.999113	no
XLOC_000782	XLOC_000782	FOXB2	1:256669230-256670523	Hcolon	Lcolon	NOTEST	0	0	0	0	1	1	no
XLOC_000783	XLOC_000783	VPS13A	1:256783357-257095026	Hcolon	Lcolon	OK	7.60173	10.2651	0.433354	1.48189	0.06045	0.526179	no
XLOC_000784	XLOC_000784	U6	1:257106370-257310461	Hcolon	Lcolon	NOTEST	0	0	0	0	1	1	no
XLOC_000785	XLOC_000785	U6	1:257713169-257713273	Hcolon	Lcolon	NOTEST	0	0	0	0	1	1	no
XLOC_000786	XLOC_000786	CEP78	1:257749459-257780509	Hcolon	Lcolon	OK	3.50192	3.41971	-0.034271	-0.0928291	0.8954	0.999113	no
XLOC_000787	XLOC_000787	PSAT1	1:257809814-257834732	Hcolon	Lcolon	OK	2.78247	2.42637	-0.197567	-0.369216	0.52585	0.987691	no
XLOC_000788	XLOC_000788	TLE4	1:259252401-259399473	Hcolon	Lcolon	OK	5.81091	6.88028	0.243702	0.678738	0.2674	0.879759	no
XLOC_000789	XLOC_000789	SNORA67	1:259252401-259399473	Hcolon	Lcolon	NOTEST	0	0	0	0	1	1	no
XLOC_000790	XLOC_000790	ENSSSCG00000005292	1:262080693-262087247	Hcolon	Lcolon	NOTEST	0.0461719	0.0334851	-0.463496	0	1	1	no
XLOC_000791	XLOC_000791	ENSSSCG00000022044	1:263169263-263171528	Hcolon	Lcolon	NOTEST	0.00501799	0.00676939	0.431917	0	1	1	no
XLOC_000792	XLOC_000792	PHF24	1:263282928-263304033	Hcolon	Lcolon	NOTEST	0	0.0390135	inf	0	1	1	no
XLOC_000793	XLOC_000793	DNAJB5	1:263316066-263324929	Hcolon	Lcolon	OK	1.61253	1.50516	-0.0994105	-0.18702	0.72115	0.999113	no
XLOC_000794	XLOC_000794	C9orf131	1:263370395-263374351	Hcolon	Lcolon	NOTEST	0.0208229	0.0187084	-0.154488	0	1	1	no
XLOC_000795	XLOC_000795	ENSSSCG00000027582	1:263531904-263538607	Hcolon	Lcolon	NOTEST	0.0278285	0	#NAME?	0	1	1	no
XLOC_000796	XLOC_000796	ENSSSCG00000025750	1:263540242-263544688	Hcolon	Lcolon	NOTEST	0.299464	0.143082	-1.06554	0	1	1	no
XLOC_000797	XLOC_000797	UNC13B	1:263840376-263877089	Hcolon	Lcolon	OK	17.1622	16.3869	-0.0666924	-0.152974	0.75775	0.999113	no
XLOC_000798	XLOC_000798	ENSSSCG00000005307	1:263917345-263980135	Hcolon	Lcolon	NOTEST	0.0182896	0.0107559	-0.765889	0	1	1	no
XLOC_000799	XLOC_000799	RUSC2	1:263990420-264050014	Hcolon	Lcolon	OK	2.61707	3.67146	0.4884	1.07272	0.03705	0.417408	no
XLOC_000800	XLOC_000800	TESK1	1:264066493-264078590	Hcolon	Lcolon	OK	22.9625	21.5138	-0.0940203	-0.174576	0.73105	0.999113	no
XLOC_000801	XLOC_000801	CCDC107	1:264105679-264108701	Hcolon	Lcolon	OK	12.7886	11.4478	-0.159789	-0.29925	0.54645	0.990899	no
XLOC_000802	XLOC_000802	CA9	1:264119360-264126033	Hcolon	Lcolon	OK	4.42615	4.89875	0.146362	0.257719	0.61275	0.999113	no
XLOC_000803	XLOC_000803	CREB3	1:264176183-264181561	Hcolon	Lcolon	OK	112.281	106.876	-0.0711648	-0.162609	0.7418	0.999113	no
XLOC_000804	XLOC_000804	RGP1	1:264193936-264199793	Hcolon	Lcolon	OK	8.87071	7.98889	-0.151055	-0.326842	0.49885	0.981208	no
XLOC_000805	XLOC_000805	NPR2	1:264233931-264254250	Hcolon	Lcolon	OK	2.70363	3.12363	0.208327	0.433901	0.39005	0.945412	no
XLOC_000806	XLOC_000806	TMEM8B	1:264281527-264309436	Hcolon	Lcolon	OK	1.07135	1.18992	0.151434	0.256254	0.6173	0.999113	no
XLOC_000807	XLOC_000807	ENSSSCG00000005329	1:264428755-264430267	Hcolon	Lcolon	NOTEST	0	0	0	0	1	1	no
XLOC_000808	XLOC_000808	ENSSSCG00000029631	1:264437426-264438383	Hcolon	Lcolon	NOTEST	0	0	0	0	1	1	no
XLOC_000809	XLOC_000809	ENSSSCG00000022972	1:264458735-264459695	Hcolon	Lcolon	NOTEST	0.0236114	0	#NAME?	0	1	1	no
XLOC_000810	XLOC_000810	ENSSSCG00000028577	1:264472113-264473073	Hcolon	Lcolon	NOTEST	0	0	0	0	1	1	no
XLOC_000811	XLOC_000811	OR2S2	1:264490067-264491027	Hcolon	Lcolon	NOTEST	0	0	0	0	1	1	no
XLOC_000812	XLOC_000812	ENSSSCG00000021758	1:264584039-264584999	Hcolon	Lcolon	NOTEST	0	0	0	0	1	1	no
XLOC_000813	XLOC_000813	ENSSSCG00000005335	1:264603516-264604473	Hcolon	Lcolon	NOTEST	0	0	0	0	1	1	no
XLOC_000814	XLOC_000814	MELK	1:265175023-265288283	Hcolon	Lcolon	OK	5.39359	5.94178	0.13965	0.368174	0.54065	0.989841	no
XLOC_000815	XLOC_000815	ZCCHC7	1:265851530-266021320	Hcolon	Lcolon	OK	2.61441	3.09574	0.243801	0.711404	0.3018	0.902043	no
XLOC_000816	XLOC_000816	GRHPR	1:266090936-266101840	Hcolon	Lcolon	OK	21.6447	20.94	-0.0477577	-0.103202	0.83405	0.999113	no
XLOC_000817	XLOC_000817	POLR1E	1:266104600-266125742	Hcolon	Lcolon	OK	5.2516	5.39822	0.0397282	0.0854229	0.87	0.999113	no
XLOC_000818	XLOC_000818	FRMPD1	1:266336185-266446793	Hcolon	Lcolon	NOTEST	0.10376	0.189832	0.871483	0	1	1	no
XLOC_000819	XLOC_000819	ENSSSCG00000005353	1:266336185-266446793	Hcolon	Lcolon	NOTEST	0	0	0	0	1	1	no
XLOC_000820	XLOC_000820	TRMT10B	1:266451028-266476171	Hcolon	Lcolon	OK	0.931267	1.06329	0.191275	0.288833	0.7072	0.999113	no
XLOC_000821	XLOC_000821	DCAF10	1:266502564-266612327	Hcolon	Lcolon	OK	6.76195	8.13078	0.265956	0.553459	0.2698	0.881335	no
XLOC_000822	XLOC_000822	ENSSSCG00000005358	1:266638426-266670705	Hcolon	Lcolon	OK	20.0816	15.9135	-0.335623	-0.711268	0.15285	0.75172	no
XLOC_000823	XLOC_000823	ALDH1B1	1:267166210-267167764	Hcolon	Lcolon	OK	38.5927	31.2712	-0.303493	-0.685249	0.1626	0.765527	no
XLOC_000824	XLOC_000824	ENSSSCG00000005362	1:267206076-267222456	Hcolon	Lcolon	OK	0.877845	0.533618	-0.71816	-0.560637	0.44145	0.966233	no
XLOC_000825	XLOC_000825	CCDC180	1:267252680-267327315	Hcolon	Lcolon	NOTEST	0.0183932	0.0244108	0.408346	0	1	1	no
XLOC_000826	XLOC_000826	TDRD7	1:267342109-267425086	Hcolon	Lcolon	OK	22.9388	21.3774	-0.101702	-0.226053	0.6537	0.999113	no
XLOC_000827	XLOC_000827	TSTD2	1:267513192-267658539	Hcolon	Lcolon	OK	2.5468	2.86223	0.168455	0.220925	0.7409	0.999113	no
XLOC_000828	XLOC_000828	ENSSSCG00000005366	1:267513192-267658539	Hcolon	Lcolon	OK	16.0433	17.2054	0.100883	0.161831	0.7794	0.999113	no
XLOC_000829	XLOC_000829	FOXE1	1:267835359-267836481	Hcolon	Lcolon	NOTEST	0.0803612	0.129345	0.686658	0	1	1	no
XLOC_000830	XLOC_000830	HEMGN	1:267908092-267913331	Hcolon	Lcolon	NOTEST	0.438112	0.635814	0.537304	0	1	1	no
XLOC_000831	XLOC_000831	ANP32B	1:268013288-268037409	Hcolon	Lcolon	OK	48.3604	46.2622	-0.0639932	-0.162467	0.7661	0.999113	no
XLOC_000832	XLOC_000832	NANS	1:268051415-268082286	Hcolon	Lcolon	OK	109.706	114.252	0.058577	0.13835	0.7892	0.999113	no
XLOC_000833	XLOC_000833	ENSSSCG00000026510	1:268374985-268740816	Hcolon	Lcolon	NOTEST	0.0524939	0	#NAME?	0	1	1	no
XLOC_000834	XLOC_000834	GALNT12	1:268840562-268881630	Hcolon	Lcolon	OK	74.0971	67.5175	-0.134156	-0.311803	0.5356	0.988983	no
XLOC_000835	XLOC_000835	ENSSSCG00000005381	1:269014796-269023294	Hcolon	Lcolon	OK	11.1666	11.9899	0.102629	0.27216	0.66655	0.999113	no
XLOC_000836	XLOC_000836	ENSSSCG00000005380	1:269048170-269072184	Hcolon	Lcolon	OK	9.32574	10.274	0.139703	0.267684	0.5907	0.996635	no
XLOC_000837	XLOC_000837	TGFBR1	1:269089547-269149052	Hcolon	Lcolon	OK	5.57328	6.59225	0.242243	0.487628	0.39485	0.947829	no
XLOC_000838	XLOC_000838	SEC61B	1:269209808-269222678	Hcolon	Lcolon	OK	309.171	267.945	-0.20647	-0.401168	0.42615	0.960442	no
XLOC_000839	XLOC_000839	NR4A3	1:269817144-269852707	Hcolon	Lcolon	NOTEST	0.565459	0.666779	0.237786	0	1	1	no
XLOC_000840	XLOC_000840	STX17	1:269898455-270003564	Hcolon	Lcolon	OK	14.0224	15.356	0.13107	0.441895	0.5456	0.990634	no
XLOC_000841	XLOC_000841	INVS	1:270188252-270408601	Hcolon	Lcolon	OK	2.16664	2.56879	0.24563	0.64277	0.3032	0.903074	no
XLOC_000842	XLOC_000842	MSANTD3	1:270529120-270554397	Hcolon	Lcolon	OK	0.775985	0.831448	0.0995978	0.132086	0.807	0.999113	no
XLOC_000843	XLOC_000843	ENSSSCG00000005391	1:270575097-270669977	Hcolon	Lcolon	NOTEST	0.166456	0.201301	0.27421	0	1	1	no
XLOC_000844	XLOC_000844	5S_rRNA	1:271202634-271202745	Hcolon	Lcolon	NOTEST	0	0	0	0	1	1	no
XLOC_000845	XLOC_000845	PLPPR1	1:271473333-271523248	Hcolon	Lcolon	NOTEST	0.396189	0.459486	0.213831	0	1	1	no
XLOC_000846	XLOC_000846	ENSSSCG00000005396	1:271617977-271620272	Hcolon	Lcolon	NOTEST	0	0	0	0	1	1	no
XLOC_000848	XLOC_000848	ZNF189	1:271716209-271717931	Hcolon	Lcolon	OK	4.63233	4.76242	0.0399554	0.083162	0.877	0.999113	no
XLOC_000849	XLOC_000849	U6	1:271787027-271803624	Hcolon	Lcolon	NOTEST	0	0	0	0	1	1	no
XLOC_000850	XLOC_000850	ENSSSCG00000005399	1:271840902-271868913	Hcolon	Lcolon	OK	2.12559	2.66616	0.326905	0.695728	0.1835	0.793882	no
XLOC_000851	XLOC_000851	CYLC2	1:273271805-273276442	Hcolon	Lcolon	NOTEST	0	0	0	0	1	1	no
XLOC_000852	XLOC_000852	ENSSSCG00000005403	1:274584789-274632468	Hcolon	Lcolon	OK	3.469	3.80159	0.132084	0.520446	0.5638	0.99241	no
XLOC_000853	XLOC_000853	ENSSSCG00000024075	1:274969244-274971359	Hcolon	Lcolon	NOTEST	0	0	0	0	1	1	no
XLOC_000854	XLOC_000854	ENSSSCG00000030043	1:275242259-275243222	Hcolon	Lcolon	NOTEST	0	0	0	0	1	1	no
XLOC_000855	XLOC_000855	ENSSSCG00000023185	1:275266911-275267868	Hcolon	Lcolon	NOTEST	0	0	0	0	1	1	no
XLOC_000856	XLOC_000856	ENSSSCG00000026615	1:275277284-275278241	Hcolon	Lcolon	NOTEST	0	0	0	0	1	1	no
XLOC_000857	XLOC_000857	ENSSSCG00000026483	1:275289961-275290915	Hcolon	Lcolon	NOTEST	0	0	0	0	1	1	no
XLOC_000858	XLOC_000858	ENSSSCG00000030554	1:275305908-275308387	Hcolon	Lcolon	NOTEST	0	0.0203864	inf	0	1	1	no
XLOC_000859	XLOC_000859	ENSSSCG00000026865	1:275354486-275355530	Hcolon	Lcolon	NOTEST	0.0213049	0	#NAME?	0	1	1	no
XLOC_000860	XLOC_000860	ENSSSCG00000026768	1:275395875-275396917	Hcolon	Lcolon	NOTEST	0	0	0	0	1	1	no
XLOC_000861	XLOC_000861	ABCA1	1:275474264-275507927	Hcolon	Lcolon	OK	9.90932	12.6571	0.353089	0.496692	0.20015	0.812966	no
XLOC_000862	XLOC_000862	ENSSSCG00000005418	1:275640597-275641551	Hcolon	Lcolon	NOTEST	0	0	0	0	1	1	no
XLOC_000863	XLOC_000863	ENSSSCG00000026241	1:275665249-275666206	Hcolon	Lcolon	NOTEST	0	0	0	0	1	1	no
XLOC_000864	XLOC_000864	ENSSSCG00000027930	1:275675621-275676578	Hcolon	Lcolon	NOTEST	0	0	0	0	1	1	no
XLOC_000865	XLOC_000865	ENSSSCG00000022665	1:275688298-275689252	Hcolon	Lcolon	NOTEST	0	0	0	0	1	1	no
XLOC_000866	XLOC_000866	SLC44A1	1:276190885-276352741	Hcolon	Lcolon	OK	84.3568	81.3997	-0.0514794	-0.125963	0.85285	0.999113	no
XLOC_000867	XLOC_000867	ENSSSCG00000025412	1:276424322-276424427	Hcolon	Lcolon	NOTEST	0	0	0	0	1	1	no
XLOC_000868	XLOC_000868	FSD1L	1:276477078-276534946	Hcolon	Lcolon	OK	3.1132	3.78885	0.283363	0.631793	0.2962	0.89883	no
XLOC_000869	XLOC_000869	FKTN	1:276557751-276711025	Hcolon	Lcolon	OK	4.12867	4.62896	0.16501	0.517406	0.4649	0.973145	no
XLOC_000870	XLOC_000870	TMEM38B	1:276767825-276818432	Hcolon	Lcolon	OK	6.75381	6.47777	-0.060204	-0.159935	0.8213	0.999113	no
XLOC_000871	XLOC_000871	ENSSSCG00000005430	1:277198755-277199393	Hcolon	Lcolon	NOTEST	0	0	0	0	1	1	no
XLOC_000872	XLOC_000872	ENSSSCG00000005431	1:278058493-278100676	Hcolon	Lcolon	OK	0.922197	0.965938	0.0668556	0.177455	0.82455	0.999113	no
XLOC_000873	XLOC_000873	U6	1:278261385-278261490	Hcolon	Lcolon	NOTEST	0	0	0	0	1	1	no
XLOC_000874	XLOC_000874	RPS16	1:278301804-278302307	Hcolon	Lcolon	NOTEST	0	0	0	0	1	1	no
XLOC_000875	XLOC_000875	ENSSSCG00000023284	1:278444359-278444472	Hcolon	Lcolon	NOTEST	0	0	0	0	1	1	no
XLOC_000876	XLOC_000876	ENSSSCG00000026467	1:278643317-278648916	Hcolon	Lcolon	OK	3.06521	3.6659	0.258183	0.314383	0.53595	0.989185	no
XLOC_000877	XLOC_000877	RAD23B	1:278901472-278948163	Hcolon	Lcolon	OK	33.0714	33.5267	0.0197287	0.0620534	0.92765	0.999113	no
XLOC_000878	XLOC_000878	ACTL7A	1:280413750-280415070	Hcolon	Lcolon	NOTEST	0.0179883	0.028082	0.642586	0	1	1	no
XLOC_000879	XLOC_000879	IKBKAP	1:280440241-280511374	Hcolon	Lcolon	OK	3.53222	3.97598	0.170735	0.479813	0.4579	0.970589	no
XLOC_000880	XLOC_000880	ENSSSCG00000005442	1:280529218-280533010	Hcolon	Lcolon	OK	1.28237	0.798883	-0.682753	-0.792141	0.17075	0.776129	no
XLOC_000881	XLOC_000881	PALM2	1:281510946-281730889	Hcolon	Lcolon	NOTEST	0.156388	0.290524	0.893527	0	1	1	no
XLOC_000882	XLOC_000882	ENSSSCG00000005451	1:281917464-281919779	Hcolon	Lcolon	OK	5.99382	7.15438	0.25535	0.521813	0.28675	0.892706	no
XLOC_000883	XLOC_000883	MUSK	1:282424653-282563435	Hcolon	Lcolon	NOTEST	0.0604447	0.110687	0.8728	0	1	1	no
XLOC_000884	XLOC_000884	ENSSSCG00000005460	1:283217646-283224893	Hcolon	Lcolon	OK	10.9533	10.1026	-0.116641	-0.214797	0.6782	0.999113	no
XLOC_000885	XLOC_000885	GNG10	1:283259090-283266590	Hcolon	Lcolon	OK	55.0272	55.2379	0.00551326	0.0185612	0.98035	0.999113	no
XLOC_000886	XLOC_000886	ENSSSCG00000022780	1:283440943-283479545	Hcolon	Lcolon	OK	18.3091	21.6464	0.241569	0.804991	0.3071	0.905059	no
XLOC_000887	XLOC_000887	HSDL2	1:283908772-283976617	Hcolon	Lcolon	OK	26.8447	29.2639	0.124485	0.336445	0.59055	0.996629	no
XLOC_000888	XLOC_000888	KIAA1958	1:283985015-284161849	Hcolon	Lcolon	NOTEST	0.396677	0.575186	0.536064	0	1	1	no
XLOC_000889	XLOC_000889	SNX30	1:284234457-284358731	Hcolon	Lcolon	OK	4.45038	4.89139	0.136314	0.263551	0.5988	0.998132	no
XLOC_000890	XLOC_000890	ENSSSCG00000005473	1:284427643-284428084	Hcolon	Lcolon	NOTEST	0	0	0	0	1	1	no
XLOC_000891	XLOC_000891	SLC31A2	1:284589319-284600766	Hcolon	Lcolon	OK	4.09851	5.0453	0.29984	0.832833	0.1999	0.812587	no
XLOC_000892	XLOC_000892	ENSSSCG00000028992	1:284642843-284644552	Hcolon	Lcolon	OK	49.1976	46.6174	-0.0777202	-0.148343	0.7639	0.999113	no
XLOC_000893	XLOC_000893	PRPF4	1:284648636-284677112	Hcolon	Lcolon	OK	15.3761	16.447	0.097135	0.200349	0.7157	0.999113	no
XLOC_000894	XLOC_000894	ENSSSCG00000029221	1:284727820-284751025	Hcolon	Lcolon	OK	35.3744	34.6495	-0.0298683	-0.0637971	0.8944	0.999113	no
XLOC_000895	XLOC_000895	ENSSSCG00000021173	1:284757651-284772840	Hcolon	Lcolon	OK	33.5607	33.1762	-0.0166269	-0.0371999	0.9444	0.999113	no
XLOC_000896	XLOC_000896	C9orf43	1:284834362-284852129	Hcolon	Lcolon	NOTEST	0.0345743	0.0388372	0.167741	0	1	1	no
XLOC_000897	XLOC_000897	ENSSSCG00000005480	1:284871910-284991153	Hcolon	Lcolon	OK	10.4358	10.8475	0.0558218	0.125014	0.8103	0.999113	no
XLOC_000898	XLOC_000898	ENSSSCG00000022235	1:285154897-285156404	Hcolon	Lcolon	NOTEST	0	0	0	0	1	1	no
XLOC_000899	XLOC_000899	ZNF618	1:285628675-285700029	Hcolon	Lcolon	OK	5.50909	5.84748	0.0860004	0.179909	0.72685	0.999113	no
XLOC_000900	XLOC_000900	ENSSSCG00000005487	1:285795978-286174228	Hcolon	Lcolon	OK	0.743787	1.06268	0.514742	0.270965	0.6157	0.999113	no
XLOC_000901	XLOC_000901	ENSSSCG00000023475	1:285795978-286174228	Hcolon	Lcolon	NOTEST	0.149901	0.148062	-0.0178099	0	1	1	no
XLOC_000902	XLOC_000902	ENSSSCG00000027008	1:285795978-286174228	Hcolon	Lcolon	NOTEST	0	0	0	0	1	1	no
XLOC_000903	XLOC_000903	ENSSSCG00000018765	1:285795978-286174228	Hcolon	Lcolon	NOTEST	0	0	0	0	1	1	no
XLOC_000904	XLOC_000904	ENSSSCG00000005488	1:286190550-286194344	Hcolon	Lcolon	NOTEST	0	0	0	0	1	1	no
XLOC_000905	XLOC_000905	ENSSSCG00000025956	1:286640942-286648888	Hcolon	Lcolon	OK	1.12223	2.71548	1.27484	1.69057	0.00345	0.0968087	no
XLOC_000906	XLOC_000906	PAPPA	1:287904366-288136642	Hcolon	Lcolon	NOTEST	0.275115	0.519168	0.916164	0	1	1	no
XLOC_000907	XLOC_000907	TRIM32	1:288450252-288462903	Hcolon	Lcolon	OK	3.47859	3.32813	-0.0637917	-0.131345	0.8071	0.999113	no
XLOC_000908	XLOC_000908	TLR4	1:289775821-289785847	Hcolon	Lcolon	OK	6.53112	7.41301	0.182729	0.377238	0.4948	0.980519	no
XLOC_000909	XLOC_000909	ENSSSCG00000022627	1:291591737-291659211	Hcolon	Lcolon	NOTEST	0.0560766	0	#NAME?	0	1	1	no
XLOC_000910	XLOC_000910	ENSSSCG00000005505	1:292326415-292373287	Hcolon	Lcolon	OK	5.67711	6.89467	0.280324	0.596973	0.23055	0.846277	no
XLOC_000911	XLOC_000911	ENSSSCG00000028551	1:292546950-292572998	Hcolon	Lcolon	OK	4.68368	5.80219	0.308957	0.527159	0.29055	0.894798	no
XLOC_000912	XLOC_000912	ENSSSCG00000028006	1:292587266-292594194	Hcolon	Lcolon	OK	0.913341	0.223101	-2.03345	-1.44878	0.02115	0.305729	no
XLOC_000913	XLOC_000913	PSMD5	1:292950894-292968201	Hcolon	Lcolon	OK	11.2035	11.897	0.086641	0.259254	0.7038	0.999113	no
XLOC_000914	XLOC_000914	ENSSSCG00000005508	1:292975895-292997306	Hcolon	Lcolon	NOTEST	0.0891888	0.034495	-1.37047	0	1	1	no
XLOC_000915	XLOC_000915	RAB14	1:293477530-293504330	Hcolon	Lcolon	OK	60.0586	62.3132	0.0531662	0.160092	0.8018	0.999113	no
XLOC_000916	XLOC_000916	ENSSSCG00000022449	1:293612915-293613989	Hcolon	Lcolon	NOTEST	0	0	0	0	1	1	no
XLOC_000917	XLOC_000917	ENSSSCG00000005519	1:293629344-293704926	Hcolon	Lcolon	NOTEST	0.0967836	0.102713	0.0857787	0	1	1	no
XLOC_000918	XLOC_000918	MORN5	1:294559948-294571745	Hcolon	Lcolon	NOTEST	0	0	0	0	1	1	no
XLOC_000919	XLOC_000919	MRRF	1:294661291-294714165	Hcolon	Lcolon	OK	9.92586	8.97603	-0.145114	-0.321364	0.5283	0.987863	no
XLOC_000920	XLOC_000920	PTGS1	1:294753877-294780705	Hcolon	Lcolon	OK	5.99964	7.48479	0.319086	0.706328	0.16345	0.766357	no
XLOC_000921	XLOC_000921	ENSSSCG00000023988	1:294923005-294923941	Hcolon	Lcolon	NOTEST	0	0	0	0	1	1	no
XLOC_000922	XLOC_000922	ENSSSCG00000005871	1:295229400-295229928	Hcolon	Lcolon	NOTEST	0	0	0	0	1	1	no
XLOC_000923	XLOC_000923	ENSSSCG00000027732	1:295277040-295278003	Hcolon	Lcolon	NOTEST	0	0	0	0	1	1	no
XLOC_000924	XLOC_000924	ENSSSCG00000029564	1:295289238-295290180	Hcolon	Lcolon	NOTEST	0	0	0	0	1	1	no
XLOC_000925	XLOC_000925	ENSSSCG00000026287	1:295304652-295305610	Hcolon	Lcolon	NOTEST	0	0	0	0	1	1	no
XLOC_000926	XLOC_000926	ENSSSCG00000022433	1:295393641-295394583	Hcolon	Lcolon	NOTEST	0	0	0	0	1	1	no
XLOC_000927	XLOC_000927	ENSSSCG00000005544	1:295439887-295440820	Hcolon	Lcolon	NOTEST	0	0	0	0	1	1	no
XLOC_000928	XLOC_000928	ENSSSCG00000028498	1:295642617-295643562	Hcolon	Lcolon	NOTEST	0	0	0	0	1	1	no
XLOC_000929	XLOC_000929	ENSSSCG00000005540	1:295846060-295846999	Hcolon	Lcolon	NOTEST	0	0	0	0	1	1	no
XLOC_000930	XLOC_000930	ENSSSCG00000028769	1:295948830-295949772	Hcolon	Lcolon	NOTEST	0	0	0	0	1	1	no
XLOC_000931	XLOC_000931	ENSSSCG00000028478	1:296106834-296108212	Hcolon	Lcolon	NOTEST	0	0	0	0	1	1	no
XLOC_000932	XLOC_000932	ENSSSCG00000030316	1:296208345-296209281	Hcolon	Lcolon	NOTEST	0	0	0	0	1	1	no
XLOC_000933	XLOC_000933	ENSSSCG00000026182	1:296330289-296332085	Hcolon	Lcolon	OK	164.346	126.541	-0.377127	-0.785023	0.1014	0.650695	no
XLOC_000934	XLOC_000934	ENSSSCG00000005868	1:296392366-296392894	Hcolon	Lcolon	NOTEST	0	0	0	0	1	1	no
XLOC_000935	XLOC_000935	ENSSSCG00000005562	1:296527420-296528524	Hcolon	Lcolon	NOTEST	0	0	0	0	1	1	no
XLOC_000936	XLOC_000936	ENSSSCG00000028987	1:296559515-296560457	Hcolon	Lcolon	NOTEST	0	0	0	0	1	1	no
XLOC_000937	XLOC_000937	ENSSSCG00000024731	1:296612658-296613933	Hcolon	Lcolon	NOTEST	0	0	0	0	1	1	no
XLOC_000938	XLOC_000938	OR1J2	1:296616431-296617370	Hcolon	Lcolon	NOTEST	0	0	0	0	1	1	no
XLOC_000939	XLOC_000939	ENSSSCG00000027081	1:296705378-296706323	Hcolon	Lcolon	NOTEST	0	0	0	0	1	1	no
XLOC_000940	XLOC_000940	ENSSSCG00000024099	1:296790657-296791701	Hcolon	Lcolon	NOTEST	0	0	0	0	1	1	no
XLOC_000941	XLOC_000941	ENSSSCG00000005558	1:297063179-297064170	Hcolon	Lcolon	NOTEST	0	0	0	0	1	1	no
XLOC_000942	XLOC_000942	ENSSSCG00000026240	1:297106382-297107315	Hcolon	Lcolon	NOTEST	0	0	0	0	1	1	no
XLOC_000943	XLOC_000943	ENSSSCG00000026788	1:297187669-297188614	Hcolon	Lcolon	NOTEST	0	0	0	0	1	1	no
XLOC_000944	XLOC_000944	ENSSSCG00000020743	1:297320599-297377198	Hcolon	Lcolon	OK	6.11338	7.01767	0.199021	0.393401	0.4428	0.966575	no
XLOC_000945	XLOC_000945	ENSSSCG00000022439	1:297409404-297442956	Hcolon	Lcolon	OK	10.2644	13.1309	0.355322	0.661519	0.2091	0.824122	no
XLOC_000946	XLOC_000946	ENSSSCG00000005580	1:297409404-297442956	Hcolon	Lcolon	NOTEST	0.0427578	0.0796347	0.89721	0	1	1	no
XLOC_000947	XLOC_000947	ENSSSCG00000023197	1:297444745-297478735	Hcolon	Lcolon	OK	7.89346	8.92667	0.177465	0.51584	0.4339	0.963267	no
XLOC_000948	XLOC_000948	ENSSSCG00000030216	1:297497642-297714461	Hcolon	Lcolon	NOTEST	0.550486	0.607841	0.142987	0	1	1	no
XLOC_000949	XLOC_000949	ENSSSCG00000005585	1:297816369-297887429	Hcolon	Lcolon	OK	2.52208	2.42848	-0.0545584	-0.109125	0.8265	0.999113	no
XLOC_000950	XLOC_000950	NEK6	1:298850330-298942265	Hcolon	Lcolon	OK	42.2602	42.1186	-0.00484458	-0.0120521	0.9809	0.999113	no
XLOC_000951	XLOC_000951	ADGRD2	1:299032503-299050804	Hcolon	Lcolon	NOTEST	0	0	0	0	1	1	no
XLOC_000952	XLOC_000952	NR6A1	1:299074849-299106337	Hcolon	Lcolon	OK	1.44134	0.931711	-0.62946	-0.715971	0.15615	0.757274	no
XLOC_000953	XLOC_000953	NR5A1	1:299120562-299135428	Hcolon	Lcolon	NOTEST	0.0517858	0.00784386	-2.72292	0	1	1	no
XLOC_000954	XLOC_000954	ssc-mir-181a-2	1:299188158-299395838	Hcolon	Lcolon	NOTEST	0	0	0	0	1	1	no
XLOC_000955	XLOC_000955	ssc-mir-181b-2	1:299188158-299395838	Hcolon	Lcolon	NOTEST	0	0	0	0	1	1	no
XLOC_000956	XLOC_000956	OLFML2A	1:299402515-299429476	Hcolon	Lcolon	OK	5.04036	6.27434	0.315937	0.74189	0.15385	0.75307	no
XLOC_000957	XLOC_000957	U6	1:299437719-299437827	Hcolon	Lcolon	NOTEST	0	0	0	0	1	1	no
XLOC_000958	XLOC_000958	WDR38	1:299458569-299467317	Hcolon	Lcolon	NOTEST	0.0678195	0	#NAME?	0	1	1	no
XLOC_000959	XLOC_000959	ARPC5L	1:299470823-299479050	Hcolon	Lcolon	OK	57.5017	51.7644	-0.151645	-0.386708	0.48605	0.978066	no
XLOC_000960	XLOC_000960	PPP6C	1:299702673-299727172	Hcolon	Lcolon	OK	28.6058	28.252	-0.0179525	-0.0542017	0.9357	0.999113	no
XLOC_000961	XLOC_000961	GAPVD1	1:299771697-300126813	Hcolon	Lcolon	OK	9.79825	10.465	0.0949729	0.199049	0.7208	0.999113	no
XLOC_000962	XLOC_000962	PBX3	1:300208110-300433703	Hcolon	Lcolon	OK	17.3486	18.0584	0.0578523	0.147862	0.7976	0.999113	no
XLOC_000963	XLOC_000963	ENSSSCG00000027126	1:300987666-300997401	Hcolon	Lcolon	OK	1.33689	1.90672	0.512205	0.505504	0.547	0.990914	no
XLOC_000964	XLOC_000964	U6	1:300987666-300997401	Hcolon	Lcolon	NOTEST	0	0	0	0	1	1	no
XLOC_000965	XLOC_000965	LMX1B	1:301225139-301230939	Hcolon	Lcolon	NOTEST	0	0	0	0	1	1	no
XLOC_000966	XLOC_000966	RALGPS1	1:301441559-301671043	Hcolon	Lcolon	OK	6.76944	5.20517	-0.37909	-0.323936	0.51735	0.985286	no
XLOC_000967	XLOC_000967	ENSSSCG00000005609	1:301701193-301833924	Hcolon	Lcolon	OK	1.33914	1.79446	0.422241	0.804812	0.1113	0.67613	no
XLOC_000968	XLOC_000968	ENSSSCG00000005610	1:301835732-301844619	Hcolon	Lcolon	OK	4.57331	3.90924	-0.226353	-0.395046	0.43365	0.963208	no
XLOC_000969	XLOC_000969	ZNF79	1:301852484-301870268	Hcolon	Lcolon	OK	3.63044	3.84053	0.08116	0.15808	0.7478	0.999113	no
XLOC_000970	XLOC_000970	ENSSSCG00000005613	1:301878106-301918956	Hcolon	Lcolon	OK	2.951	3.21372	0.123041	0.228696	0.6428	0.999113	no
XLOC_000971	XLOC_000971	STXBP1	1:302057982-302090174	Hcolon	Lcolon	OK	8.63799	10.0757	0.222116	0.465244	0.34845	0.928771	no
XLOC_000972	XLOC_000972	ENSSSCG00000005618	1:302101844-302105493	Hcolon	Lcolon	NOTEST	0.156745	0.146503	-0.0974865	0	1	1	no
XLOC_000973	XLOC_000973	ENSSSCG00000024597	1:302108513-302109397	Hcolon	Lcolon	NOTEST	0.0849927	0.0991623	0.222454	0	1	1	no
XLOC_000974	XLOC_000974	ENSSSCG00000005616	1:302119557-302120983	Hcolon	Lcolon	OK	0.865001	1.26389	0.547093	0.404713	0.42155	0.959293	no
XLOC_000975	XLOC_000975	CDK9	1:302142851-302207383	Hcolon	Lcolon	OK	126.636	114.612	-0.143931	-0.326759	0.52095	0.986382	no
XLOC_000976	XLOC_000976	FPGS	1:302224596-302231230	Hcolon	Lcolon	OK	2.59408	3.24824	0.324438	0.593948	0.2597	0.871441	no
XLOC_000977	XLOC_000977	SLC25A25	1:302453221-302567491	Hcolon	Lcolon	OK	21.7512	23.358	0.102819	0.220223	0.648	0.999113	no
XLOC_000978	XLOC_000978	ENSSSCG00000005638	1:302600678-302605199	Hcolon	Lcolon	OK	3.79582	3.61614	-0.0699601	-0.107339	0.83335	0.999113	no
XLOC_000979	XLOC_000979	C9orf16	1:302606723-302610204	Hcolon	Lcolon	OK	68.1114	62.1032	-0.133228	-0.298331	0.563	0.99241	no
XLOC_000980	XLOC_000980	DNM1	1:302643445-302691985	Hcolon	Lcolon	OK	1.65708	3.02154	0.866645	1.44142	0.004	0.107206	no
XLOC_000981	XLOC_000981	SWI5	1:302710778-302716875	Hcolon	Lcolon	OK	13.7863	11.5458	-0.255868	-0.488318	0.33365	0.920133	no
XLOC_000982	XLOC_000982	ENSSSCG00000005646	1:302736094-302814406	Hcolon	Lcolon	OK	23.0382	24.0178	0.0600744	0.0504648	0.91935	0.999113	no
XLOC_000983	XLOC_000983	ENSSSCG00000005648	1:302736094-302814406	Hcolon	Lcolon	OK	43.4455	30.0343	-0.532593	-0.599123	0.26925	0.881107	no
XLOC_000984	XLOC_000984	URM1	1:302736094-302814406	Hcolon	Lcolon	OK	67.096	62.9611	-0.0917674	-0.115125	0.81875	0.999113	no
XLOC_000985	XLOC_000985	U3	1:302817457-302817676	Hcolon	Lcolon	NOTEST	0	0	0	0	1	1	no
XLOC_000986	XLOC_000986	ODF2	1:302880018-302916932	Hcolon	Lcolon	OK	8.04645	8.66494	0.106838	0.190036	0.7049	0.999113	no
XLOC_000987	XLOC_000987	GLE1	1:302917897-302944879	Hcolon	Lcolon	OK	12.1268	12.7559	0.0729704	0.159959	0.74935	0.999113	no
XLOC_000988	XLOC_000988	SPTAN1	1:302971842-303054229	Hcolon	Lcolon	OK	47.9753	53.5154	0.157665	0.320102	0.54075	0.989841	no
XLOC_000989	XLOC_000989	SET	1:303074194-303088325	Hcolon	Lcolon	OK	125.276	133.775	0.0947019	0.27402	0.6951	0.999113	no
XLOC_000990	XLOC_000990	PKN3	1:303093221-303107386	Hcolon	Lcolon	OK	4.80734	4.84598	0.0115498	0.0158541	0.97205	0.999113	no
XLOC_000991	XLOC_000991	TBC1D13	1:303151696-303165931	Hcolon	Lcolon	OK	23.9324	24.2903	0.0214142	0.0467055	0.92205	0.999113	no
XLOC_000992	XLOC_000992	ENDOG	1:303170033-303183167	Hcolon	Lcolon	OK	5.54806	5.89802	0.0882453	0.145374	0.7743	0.999113	no
XLOC_000993	XLOC_000993	LRRC8A	1:303225708-303256403	Hcolon	Lcolon	OK	16.0939	15.9199	-0.0156834	-0.0336052	0.9404	0.999113	no
XLOC_000994	XLOC_000994	PHYHD1	1:303258824-303270695	Hcolon	Lcolon	OK	5.41099	6.04739	0.160419	0.276105	0.5709	0.993513	no
XLOC_000995	XLOC_000995	NUP188	1:303275682-303329083	Hcolon	Lcolon	OK	12.2109	14.145	0.212122	0.482887	0.33805	0.923128	no
XLOC_000996	XLOC_000996	FAM73B	1:303351065-303380151	Hcolon	Lcolon	OK	22.8517	20.7787	-0.137198	-0.320837	0.53995	0.989829	no
XLOC_000997	XLOC_000997	DOLPP1	1:303391082-303400174	Hcolon	Lcolon	OK	21.541	20.8834	-0.0447245	-0.106214	0.8376	0.999113	no
XLOC_000998	XLOC_000998	PTPA	1:303417951-303447712	Hcolon	Lcolon	OK	72.5201	72.6714	0.00300747	0.00674111	0.98955	0.999113	no
XLOC_000999	XLOC_000999	NTMT1	1:303687310-303696507	Hcolon	Lcolon	OK	16.9059	15.5598	-0.119709	-0.264627	0.606	0.999113	no
XLOC_001000	XLOC_001000	PRRX2	1:303720887-303770893	Hcolon	Lcolon	OK	3.58475	4.51957	0.334315	0.517435	0.29735	0.899397	no
XLOC_001001	XLOC_001001	ENSSSCG00000005674	1:303804122-303806765	Hcolon	Lcolon	OK	9.3708	11.5797	0.305355	0.223056	0.6595	0.999113	no
XLOC_001002	XLOC_001002	TOR1B	1:303864105-303869260	Hcolon	Lcolon	OK	22.1086	22.2524	0.00935506	0.0201983	0.9704	0.999113	no
XLOC_001003	XLOC_001003	USP20	1:303892885-303935551	Hcolon	Lcolon	OK	11.5906	11.2665	-0.0409171	-0.0981189	0.85085	0.999113	no
XLOC_001004	XLOC_001004	NCS1	1:304186076-304192568	Hcolon	Lcolon	OK	3.55197	3.67991	0.0510535	0.0594838	0.9125	0.999113	no
XLOC_001006	XLOC_001006	ASS1	1:304454128-304508998	Hcolon	Lcolon	OK	577.421	523.176	-0.142327	-0.239488	0.61855	0.999113	no
XLOC_001007	XLOC_001007	FUBP3	1:304575333-304625560	Hcolon	Lcolon	OK	16.2252	17.1387	0.0790245	0.273847	0.71615	0.999113	no
XLOC_001008	XLOC_001008	PRDM12	1:304646520-304662114	Hcolon	Lcolon	NOTEST	0.0289154	0	#NAME?	0	1	1	no
XLOC_001009	XLOC_001009	EXOSC2	1:304671175-304679921	Hcolon	Lcolon	OK	9.70268	9.9611	0.0379205	0.0728559	0.88645	0.999113	no
XLOC_001010	XLOC_001010	ABL1	1:304685888-304829672	Hcolon	Lcolon	OK	20.8528	21.68	0.056128	0.130515	0.7982	0.999113	no
XLOC_001011	XLOC_001011	LAMC3	1:304979407-305098340	Hcolon	Lcolon	OK	0.927462	1.50658	0.699915	1.24539	0.0168	0.268926	no
XLOC_001012	XLOC_001012	NUP214	1:305131024-305241772	Hcolon	Lcolon	OK	8.27153	9.34545	0.176109	0.362129	0.4418	0.966336	no
XLOC_001013	XLOC_001013	PLPP7	1:305296656-305297166	Hcolon	Lcolon	OK	0.377042	1.23525	1.712	1.13718	0.0666	0.547783	no
XLOC_001014	XLOC_001014	ENSSSCG00000005715	1:305377244-305439325	Hcolon	Lcolon	OK	22.2409	25.5816	0.201896	0.445885	0.37545	0.940789	no
XLOC_001015	XLOC_001015	SNORD62	1:305377244-305439325	Hcolon	Lcolon	NOTEST	0	0	0	0	1	1	no
XLOC_001016	XLOC_001016	SNORD62	1:305377244-305439325	Hcolon	Lcolon	NOTEST	0	0	0	0	1	1	no
XLOC_001017	XLOC_001017	POMT1	1:305440957-305462254	Hcolon	Lcolon	OK	16.0631	16.9061	0.073791	0.0773938	0.88115	0.999113	no
XLOC_001018	XLOC_001018	ENSSSCG00000005721	1:306021148-306021451	Hcolon	Lcolon	NOTEST	1.48528	0.272561	-2.44608	0	1	1	no
XLOC_001019	XLOC_001019	NTNG2	1:306096985-306137454	Hcolon	Lcolon	NOTEST	0.284117	0.309389	0.122936	0	1	1	no
XLOC_001020	XLOC_001020	ENSSSCG00000026458	1:306284352-306285021	Hcolon	Lcolon	NOTEST	0	0.0598482	inf	0	1	1	no
XLOC_001021	XLOC_001021	ENSSSCG00000005727	1:306333930-306368383	Hcolon	Lcolon	NOTEST	0.0310149	0.124559	2.00579	0	1	1	no
XLOC_001022	XLOC_001022	BARHL1	1:306405794-306412475	Hcolon	Lcolon	NOTEST	0	0	0	0	1	1	no
XLOC_001023	XLOC_001023	GTF3C4	1:306486801-306506690	Hcolon	Lcolon	OK	5.57644	6.63399	0.250533	0.527567	0.2804	0.889097	no
XLOC_001024	XLOC_001024	ENSSSCG00000023474	1:306637563-306641266	Hcolon	Lcolon	NOTEST	0.219108	0.0357578	-2.61531	0	1	1	no
XLOC_001025	XLOC_001025	ENSSSCG00000027595	1:306696778-306698101	Hcolon	Lcolon	OK	0.87833	0.842322	-0.0603914	-0.0594575	0.90185	0.999113	no
XLOC_001026	XLOC_001026	RALGDS	1:306700485-306714090	Hcolon	Lcolon	OK	25.9486	27.684	0.0933965	0.196976	0.68375	0.999113	no
XLOC_001027	XLOC_001027	ENSSSCG00000022250	1:306729964-306927497	Hcolon	Lcolon	NOTEST	0.0691776	0.0927801	0.423511	0	1	1	no
XLOC_001028	XLOC_001028	ENSSSCG00000005735	1:306729964-306927497	Hcolon	Lcolon	OK	7.55566	6.7014	-0.173095	-0.0716941	0.90765	0.999113	no
XLOC_001029	XLOC_001029	ENSSSCG00000005734	1:306729964-306927497	Hcolon	Lcolon	NOTEST	0	0	0	0	1	1	no
XLOC_001030	XLOC_001030	ADAMTS13	1:306998074-307029937	Hcolon	Lcolon	OK	3.41378	4.59571	0.42892	0.792998	0.102	0.652528	no
XLOC_001031	XLOC_001031	CACFD1	1:307030424-307039181	Hcolon	Lcolon	OK	92.8258	84.433	-0.13672	-0.292662	0.55535	0.991933	no
XLOC_001032	XLOC_001032	ADAMTSL2	1:307095607-307128748	Hcolon	Lcolon	OK	0.733789	0.954935	0.380038	0.518905	0.2993	0.900503	no
XLOC_001033	XLOC_001033	DBH	1:307178222-307198524	Hcolon	Lcolon	NOTEST	0	0	0	0	1	1	no
XLOC_001034	XLOC_001034	WDR5	1:307533211-307551074	Hcolon	Lcolon	OK	18.2439	16.1397	-0.176802	-0.42843	0.42205	0.959368	no
XLOC_001035	XLOC_001035	COL5A1	1:308064162-308174334	Hcolon	Lcolon	OK	25.3957	34.1115	0.425677	0.931535	0.0749	0.578729	no
XLOC_001036	XLOC_001036	ENSSSCG00000023333	1:308197100-308203079	Hcolon	Lcolon	OK	919.388	843.005	-0.125133	-0.248359	0.64905	0.999113	no
XLOC_001037	XLOC_001037	OLFM1	1:308316068-308353293	Hcolon	Lcolon	OK	6.73223	5.9068	-0.188708	-0.393116	0.4404	0.965721	no
XLOC_001038	XLOC_001038	PPP1R26	1:308620789-308624302	Hcolon	Lcolon	OK	7.49183	6.985	-0.101057	-0.237612	0.66105	0.999113	no
XLOC_001039	XLOC_001039	MRPS2	1:308635545-308639471	Hcolon	Lcolon	OK	28.4885	28.4533	-0.00178526	-0.00406263	0.99455	0.999116	no
XLOC_001040	XLOC_001040	PAEP	1:308664852-308669074	Hcolon	Lcolon	OK	1.75877	0.863138	-1.02691	-1.05044	0.04075	0.437769	no
XLOC_001041	XLOC_001041	LCN9	1:308696310-308697990	Hcolon	Lcolon	NOTEST	0	0	0	0	1	1	no
XLOC_001042	XLOC_001042	ENSSSCG00000005756	1:308712993-308716167	Hcolon	Lcolon	NOTEST	0	0	0	0	1	1	no
XLOC_001043	XLOC_001043	KCNT1	1:308751421-308841049	Hcolon	Lcolon	NOTEST	0.515384	0.64061	0.313798	0	1	1	no
XLOC_001044	XLOC_001044	ENSSSCG00000005766	1:308980480-308981422	Hcolon	Lcolon	NOTEST	0	0	0	0	1	1	no
XLOC_001045	XLOC_001045	ENSSSCG00000005765	1:308988714-308989629	Hcolon	Lcolon	NOTEST	0	0.0527928	inf	0	1	1	no
XLOC_001046	XLOC_001046	ENSSSCG00000005763	1:309046785-309052615	Hcolon	Lcolon	NOTEST	0.404499	0.360167	-0.167469	0	1	1	no
XLOC_001047	XLOC_001047	ENSSSCG00000025387	1:309075050-309078991	Hcolon	Lcolon	NOTEST	0	0	0	0	1	1	no
XLOC_001048	XLOC_001048	SKOR2	1:309491899-309537831	Hcolon	Lcolon	NOTEST	0.00510931	0	#NAME?	0	1	1	no
XLOC_001049	XLOC_001049	ENSSSCG00000005768	1:309569685-309592340	Hcolon	Lcolon	OK	43.0054	44.8612	0.0609525	0.241125	0.7717	0.999113	no
XLOC_001050	XLOC_001050	ENSSSCG00000005771	1:309603420-309648988	Hcolon	Lcolon	OK	1.8469	1.44341	-0.355626	-0.51843	0.33435	0.920471	no
XLOC_001051	XLOC_001051	PARD6G	1:309824501-309954689	Hcolon	Lcolon	OK	0.927854	1.15791	0.319553	0.695587	0.2909	0.895079	no
XLOC_001052	XLOC_001052	TXNL4A	1:310124468-310140583	Hcolon	Lcolon	OK	31.0394	27.3316	-0.183534	-0.416077	0.42365	0.959914	no
XLOC_001053	XLOC_001053	ENSSSCG00000023171	1:310163332-310221475	Hcolon	Lcolon	OK	31.7178	28.3331	-0.162804	-0.392757	0.4467	0.967421	no
XLOC_001054	XLOC_001054	ENSSSCG00000005779	1:310285334-310298629	Hcolon	Lcolon	NOTEST	0	0.160711	inf	0	1	1	no
XLOC_001055	XLOC_001055	TARSL2	1:311022066-311077835	Hcolon	Lcolon	NOTEST	0.0234225	0.0233472	-0.00464305	0	1	1	no
XLOC_001056	XLOC_001056	TM2D3	1:311079769-311091656	Hcolon	Lcolon	OK	5.66189	6.87496	0.280067	0.61975	0.2828	0.890416	no
XLOC_001057	XLOC_001057	U6	1:311163845-311163952	Hcolon	Lcolon	NOTEST	0	0	0	0	1	1	no
XLOC_001058	XLOC_001058	ENSSSCG00000005787	1:311558168-311582546	Hcolon	Lcolon	OK	20.3987	18.5367	-0.138096	-0.32148	0.5322	0.988146	no
XLOC_001059	XLOC_001059	ENSSSCG00000024959	1:311679124-311694725	Hcolon	Lcolon	OK	17.9796	18.5573	0.045628	0.103226	0.84595	0.999113	no
XLOC_001060	XLOC_001060	ENSSSCG00000005792	1:311869036-311869942	Hcolon	Lcolon	NOTEST	0	0	0	0	1	1	no
XLOC_001061	XLOC_001061	ENSSSCG00000005789	1:311909012-311909944	Hcolon	Lcolon	NOTEST	0	0	0	0	1	1	no
XLOC_001062	XLOC_001062	ENSSSCG00000005790	1:312080861-312081788	Hcolon	Lcolon	NOTEST	0	0	0	0	1	1	no
XLOC_001063	XLOC_001063	ENSSSCG00000023281	1:312186368-312187484	Hcolon	Lcolon	NOTEST	0	0	0	0	1	1	no
XLOC_001064	XLOC_001064	ENSSSCG00000005797	1:312263294-312264625	Hcolon	Lcolon	NOTEST	0	0	0	0	1	1	no
XLOC_001065	XLOC_001065	ENSSSCG00000005800	1:312344574-312345542	Hcolon	Lcolon	NOTEST	0	0	0	0	1	1	no
XLOC_001066	XLOC_001066	ENSSSCG00000005801	1:312359047-312359977	Hcolon	Lcolon	NOTEST	0	0	0	0	1	1	no
XLOC_001067	XLOC_001067	ENSSSCG00000005817	1:312377136-312378084	Hcolon	Lcolon	NOTEST	0	0	0	0	1	1	no
XLOC_001068	XLOC_001068	ENSSSCG00000024808	1:312400630-312401569	Hcolon	Lcolon	NOTEST	0	0	0	0	1	1	no
XLOC_001069	XLOC_001069	ENSSSCG00000005805	1:312412168-312413113	Hcolon	Lcolon	NOTEST	0	0	0	0	1	1	no
XLOC_001070	XLOC_001070	ENSSSCG00000024645	1:312471662-312472604	Hcolon	Lcolon	NOTEST	0	0	0	0	1	1	no
XLOC_001071	XLOC_001071	OR8K5	1:312483391-312484342	Hcolon	Lcolon	NOTEST	0	0.0387855	inf	0	1	1	no
XLOC_001072	XLOC_001072	ENSSSCG00000005808	1:312488058-312489016	Hcolon	Lcolon	NOTEST	0	0	0	0	1	1	no
XLOC_001073	XLOC_001073	ENSSSCG00000029786	1:312494392-312509726	Hcolon	Lcolon	NOTEST	0	0	0	0	1	1	no
XLOC_001074	XLOC_001074	ENSSSCG00000005813	1:312559735-312560693	Hcolon	Lcolon	NOTEST	0	0	0	0	1	1	no
XLOC_001075	XLOC_001075	ENSSSCG00000027333	1:312751493-312753489	Hcolon	Lcolon	NOTEST	0	0	0	0	1	1	no
XLOC_001076	XLOC_001076	ENSSSCG00000027284	1:312789942-312790881	Hcolon	Lcolon	NOTEST	0	0	0	0	1	1	no
XLOC_001077	XLOC_001077	ENSSSCG00000005821	1:312969935-312972295	Hcolon	Lcolon	NOTEST	0	0	0	0	1	1	no
XLOC_001078	XLOC_001078	ENSSSCG00000005822	1:313147802-313148705	Hcolon	Lcolon	NOTEST	0	0	0	0	1	1	no
XLOC_001079	XLOC_001079	ENSSSCG00000030144	1:313487488-313487604	Hcolon	Lcolon	NOTEST	0	0	0	0	1	1	no
XLOC_001080	XLOC_001080	ENSSSCG00000026037	1:313672414-313674105	Hcolon	Lcolon	NOTEST	0	0	0	0	1	1	no
XLOC_001081	XLOC_001081	EGFL7	1:313727476-313740538	Hcolon	Lcolon	OK	80.2937	62.3369	-0.365202	-0.584218	0.27245	0.883664	no
XLOC_001082	XLOC_001082	ssc-mir-126	1:313727476-313740538	Hcolon	Lcolon	NOTEST	0	0	0	0	1	1	no
XLOC_001083	XLOC_001083	FBXW5	1:313760867-313763290	Hcolon	Lcolon	OK	28.0469	25.5445	-0.134827	-0.323289	0.54645	0.990899	no
XLOC_001084	XLOC_001084	EDF1	1:313804887-313808752	Hcolon	Lcolon	OK	229.606	183.347	-0.324582	-0.750186	0.1447	0.737329	no
XLOC_001085	XLOC_001085	LCN8	1:313824087-313826954	Hcolon	Lcolon	NOTEST	0	0.0311669	inf	0	1	1	no
XLOC_001086	XLOC_001086	ENSSSCG00000005834	1:313829283-313830773	Hcolon	Lcolon	NOTEST	0	0	0	0	1	1	no
XLOC_001087	XLOC_001087	ENSSSCG00000005835	1:313836143-313839430	Hcolon	Lcolon	NOTEST	0	0	0	0	1	1	no
XLOC_001088	XLOC_001088	LCN10	1:313840771-313843733	Hcolon	Lcolon	NOTEST	0	0	0	0	1	1	no
XLOC_001089	XLOC_001089	SNORA17	1:313849903-313850034	Hcolon	Lcolon	NOTEST	0	0	0	0	1	1	no
XLOC_001090	XLOC_001090	SNORA17	1:313851226-313851349	Hcolon	Lcolon	NOTEST	0	0	0	0	1	1	no
XLOC_001091	XLOC_001091	TMEM141	1:313876994-313878962	Hcolon	Lcolon	OK	49.9116	49.205	-0.0205721	-0.0473483	0.92405	0.999113	no
XLOC_001092	XLOC_001092	CCDC183	1:313881748-313890301	Hcolon	Lcolon	NOTEST	0.104893	0.191188	0.866073	0	1	1	no
XLOC_001093	XLOC_001093	ENTPD8	1:314009380-314012067	Hcolon	Lcolon	OK	141.508	80.4065	-0.815501	-1.79124	0.00375	0.102829	no
XLOC_001094	XLOC_001094	EXD3	1:314032463-314078885	Hcolon	Lcolon	OK	7.0625	6.6532	-0.0861312	-0.19434	0.72495	0.999113	no
XLOC_001095	XLOC_001095	NRARP	1:314083938-314084283	Hcolon	Lcolon	OK	15.2989	13.4308	-0.187885	-0.221584	0.65005	0.999113	no
XLOC_001096	XLOC_001096	FAM166A	1:314131996-314137894	Hcolon	Lcolon	NOTEST	0	0	0	0	1	1	no
XLOC_001097	XLOC_001097	RNF208	1:314152676-314153474	Hcolon	Lcolon	NOTEST	0.124638	0.0988677	-0.334173	0	1	1	no
XLOC_001098	XLOC_001098	ENSSSCG00000005860	1:314164456-314164867	Hcolon	Lcolon	OK	40.0175	35.7104	-0.16429	-0.2819	0.563	0.99241	no
XLOC_001099	XLOC_001099	ENSSSCG00000023543	1:314536080-314536458	Hcolon	Lcolon	OK	32.2134	20.8243	-0.629395	-0.957283	0.05545	0.506721	no
XLOC_001100	XLOC_001100	ENSSSCG00000005862	1:314646460-314648079	Hcolon	Lcolon	NOTEST	0.117668	0.167335	0.508012	0	1	1	no
XLOC_001101	XLOC_001101	ENSSSCG00000022414	1:314975914-314976862	Hcolon	Lcolon	NOTEST	0	0	0	0	1	1	no
XLOC_001102	XLOC_001102	ENSSSCG00000030218	1:159166-166508	Hcolon	Lcolon	NOTEST	0	0	0	0	1	1	no
XLOC_001103	XLOC_001103	ENSSSCG00000029697	1:228293-268388	Hcolon	Lcolon	OK	10.6373	10.6617	0.00330661	0.00751487	0.98805	0.999113	no
XLOC_001104	XLOC_001104	ENSSSCG00000027842	1:935011-970530	Hcolon	Lcolon	NOTEST	0	0	0	0	1	1	no
XLOC_001105	XLOC_001105	ERMARD	1:987440-1175801	Hcolon	Lcolon	OK	4.27428	4.09813	-0.0607168	-0.139147	0.7932	0.999113	no
XLOC_001106	XLOC_001106	ENSSSCG00000027123,ENSSSCG00000027750	1:987440-1175801	Hcolon	Lcolon	NOTEST	0.453815	0.0789697	-2.52273	0	1	1	no
XLOC_001107	XLOC_001107	THBS2	1:1590788-1616464	Hcolon	Lcolon	OK	1.60671	2.58475	0.685916	1.30933	0.0079	0.169451	no
XLOC_001108	XLOC_001108	ENSSSCG00000025469	1:2202116-2202230	Hcolon	Lcolon	NOTEST	0	0	0	0	1	1	no
XLOC_001109	XLOC_001109	ENSSSCG00000004013	1:2230519-2365999	Hcolon	Lcolon	OK	11.2537	13.9439	0.309228	0.645591	0.1964	0.809415	no
XLOC_001110	XLOC_001110	ENSSSCG00000022407	1:2230519-2365999	Hcolon	Lcolon	NOTEST	0	0	0	0	1	1	no
XLOC_001111	XLOC_001111	KIF25	1:2677635-2716669	Hcolon	Lcolon	NOTEST	0.0943864	0.142371	0.593004	0	1	1	no
XLOC_001112	XLOC_001112	MLLT4	1:2720187-2815404	Hcolon	Lcolon	OK	54.4886	53.7025	-0.0209654	-0.0429475	0.93465	0.999113	no
XLOC_001113	XLOC_001113	FGFR1OP	1:3234134-3263726	Hcolon	Lcolon	OK	2.19605	2.22643	0.0198216	0.0446749	0.9327	0.999113	no
XLOC_001114	XLOC_001114	QKI	1:6380697-6487086	Hcolon	Lcolon	OK	15.5008	21.2489	0.455049	0.987313	0.0578	0.515931	no
XLOC_001115	XLOC_001115	AGPAT4	1:8330535-8439727	Hcolon	Lcolon	OK	16.6479	15.1976	-0.131501	-0.260661	0.58875	0.996308	no
XLOC_001116	XLOC_001116	ENSSSCG00000025030	1:8497660-8508425	Hcolon	Lcolon	OK	5.92327	6.91174	0.222656	0.477227	0.3645	0.93625	no
XLOC_001117	XLOC_001117	ENSSSCG00000004037	1:8516302-8538374	Hcolon	Lcolon	OK	5.4601	6.04046	0.145731	0.302362	0.5494	0.991324	no
XLOC_001118	XLOC_001118	ENSSSCG00000029556	1:8579667-8584701	Hcolon	Lcolon	NOTEST	0	0	0	0	1	1	no
XLOC_001119	XLOC_001119	SLC22A3	1:8788103-8885504	Hcolon	Lcolon	OK	0.89862	1.03512	0.204011	0.373988	0.5107	0.984147	no
XLOC_001120	XLOC_001120	SLC22A2	1:8980528-9012013	Hcolon	Lcolon	NOTEST	0.008716	0	#NAME?	0	1	1	no
XLOC_001121	XLOC_001121	ENSSSCG00000004041	1:9139441-9164338	Hcolon	Lcolon	NOTEST	0	0	0	0	1	1	no
XLOC_001122	XLOC_001122	IGF2R	1:9166934-9271240	Hcolon	Lcolon	OK	13.9714	15.3463	0.135407	0.165121	0.5595	0.992293	no
XLOC_001123	XLOC_001123	MAS1	1:9326799-9327777	Hcolon	Lcolon	NOTEST	0	0	0	0	1	1	no
XLOC_001124	XLOC_001124	PNLDC1	1:9359366-9378132	Hcolon	Lcolon	NOTEST	0.0149286	0	#NAME?	0	1	1	no
XLOC_001125	XLOC_001125	MRPL18	1:9380705-9388315	Hcolon	Lcolon	OK	50.651	46.2664	-0.130626	-0.295326	0.5506	0.991324	no
XLOC_001126	XLOC_001126	ACAT2	1:9389097-9411773	Hcolon	Lcolon	OK	45.5533	39.4058	-0.209146	-0.280837	0.62745	0.999113	no
XLOC_001127	XLOC_001127	WTAP	1:9420558-9447336	Hcolon	Lcolon	OK	34.4526	33.9898	-0.0195134	-0.0446536	0.9275	0.999113	no
XLOC_001129	XLOC_001129	DYNLT1	1:10385074-10391604	Hcolon	Lcolon	OK	103.775	80.7163	-0.362528	-0.780027	0.13145	0.715128	no
XLOC_001130	XLOC_001130	SYTL3	1:10432693-10496126	Hcolon	Lcolon	OK	5.67812	5.22686	-0.119467	-0.228783	0.64595	0.999113	no
XLOC_001131	XLOC_001131	ENSSSCG00000021348	1:10552431-10554976	Hcolon	Lcolon	NOTEST	0	0	0	0	1	1	no
XLOC_001132	XLOC_001132	ENSSSCG00000022710	1:10697917-10817553	Hcolon	Lcolon	OK	5.58242	6.16274	0.142683	0.211591	0.67385	0.999113	no
XLOC_001133	XLOC_001133	ENSSSCG00000023471	1:10880704-10886367	Hcolon	Lcolon	OK	1.52799	1.18665	-0.364741	-0.48289	0.37915	0.941604	no
XLOC_001134	XLOC_001134	GTF2H5	1:10901019-10907391	Hcolon	Lcolon	OK	78.7559	67.8205	-0.215667	-0.383145	0.4509	0.96906	no
XLOC_001135	XLOC_001135	ENSSSCG00000021649	1:11005327-11054173	Hcolon	Lcolon	OK	3.91741	4.0679	0.0543851	0.100321	0.8323	0.999113	no
XLOC_001136	XLOC_001136	ENSSSCG00000012315	1:11137153-11204971	Hcolon	Lcolon	OK	11.9451	10.1213	-0.239014	-0.487978	0.31735	0.911761	no
XLOC_001137	XLOC_001137	SNX9	1:11253579-11319029	Hcolon	Lcolon	OK	40.9403	43.6786	0.0934021	0.216972	0.6588	0.999113	no
XLOC_001138	XLOC_001138	7SK	1:11450162-11450349	Hcolon	Lcolon	NOTEST	23.4335	0	#NAME?	0	1	1	no
XLOC_001139	XLOC_001139	ZDHHC14	1:11472725-11548299	Hcolon	Lcolon	OK	1.83672	2.76807	0.591744	1.37818	0.01605	0.261714	no
XLOC_001140	XLOC_001140	5S_rRNA	1:12300420-12300539	Hcolon	Lcolon	NOTEST	0	0	0	0	1	1	no
XLOC_001141	XLOC_001141	CLDN20	1:13558884-13709772	Hcolon	Lcolon	OK	1.22754	0.504773	-1.28206	-0.35177	0.59785	0.997697	no
XLOC_001142	XLOC_001142	TIAM2	1:13558884-13709772	Hcolon	Lcolon	OK	2.21576	2.37065	0.0974809	0.177503	0.7549	0.999113	no
XLOC_001143	XLOC_001143	SCAF8	1:14015975-14166874	Hcolon	Lcolon	OK	7.59682	8.36134	0.138338	0.370496	0.5187	0.985474	no
XLOC_001144	XLOC_001144	ENSSSCG00000026391	1:14466364-14467097	Hcolon	Lcolon	NOTEST	0	0	0	0	1	1	no
XLOC_001145	XLOC_001145	ENSSSCG00000004072	1:14572709-14605560	Hcolon	Lcolon	OK	2.14145	3.03875	0.504895	0.677354	0.17525	0.783961	no
XLOC_001146	XLOC_001146	ENSSSCG00000025352	1:14740235-14753007	Hcolon	Lcolon	OK	1.60306	1.93851	0.274123	0.63984	0.27525	0.885598	no
XLOC_001147	XLOC_001147	OPRM1	1:14768971-14819128	Hcolon	Lcolon	NOTEST	0.0106053	0	#NAME?	0	1	1	no
XLOC_001148	XLOC_001148	MYCT1	1:15948006-15948519	Hcolon	Lcolon	OK	3.34698	5.60867	0.744798	0.857202	0.0792	0.592704	no
XLOC_001149	XLOC_001149	ENSSSCG00000004081	1:16065605-16221209	Hcolon	Lcolon	OK	0.683359	0.948833	0.473512	0.943815	0.0655	0.544016	no
XLOC_001150	XLOC_001150	ESR1	1:16542367-16577180	Hcolon	Lcolon	NOTEST	0.0716322	0.121468	0.761893	0	1	1	no
XLOC_001151	XLOC_001151	ESR1	1:16779137-16779254	Hcolon	Lcolon	NOTEST	0	0	0	0	1	1	no
XLOC_001152	XLOC_001152	ESR1	1:16870878-16871069	Hcolon	Lcolon	NOTEST	0	0	0	0	1	1	no
XLOC_001153	XLOC_001153	ESR1	1:16904676-16907255	Hcolon	Lcolon	NOTEST	0.284102	0.16836	-0.754866	0	1	1	no
XLOC_001154	XLOC_001154	CCDC170	1:17070797-17164233	Hcolon	Lcolon	NOTEST	0.192454	0.378928	0.977409	0	1	1	no
XLOC_001155	XLOC_001155	ENSSSCG00000004088	1:17190303-17206622	Hcolon	Lcolon	OK	5.98552	6.88155	0.201257	0.637376	0.39315	0.946988	no
XLOC_001156	XLOC_001156	AKAP12	1:17317256-17322146	Hcolon	Lcolon	OK	7.03819	9.75914	0.47155	1.07625	0.0331	0.39318	no
XLOC_001157	XLOC_001157	ENSSSCG00000004092	1:17550419-17655433	Hcolon	Lcolon	OK	0.831781	1.35238	0.701228	0.943282	0.06755	0.550957	no
XLOC_001158	XLOC_001158	IYD	1:17890005-17908112	Hcolon	Lcolon	OK	2.76067	2.59004	-0.0920452	-0.153283	0.7444	0.999113	no
XLOC_001159	XLOC_001159	PPP1R14C	1:17995563-18079248	Hcolon	Lcolon	OK	29.2192	29.724	0.0247134	0.0667538	0.91005	0.999113	no
XLOC_001160	XLOC_001160	LRP11	1:18476456-18536993	Hcolon	Lcolon	OK	1.59171	1.5438	-0.044099	-0.10149	0.8703	0.999113	no
XLOC_001161	XLOC_001161	ENSSSCG00000028948	1:18564079-18566074	Hcolon	Lcolon	NOTEST	0	0	0	0	1	1	no
XLOC_001162	XLOC_001162	ENSSSCG00000004104	1:18652922-18766992	Hcolon	Lcolon	OK	17.6995	19.4913	0.139126	0.136824	0.807	0.999113	no
XLOC_001163	XLOC_001163	ENSSSCG00000030067	1:18652922-18766992	Hcolon	Lcolon	OK	45.9636	49.2035	0.0982687	0.219212	0.78865	0.999113	no
XLOC_001164	XLOC_001164	TAB2	1:18852324-18903792	Hcolon	Lcolon	OK	20.0768	21.1049	0.0720443	0.210474	0.7611	0.999113	no
XLOC_001165	XLOC_001165	UST	1:19295045-19463192	Hcolon	Lcolon	OK	2.61485	3.31482	0.342205	0.690093	0.2084	0.823239	no
XLOC_001166	XLOC_001166	U6	1:19733662-19733794	Hcolon	Lcolon	NOTEST	0	0	0	0	1	1	no
XLOC_001167	XLOC_001167	SAMD5	1:20431405-20487312	Hcolon	Lcolon	OK	0.867135	0.668576	-0.375166	-0.339372	0.4934	0.979725	no
XLOC_001168	XLOC_001168	ENSSSCG00000004113	1:20542865-20706592	Hcolon	Lcolon	OK	2.41362	2.97864	0.303457	0.758555	0.1808	0.790147	no
XLOC_001169	XLOC_001169	ADGB	1:21065218-21249084	Hcolon	Lcolon	NOTEST	0.241099	0.386036	0.679112	0	1	1	no
XLOC_001170	XLOC_001170	RAB32	1:21319299-21342216	Hcolon	Lcolon	OK	28.5076	32.0702	0.169887	0.417429	0.43345	0.963144	no
XLOC_001171	XLOC_001171	GRM1	1:21476378-21814964	Hcolon	Lcolon	NOTEST	0	0	0	0	1	1	no
XLOC_001172	XLOC_001172	ENSSSCG00000004123	1:22999274-23103417	Hcolon	Lcolon	OK	10.0332	12.7426	0.344879	1.11867	0.1127	0.678775	no
XLOC_001173	XLOC_001173	ENSSSCG00000026681	1:23246937-23266481	Hcolon	Lcolon	OK	4.25237	5.58975	0.394516	0.782835	0.13155	0.715213	no
XLOC_001174	XLOC_001174	STX11	1:23480021-23510485	Hcolon	Lcolon	OK	7.47529	7.98581	0.0953092	0.197028	0.68905	0.999113	no
XLOC_001175	XLOC_001175	ZC2HC1B	1:23710687-23739608	Hcolon	Lcolon	NOTEST	0.034803	0	#NAME?	0	1	1	no
XLOC_001176	XLOC_001176	ENSSSCG00000004132	1:23765232-23938784	Hcolon	Lcolon	OK	1.50669	1.68528	0.161606	0.178711	0.74215	0.999113	no
XLOC_001177	XLOC_001177	ENSSSCG00000026897	1:23765232-23938784	Hcolon	Lcolon	OK	13.3118	14.8603	0.158762	0.242269	0.74665	0.999113	no
XLOC_001178	XLOC_001178	U6	1:24094730-24094838	Hcolon	Lcolon	NOTEST	0	0	0	0	1	1	no
XLOC_001179	XLOC_001179	PEX3	1:24154148-24188814	Hcolon	Lcolon	OK	5.94012	6.76629	0.187874	0.595211	0.42405	0.960166	no
XLOC_001180	XLOC_001180	ENSSSCG00000004136	1:24300315-24415793	Hcolon	Lcolon	OK	23.5978	23.6839	0.0052551	0.0157921	0.97915	0.999113	no
XLOC_001181	XLOC_001181	HIVEP2	1:24926109-24957597	Hcolon	Lcolon	OK	3.08902	3.55614	0.20316	0.525616	0.3623	0.935602	no
XLOC_001182	XLOC_001182	VTA1	1:25508756-25540362	Hcolon	Lcolon	OK	12.268	12.6327	0.0422531	0.139262	0.84925	0.999113	no
XLOC_001183	XLOC_001183	NMBR	1:25808850-25823914	Hcolon	Lcolon	NOTEST	0	0.0523426	inf	0	1	1	no
XLOC_001184	XLOC_001184	HECA	1:28516797-28531132	Hcolon	Lcolon	OK	25.9754	28.7597	0.146902	0.422072	0.5187	0.985474	no
XLOC_001185	XLOC_001185	ABRACL	1:28570437-28585823	Hcolon	Lcolon	OK	80.2181	75.6797	-0.0840222	-0.208675	0.7	0.999113	no
XLOC_001186	XLOC_001186	ECT2L	1:28702731-28766662	Hcolon	Lcolon	NOTEST	0	0.0149699	inf	0	1	1	no
XLOC_001187	XLOC_001187	CCDC28A	1:28782259-28798850	Hcolon	Lcolon	OK	13.3908	12.6013	-0.0876667	-0.192825	0.70185	0.999113	no
XLOC_001188	XLOC_001188	HEBP2	1:29141325-29149072	Hcolon	Lcolon	OK	17.9269	15.8502	-0.177625	-0.39417	0.4359	0.964414	no
XLOC_001189	XLOC_001189	TNFAIP3	1:29825729-29841626	Hcolon	Lcolon	OK	13.4891	15.1951	0.171817	0.425517	0.4383	0.964993	no
XLOC_001190	XLOC_001190	PEX7	1:30684873-31011709	Hcolon	Lcolon	OK	10.4892	11.2835	0.105317	0.136375	0.7944	0.999113	no
XLOC_001191	XLOC_001191	ENSSSCG00000004161	1:30684873-31011709	Hcolon	Lcolon	NOTEST	0	0	0	0	1	1	no
XLOC_001192	XLOC_001192	MTFR2	1:31470186-31485034	Hcolon	Lcolon	OK	5.07037	4.69745	-0.110213	-0.248873	0.6776	0.999113	no
XLOC_001193	XLOC_001193	BCLAF1	1:31490842-31513300	Hcolon	Lcolon	OK	21.2109	26.7403	0.334209	1.08539	0.1341	0.718414	no
XLOC_001194	XLOC_001194	SNORA70	1:31605156-31605285	Hcolon	Lcolon	NOTEST	0	0	0	0	1	1	no
XLOC_001195	XLOC_001195	MYB	1:32265810-32302481	Hcolon	Lcolon	OK	14.6819	16.2875	0.14973	0.524605	0.4938	0.979823	no
XLOC_001196	XLOC_001196	ENSSSCG00000004170	1:32594805-32595583	Hcolon	Lcolon	OK	1.60054	1.68351	0.0729118	0.0850835	0.8658	0.999113	no
XLOC_001197	XLOC_001197	SNORA31	1:32748649-32748748	Hcolon	Lcolon	NOTEST	0	0	0	0	1	1	no
XLOC_001198	XLOC_001198	U6	1:32853747-32853853	Hcolon	Lcolon	NOTEST	0	0	0	0	1	1	no
XLOC_001199	XLOC_001199	TBPL1	1:33338287-33439414	Hcolon	Lcolon	OK	4.21564	4.56863	0.116008	0.420398	0.6221	0.999113	no
XLOC_001200	XLOC_001200	TCF21	1:33477166-33478283	Hcolon	Lcolon	OK	41.4702	52.9429	0.35236	0.747809	0.1314	0.715128	no
XLOC_001201	XLOC_001201	ENSSSCG00000023999	1:33767777-33841832	Hcolon	Lcolon	NOTEST	0	0	0	0	1	1	no
XLOC_001202	XLOC_001202	RPS12	1:34439082-34441686	Hcolon	Lcolon	OK	2720.34	2482.67	-0.131891	-0.256129	0.6066	0.999113	no
XLOC_001203	XLOC_001203	SNORA33	1:34439082-34441686	Hcolon	Lcolon	NOTEST	0	0	0	0	1	1	no
XLOC_001204	XLOC_001204	SNORD100	1:34439082-34441686	Hcolon	Lcolon	NOTEST	0	0	0	0	1	1	no
XLOC_001205	XLOC_001205	SNORD101	1:34439082-34441686	Hcolon	Lcolon	NOTEST	0	0	0	0	1	1	no
XLOC_001206	XLOC_001206	TAAR6	1:34661231-34662266	Hcolon	Lcolon	NOTEST	0	0	0	0	1	1	no
XLOC_001207	XLOC_001207	TAAR9	1:34682082-34683147	Hcolon	Lcolon	NOTEST	0	0	0	0	1	1	no
XLOC_001208	XLOC_001208	CTGF	1:35133812-35137139	Hcolon	Lcolon	OK	3.77863	5.08595	0.428654	0.895348	0.1121	0.67752	no
XLOC_001209	XLOC_001209	ENPP1	1:35243791-35281384	Hcolon	Lcolon	OK	2.07211	2.99745	0.53264	1.39054	0.04805	0.474731	no
XLOC_001210	XLOC_001210	ENSSSCG00000028817	1:35364977-35374883	Hcolon	Lcolon	NOTEST	0.170735	0.388227	1.18514	0	1	1	no
XLOC_001211	XLOC_001211	ENPP3	1:35385074-35410213	Hcolon	Lcolon	OK	1.95526	3.85549	0.979555	0.775254	0.1142	0.682561	no
XLOC_001212	XLOC_001212	ENSSSCG00000004196	1:35469178-35507377	Hcolon	Lcolon	OK	2.22591	2.8775	0.37042	0.937102	0.12515	0.703972	no
XLOC_001213	XLOC_001213	7SK	1:35469178-35507377	Hcolon	Lcolon	NOTEST	0.38754	1.31873	1.76673	0	1	1	no
XLOC_001214	XLOC_001214	ENSSSCG00000004195	1:35580460-35594611	Hcolon	Lcolon	NOTEST	0.0562272	0.107095	0.929556	0	1	1	no
XLOC_001215	XLOC_001215	ENSSSCG00000022533	1:35795800-35851239	Hcolon	Lcolon	OK	11.1011	9.85125	-0.172318	-0.508669	0.4726	0.974562	no
XLOC_001216	XLOC_001216	SMLR1	1:36035294-36041273	Hcolon	Lcolon	NOTEST	0.986303	0	#NAME?	0	1	1	no
XLOC_001217	XLOC_001217	TMEM200A	1:36389688-36391164	Hcolon	Lcolon	NOTEST	0.0632079	0.204793	1.69599	0	1	1	no
XLOC_001218	XLOC_001218	L3MBTL3	1:36632462-36730863	Hcolon	Lcolon	OK	3.71665	4.49393	0.273975	0.804987	0.2277	0.843837	no
XLOC_001219	XLOC_001219	TMEM244	1:37026745-37036710	Hcolon	Lcolon	NOTEST	0	0	0	0	1	1	no
XLOC_001220	XLOC_001220	ENSSSCG00000004207	1:37207701-37509944	Hcolon	Lcolon	OK	5.42058	7.03125	0.375335	0.480897	0.3719	0.938693	no
XLOC_001221	XLOC_001221	ENSSSCG00000025669	1:37207701-37509944	Hcolon	Lcolon	OK	3.51674	4.429	0.332741	0.108123	0.87465	0.999113	no
XLOC_001222	XLOC_001222	ENSSSCG00000029684	1:37514180-37545517	Hcolon	Lcolon	OK	1.87201	2.45742	0.392553	0.703578	0.24425	0.858856	no
XLOC_001223	XLOC_001223	U6	1:39161357-39161464	Hcolon	Lcolon	NOTEST	0	0	0	0	1	1	no
XLOC_001224	XLOC_001224	C6orf58	1:39226361-39246973	Hcolon	Lcolon	NOTEST	0	0	0	0	1	1	no
XLOC_001225	XLOC_001225	U6	1:39439014-39439121	Hcolon	Lcolon	NOTEST	0	0	0	0	1	1	no
XLOC_001226	XLOC_001226	RNF146	1:39594719-39595802	Hcolon	Lcolon	OK	39.6882	43.5577	0.134216	0.326386	0.5305	0.987973	no
XLOC_001227	XLOC_001227	ENSSSCG00000026970	1:39626999-39627809	Hcolon	Lcolon	NOTEST	0.586466	0	#NAME?	0	1	1	no
XLOC_001228	XLOC_001228	RSPO3	1:39635368-39787134	Hcolon	Lcolon	NOTEST	0.354899	0.382767	0.109059	0	1	1	no
XLOC_001229	XLOC_001229	CENPW	1:40459698-40468997	Hcolon	Lcolon	OK	33.396	33.4128	0.00072544	0.000764329	0.97015	0.999113	no
XLOC_001230	XLOC_001230	TRMT11	1:40712941-40774771	Hcolon	Lcolon	OK	2.38355	2.85597	0.260869	0.87521	0.33675	0.922217	no
XLOC_001231	XLOC_001231	HINT3	1:40780717-40795768	Hcolon	Lcolon	OK	4.67798	5.06193	0.113801	0.428411	0.6264	0.999113	no
XLOC_001232	XLOC_001232	NCOA7	1:40815278-40964113	Hcolon	Lcolon	OK	3.67793	4.07476	0.147822	0.517038	0.5138	0.984464	no
XLOC_001233	XLOC_001233	HEY2	1:40989585-41000919	Hcolon	Lcolon	NOTEST	0.410796	0.423979	0.0455682	0	1	1	no
XLOC_001234	XLOC_001234	TPD52L1	1:41422504-41460997	Hcolon	Lcolon	NOTEST	0.25014	0.282357	0.174785	0	1	1	no
XLOC_001235	XLOC_001235	ENSSSCG00000021149	1:41673747-41860064	Hcolon	Lcolon	OK	1.67817	2.01196	0.261712	0.897683	0.31715	0.911663	no
XLOC_001236	XLOC_001236	ENSSSCG00000029277	1:42059734-42198726	Hcolon	Lcolon	NOTEST	0	0	0	0	1	1	no
XLOC_001237	XLOC_001237	ENSSSCG00000030090	1:42683362-42684937	Hcolon	Lcolon	NOTEST	0	0	0	0	1	1	no
XLOC_001238	XLOC_001238	U6	1:43421791-43421898	Hcolon	Lcolon	NOTEST	0	0	0	0	1	1	no
XLOC_001239	XLOC_001239	CLVS2	1:43908783-43979047	Hcolon	Lcolon	NOTEST	0.174859	0.199265	0.188495	0	1	1	no
XLOC_001240	XLOC_001240	SMPDL3A	1:44076442-44094651	Hcolon	Lcolon	OK	22.0543	30.2892	0.457742	0.694103	0.19	0.801295	no
XLOC_001241	XLOC_001241	FABP7	1:44098030-44102111	Hcolon	Lcolon	NOTEST	0.124884	0.048087	-1.37688	0	1	1	no
XLOC_001242	XLOC_001242	ENSSSCG00000004236	1:44139489-44147087	Hcolon	Lcolon	OK	6.85833	8.41514	0.295129	0.95183	0.26625	0.878438	no
XLOC_001243	XLOC_001243	HSF2	1:44452326-44473486	Hcolon	Lcolon	OK	3.41685	3.41803	0.000495557	0.00137014	0.9964	0.999156	no
XLOC_001244	XLOC_001244	U6	1:44792304-44792436	Hcolon	Lcolon	NOTEST	0	0	0	0	1	1	no
XLOC_001245	XLOC_001245	RPS13	1:45409930-45410531	Hcolon	Lcolon	NOTEST	0	0	0	0	1	1	no
XLOC_001246	XLOC_001246	GJA1	1:45543877-45557193	Hcolon	Lcolon	OK	10.4396	12.5805	0.269118	0.854015	0.2323	0.848239	no
XLOC_001247	XLOC_001247	ENSSSCG00000004243	1:47687692-47688751	Hcolon	Lcolon	NOTEST	0	0	0	0	1	1	no
XLOC_001248	XLOC_001248	ASF1A	1:48325948-48416533	Hcolon	Lcolon	OK	2.96639	3.28479	0.147092	0.512537	0.5838	0.995656	no
XLOC_001249	XLOC_001249	PLN	1:48621906-48789033	Hcolon	Lcolon	OK	2.20891	4.07116	0.882107	0.578258	0.3063	0.90481	no
XLOC_001250	XLOC_001250	U6atac	1:48907096-48907220	Hcolon	Lcolon	NOTEST	0	0	0	0	1	1	no
XLOC_001251	XLOC_001251	SLC35F1	1:48981861-49188743	Hcolon	Lcolon	NOTEST	0.197679	0.322145	0.704552	0	1	1	no
XLOC_001252	XLOC_001252	NUS1	1:49501673-49532929	Hcolon	Lcolon	OK	10.1894	10.2181	0.00406254	0.0182136	0.9846	0.999113	no
XLOC_001253	XLOC_001253	ENSSSCG00000004252	1:49552150-49576529	Hcolon	Lcolon	NOTEST	0	0.011961	inf	0	1	1	no
XLOC_001254	XLOC_001254	DCBLD1	1:49645871-49695083	Hcolon	Lcolon	OK	15.0652	15.1114	0.0044192	0.0117064	0.98355	0.999113	no
XLOC_001255	XLOC_001255	VGLL2	1:49880570-49884096	Hcolon	Lcolon	NOTEST	0.0252287	0.0538572	1.09407	0	1	1	no
XLOC_001256	XLOC_001256	ENSSSCG00000004256	1:49889476-49895955	Hcolon	Lcolon	OK	8.32524	7.8872	-0.077978	-0.0944177	0.86035	0.999113	no
XLOC_001257	XLOC_001257	ENSSSCG00000004257	1:49899151-49900606	Hcolon	Lcolon	OK	16.3917	17.9481	0.130867	0.12776	0.79915	0.999113	no
XLOC_001258	XLOC_001258	ENSSSCG00000004262	1:50174009-50208430	Hcolon	Lcolon	OK	1.15061	1.753	0.607429	2.65589	0.0231	0.321491	no
XLOC_001259	XLOC_001259	ENSSSCG00000018549	1:50284979-50290956	Hcolon	Lcolon	NOTEST	0	0	0	0	1	1	no
XLOC_001260	XLOC_001260	ENSSSCG00000027649	1:50334941-50335220	Hcolon	Lcolon	NOTEST	0	0	0	0	1	1	no
XLOC_001261	XLOC_001261	ENSSSCG00000023510	1:50651854-50727851	Hcolon	Lcolon	NOTEST	0	0	0	0	1	1	no
XLOC_001262	XLOC_001262	ENSSSCG00000019521	1:51670290-51670379	Hcolon	Lcolon	NOTEST	0	0	0	0	1	1	no
XLOC_001263	XLOC_001263	ENSSSCG00000004269	1:52182577-52300219	Hcolon	Lcolon	NOTEST	0	0	0	0	1	1	no
XLOC_001264	XLOC_001264	U6	1:52918791-52918896	Hcolon	Lcolon	NOTEST	0	0	0	0	1	1	no
XLOC_001265	XLOC_001265	LMBRD1	1:56033198-56143090	Hcolon	Lcolon	OK	12.3606	14.1085	0.190813	0.780538	0.39555	0.947964	no
XLOC_001266	XLOC_001266	COL9A1	1:56677555-56773097	Hcolon	Lcolon	NOTEST	0.0635832	0.0268143	-1.24564	0	1	1	no
XLOC_001267	XLOC_001267	B3GAT2	1:57055239-57378530	Hcolon	Lcolon	OK	4.84708	4.67368	-0.0525561	-0.113241	0.86625	0.999113	no
XLOC_001268	XLOC_001268	ENSSSCG00000004278	1:57530570-57531161	Hcolon	Lcolon	NOTEST	0	0	0	0	1	1	no
XLOC_001269	XLOC_001269	ssc-mir-30c-2	1:57721687-57721767	Hcolon	Lcolon	NOTEST	0	0	0	0	1	1	no
XLOC_001270	XLOC_001270	ssc-mir-30a	1:57750735-57750842	Hcolon	Lcolon	NOTEST	0	0	0	0	1	1	no
XLOC_001271	XLOC_001271	SNORA70	1:57787744-57787879	Hcolon	Lcolon	NOTEST	0	0	0	0	1	1	no
XLOC_001272	XLOC_001272	ENSSSCG00000026394	1:57926640-57926718	Hcolon	Lcolon	NOTEST	0	0	0	0	1	1	no
XLOC_001273	XLOC_001273	U6	1:58168640-58168722	Hcolon	Lcolon	NOTEST	0	0	0	0	1	1	no
XLOC_001274	XLOC_001274	ENSSSCG00000004282	1:59281601-59303452	Hcolon	Lcolon	NOTEST	0.155287	0.293031	0.916119	0	1	1	no
XLOC_001275	XLOC_001275	DPPA5	1:59322089-59323218	Hcolon	Lcolon	NOTEST	0.0319085	0.0344839	0.111986	0	1	1	no
XLOC_001276	XLOC_001276	OOEP	1:59341603-59342583	Hcolon	Lcolon	NOTEST	0	0	0	0	1	1	no
XLOC_001277	XLOC_001277	ENSSSCG00000022994	1:59356081-59414361	Hcolon	Lcolon	OK	4.92182	5.90473	0.262679	0.551799	0.3417	0.924987	no
XLOC_001278	XLOC_001278	CEP162	1:59662882-59756860	Hcolon	Lcolon	OK	2.00648	2.27783	0.182996	0.532916	0.43825	0.964993	no
XLOC_001279	XLOC_001279	TBX18	1:60192744-60222789	Hcolon	Lcolon	NOTEST	0.0202586	0.0309199	0.609999	0	1	1	no
XLOC_001280	XLOC_001280	SNX14	1:60891442-60977431	Hcolon	Lcolon	OK	16.8343	19.082	0.180807	0.558859	0.39515	0.947829	no
XLOC_001281	XLOC_001281	SYNCRIP	1:61000032-61027408	Hcolon	Lcolon	OK	34.8736	36.6092	0.0700714	0.189376	0.7465	0.999113	no
XLOC_001282	XLOC_001282	SNORD50	1:61061227-61061297	Hcolon	Lcolon	NOTEST	0	0	0	0	1	1	no
XLOC_001283	XLOC_001283	ENSSSCG00000004295	1:61986691-61987921	Hcolon	Lcolon	NOTEST	0	0	0	0	1	1	no
XLOC_001284	XLOC_001284	U6	1:62210990-62211094	Hcolon	Lcolon	NOTEST	0	0	0	0	1	1	no
XLOC_001285	XLOC_001285	CGA	1:62244434-62262126	Hcolon	Lcolon	NOTEST	0.177031	0.191706	0.114891	0	1	1	no
XLOC_001286	XLOC_001286	GJB7	1:62424058-62424847	Hcolon	Lcolon	NOTEST	0.0561912	0.0300977	-0.900691	0	1	1	no
XLOC_001287	XLOC_001287	ENSSSCG00000004305	1:62645979-62675144	Hcolon	Lcolon	OK	21.2625	20.6874	-0.0395602	-0.0551051	0.90775	0.999113	no
XLOC_001288	XLOC_001288	AKIRIN2	1:62788623-62813184	Hcolon	Lcolon	OK	15.9178	17.9816	0.17588	0.582388	0.4176	0.957732	no
XLOC_001289	XLOC_001289	CNR1	1:63202832-63204251	Hcolon	Lcolon	NOTEST	0	0.0128618	inf	0	1	1	no
XLOC_001290	XLOC_001290	U1	1:63340057-63340213	Hcolon	Lcolon	NOTEST	0	0	0	0	1	1	no
XLOC_001291	XLOC_001291	ENSSSCG00000025426	1:63575741-63702489	Hcolon	Lcolon	OK	3.8938	4.53726	0.220644	0.360977	0.508	0.983417	no
XLOC_001292	XLOC_001292	ENSSSCG00000018235	1:63575741-63702489	Hcolon	Lcolon	NOTEST	0	0	0	0	1	1	no
XLOC_001293	XLOC_001293	ENSSSCG00000004311	1:63731868-63750235	Hcolon	Lcolon	OK	6.91501	6.69107	-0.0474954	-0.0806842	0.87415	0.999113	no
XLOC_001294	XLOC_001294	ENSSSCG00000026249	1:63871813-63872242	Hcolon	Lcolon	OK	122.758	120.096	-0.0316344	-0.0654701	0.89025	0.999113	no
XLOC_001295	XLOC_001295	GABRR1	1:64000843-64018306	Hcolon	Lcolon	NOTEST	0.0555864	0.0680463	0.291785	0	1	1	no
XLOC_001296	XLOC_001296	GABRR2	1:64065306-64110136	Hcolon	Lcolon	NOTEST	0	0.0100202	inf	0	1	1	no
XLOC_001297	XLOC_001297	UBE2J1	1:64117895-64142283	Hcolon	Lcolon	OK	36.6476	36.6756	0.00110215	0.0029986	0.9954	0.999118	no
XLOC_001298	XLOC_001298	RRAGD	1:64154613-64199062	Hcolon	Lcolon	NOTEST	0.654006	0.584217	-0.1628	0	1	1	no
XLOC_001299	XLOC_001299	LYRM2	1:64552373-64554727	Hcolon	Lcolon	OK	23.3235	21.332	-0.128762	-0.108916	0.82815	0.999113	no
XLOC_001300	XLOC_001300	ENSSSCG00000004328	1:64591452-64665119	Hcolon	Lcolon	OK	3.29625	3.81037	0.209102	0.478625	0.3391	0.923489	no
XLOC_001301	XLOC_001301	ENSSSCG00000030625	1:64682005-64775931	Hcolon	Lcolon	NOTEST	0	0	0	0	1	1	no
XLOC_001302	XLOC_001302	ENSSSCG00000004329	1:64682005-64775931	Hcolon	Lcolon	OK	1.61017	2.05582	0.352496	0.715614	0.1715	0.777665	no
XLOC_001303	XLOC_001303	BACH2	1:64904129-65186708	Hcolon	Lcolon	OK	1.70741	2.04681	0.261563	0.397313	0.41945	0.958507	no
XLOC_001304	XLOC_001304	MAP3K7	1:65478904-65542600	Hcolon	Lcolon	OK	6.67334	7.70089	0.206617	0.492798	0.41515	0.956659	no
XLOC_001305	XLOC_001305	7SK	1:66312007-66312340	Hcolon	Lcolon	NOTEST	0	0	0	0	1	1	no
XLOC_001306	XLOC_001306	EPHA7	1:68255888-68426251	Hcolon	Lcolon	NOTEST	0.16238	0.25431	0.647214	0	1	1	no
XLOC_001307	XLOC_001307	ENSSSCG00000018695	1:68882906-68883021	Hcolon	Lcolon	NOTEST	0	0	0	0	1	1	no
XLOC_001308	XLOC_001308	U6	1:70861176-70861274	Hcolon	Lcolon	NOTEST	0	0	0	0	1	1	no
XLOC_001309	XLOC_001309	GPR63	1:72284893-72286153	Hcolon	Lcolon	OK	0.931896	0.892298	-0.062643	-0.0877551	0.89695	0.999113	no
XLOC_001310	XLOC_001310	ENSSSCG00000018143	1:72308442-72308531	Hcolon	Lcolon	NOTEST	0	0	0	0	1	1	no
XLOC_001311	XLOC_001311	NDUFAF4	1:72407251-72414358	Hcolon	Lcolon	OK	6.74518	6.7942	0.0104459	0.0125106	0.98385	0.999113	no
XLOC_001312	XLOC_001312	ENSSSCG00000004343	1:72650786-72724325	Hcolon	Lcolon	OK	5.17552	4.51428	-0.197208	-0.18486	0.7123	0.999113	no
XLOC_001313	XLOC_001313	ENSSSCG00000004344	1:72729326-72852209	Hcolon	Lcolon	OK	2.28137	2.64597	0.213897	0.59277	0.40835	0.953157	no
XLOC_001314	XLOC_001314	U6	1:73545119-73545226	Hcolon	Lcolon	NOTEST	0	0	0	0	1	1	no
XLOC_001315	XLOC_001315	U6	1:74019528-74019636	Hcolon	Lcolon	NOTEST	0	0	0	0	1	1	no
XLOC_001316	XLOC_001316	FBXL4	1:74422358-74484868	Hcolon	Lcolon	OK	2.38418	3.19367	0.421721	0.997334	0.1034	0.656142	no
XLOC_001317	XLOC_001317	ENSSSCG00000004348	1:74938599-74948564	Hcolon	Lcolon	NOTEST	0	0	0	0	1	1	no
XLOC_001318	XLOC_001318	ENSSSCG00000004350	1:75042518-75048521	Hcolon	Lcolon	OK	17.7836	22.8951	0.364493	0.771904	0.12315	0.699881	no
XLOC_001319	XLOC_001319	USP45	1:75068701-75126523	Hcolon	Lcolon	OK	3.60145	3.62792	0.0105638	0.0259888	0.9646	0.999113	no
XLOC_001320	XLOC_001320	CCNC	1:75149763-75175355	Hcolon	Lcolon	OK	34.2625	32.5496	-0.0739909	-0.296837	0.7414	0.999113	no
XLOC_001321	XLOC_001321	ENSSSCG00000004355	1:75386239-75387538	Hcolon	Lcolon	NOTEST	0.113719	0.176435	0.633663	0	1	1	no
XLOC_001322	XLOC_001322	MCHR2	1:75563706-75582520	Hcolon	Lcolon	NOTEST	0	0	0	0	1	1	no
XLOC_001323	XLOC_001323	SIM1	1:76000268-76071230	Hcolon	Lcolon	NOTEST	0	0	0	0	1	1	no
XLOC_001324	XLOC_001324	ENSSSCG00000004358	1:76107581-76168748	Hcolon	Lcolon	OK	13.6888	14.8803	0.120403	0.307411	0.61285	0.999113	no
[truncated: 23,806 more rows]

[truncated: 2 more sheets: Hce vs Hco gene expression, Lce vs Lco gene expression]
