# Supplementary material for: Differentially expressed genes in the caecal and colonic mucosa of Landrace finishing pigs with high and low food conversion ratios
Source: Sci Rep. 2017 Nov 2;7:14886. doi: 10.1038/s41598-017-14568-6 (PMC5668291; doi:10.1038/s41598-017-14568-6)
Supplement: Supplementary file 2 — Dataset 2 [file 41598_2017_14568_MOESM2_ESM.xls]

## Sheet: Hce vs Lce up-regulated genes
test_id	gene_id	gene	locus	sample_1	sample_2	status	FPKM_1	FPKM_2	log2(fold_change)	test_stat	p_value	q_value	significant
XLOC_014213	XLOC_014213	ENSSSCG00000006246	4:82561108-82562572	Hcecum	Lcecum	OK	4427.01	0	#NAME?	#NAME?	0.0001	0.00615957	yes
XLOC_014452	XLOC_014452	ENSSSCG00000023770	4:108823395-108824575	Hcecum	Lcecum	OK	2.39846	0	#NAME?	#NAME?	5e-05	0.00340012	yes
XLOC_022858	XLOC_022858	ENSSSCG00000027419	GL895170.2:6137-9903	Hcecum	Lcecum	OK	1.73658	0	#NAME?	#NAME?	5e-05	0.00340012	yes
XLOC_023307	XLOC_023307	ENSSSCG00000022737	GL896304.2:7388-8943	Hcecum	Lcecum	OK	3.1829	0	#NAME?	#NAME?	5e-05	0.00340012	yes
XLOC_003729	XLOC_003729	CARD14	12:2199580-2250625	Hcecum	Lcecum	OK	21.3717	10.6788	-1.00096	-2.23672	5e-05	0.00340012	yes
XLOC_001093	XLOC_001093	ENTPD8	1:314009380-314012067	Hcecum	Lcecum	OK	78.4578	39.1685	-1.00222	-2.19391	5e-05	0.00340012	yes
XLOC_022403	XLOC_022403	TMEM120A	GL894019.2:55427-61934	Hcecum	Lcecum	OK	28.0147	13.9626	-1.00462	-1.94349	0.00025	0.0131712	yes
XLOC_014999	XLOC_014999	ENSSSCG00000000640	5:64347589-64352543	Hcecum	Lcecum	OK	3.24028	1.61495	-1.00463	-2.4053	0.0005	0.0227109	yes
XLOC_017391	XLOC_017391	FAM46B	6:77873688-77881717	Hcecum	Lcecum	OK	16.4997	8.22313	-1.00468	-2.00448	5e-05	0.00340012	yes
XLOC_013982	XLOC_013982	GBP6	4:139280328-139299776	Hcecum	Lcecum	OK	17.1146	8.52555	-1.00536	-2.1282	5e-05	0.00340012	yes
XLOC_006882	XLOC_006882	PRF1	14:79362924-79368419	Hcecum	Lcecum	OK	8.55296	4.24625	-1.01023	-2.09835	5e-05	0.00340012	yes
XLOC_015384	XLOC_015384	HOXC6	5:19694505-19696302	Hcecum	Lcecum	OK	21.9618	10.8991	-1.01078	-1.95098	5e-05	0.00340012	yes
XLOC_015509	XLOC_015509	PTPRR	5:37376179-37645956	Hcecum	Lcecum	OK	3.8145	1.86629	-1.03132	-1.89964	0.0007	0.0295634	yes
XLOC_005174	XLOC_005174	ENSSSCG00000024930	13:35576964-35580717	Hcecum	Lcecum	OK	1.44697	0.706288	-1.0347	-1.58641	0.00135	0.0489484	yes
XLOC_023152	XLOC_023152	ENSSSCG00000028892	GL896148.1:26481-28490	Hcecum	Lcecum	OK	4.3358	2.11192	-1.03774	-1.70987	0.0009	0.0359269	yes
XLOC_009076	XLOC_009076	ENSSSCG00000023298	17:39335393-39342318	Hcecum	Lcecum	OK	91.9105	44.728	-1.03905	-2.14806	5e-05	0.00340012	yes
XLOC_005879	XLOC_005879	ENSSSCG00000009699	14:16908629-16921262	Hcecum	Lcecum	OK	133.12	64.6738	-1.04147	-2.07194	0.00045	0.0209674	yes
XLOC_014484	XLOC_014484	CD101	4:113657783-113699309	Hcecum	Lcecum	OK	4.94415	2.3974	-1.04425	-2.1411	0.00025	0.0131712	yes
XLOC_005577	XLOC_005577	ENSSSCG00000027867	13:147854303-147864827	Hcecum	Lcecum	OK	543.008	262.983	-1.046	-2.1066	0.0002	0.0110048	yes
XLOC_011023	XLOC_011023	MS4A12	2:10736890-10753331	Hcecum	Lcecum	OK	530.871	254.166	-1.06259	-1.78145	0.0004	0.0190329	yes
XLOC_017632	XLOC_017632	ENSSSCG00000026682	6:143581802-143591161	Hcecum	Lcecum	OK	4.88781	2.33871	-1.06348	-3.99441	5e-05	0.00340012	yes
XLOC_020186	XLOC_020186	ENSSSCG00000030548	8:139945978-139974969	Hcecum	Lcecum	OK	4.57159	2.17728	-1.07017	-2.13193	0.0001	0.00615957	yes
XLOC_016328	XLOC_016328	ENSSSCG00000022884	6:62236433-62273990	Hcecum	Lcecum	OK	18.7849	8.93728	-1.07166	-2.20206	5e-05	0.00340012	yes
XLOC_019020	XLOC_019020	GZMB	7:79831196-79834605	Hcecum	Lcecum	OK	204.96	97.3668	-1.07384	-2.00123	0.0003	0.0151516	yes
XLOC_018800	XLOC_018800	ETV7	7:36990012-37008146	Hcecum	Lcecum	OK	10.8398	5.12175	-1.08163	-1.84053	0.00035	0.0171349	yes
XLOC_009978	XLOC_009978	UBE2L6	2:12987516-13002993	Hcecum	Lcecum	OK	177.705	83.9364	-1.08212	-2.37991	5e-05	0.00340012	yes
XLOC_005770	XLOC_005770	MX2	13:215028063-215059085	Hcecum	Lcecum	OK	31.7205	14.7964	-1.10017	-1.37208	0.00065	0.0279349	yes
XLOC_012695	XLOC_012695	C7orf61	3:7635316-7638176	Hcecum	Lcecum	OK	16.704	7.73992	-1.10981	-1.85471	0.00045	0.0209674	yes
XLOC_002316	XLOC_002316	CCL21	10:36233266-36234380	Hcecum	Lcecum	OK	24.6958	11.3431	-1.12244	-2.02319	5e-05	0.00340012	yes
XLOC_012341	XLOC_012341	GNLY	3:61952961-61957608	Hcecum	Lcecum	OK	114.36	52.314	-1.12831	-2.11983	5e-05	0.00340012	yes
XLOC_006071	XLOC_006071	IGLV-11	14:52228869-52229344	Hcecum	Lcecum	OK	1169.88	534.431	-1.13028	-2.04599	0.0003	0.0151516	yes
XLOC_001482	XLOC_001482	MYZAP	1:126414878-126509527	Hcecum	Lcecum	OK	6.86815	3.12362	-1.1367	-2.10114	0.0001	0.00615957	yes
XLOC_016286	XLOC_016286	ENSSSCG00000030505	6:57934192-57942570	Hcecum	Lcecum	OK	6.17281	2.79276	-1.14423	-2.10152	0.00015	0.00869131	yes
XLOC_020667	XLOC_020667	C4BPA	9:74195615-74207951	Hcecum	Lcecum	OK	39.1683	17.6667	-1.14865	-1.8592	0.00095	0.0373659	yes
XLOC_001994	XLOC_001994	ENSSSCG00000005489	1:286195552-286213499	Hcecum	Lcecum	OK	3.32104	1.4961	-1.15043	-1.74209	0.0007	0.0295634	yes
XLOC_009060	XLOC_009060	ENSSSCG00000026043	17:37610107-37611677	Hcecum	Lcecum	OK	66.894	30.1175	-1.15127	-2.03761	0.0003	0.0151516	yes
XLOC_005170	XLOC_005170	CDHR4	13:35501373-35508389	Hcecum	Lcecum	OK	4.8385	2.15652	-1.16585	-2.00155	5e-05	0.00340012	yes
XLOC_014601	XLOC_014601	ENSSSCG00000022397	4:139458144-139473151	Hcecum	Lcecum	OK	3.14851	1.37767	-1.19244	-1.97863	0.0002	0.0110048	yes
XLOC_003208	XLOC_003208	ENSSSCG00000017222	12:6307211-6316443	Hcecum	Lcecum	OK	7.55116	3.29532	-1.19628	-2.23487	5e-05	0.00340012	yes
XLOC_017918	XLOC_017918	SLA-7	7:27613956-27617558	Hcecum	Lcecum	OK	63.3481	27.6204	-1.19757	-2.21798	5e-05	0.00340012	yes
XLOC_023094	XLOC_023094	ENSSSCG00000030000	GL895967.2:25397-37082	Hcecum	Lcecum	OK	2.38682	1.04056	-1.19774	-1.84688	0.00085	0.0343604	yes
XLOC_017532	XLOC_017532	ENSSSCG00000003709	6:101420992-101498019	Hcecum	Lcecum	OK	12.8258	5.58912	-1.19836	-2.46448	5e-05	0.00340012	yes
XLOC_015630	XLOC_015630	PLEKHG6	5:66793344-66811338	Hcecum	Lcecum	OK	66.2677	28.8762	-1.19843	-2.34244	0.0001	0.00615957	yes
XLOC_018799	XLOC_018799	C6orf222	7:36937622-36949206	Hcecum	Lcecum	OK	8.97953	3.86644	-1.21563	-2.27176	0.0001	0.00615957	yes
XLOC_005989	XLOC_005989	OAS1	14:41230164-41288614	Hcecum	Lcecum	OK	58.4094	25.0961	-1.21874	-1.73086	0.0011	0.041858	yes
XLOC_012729	XLOC_012729	CLDN4	3:10776891-10780656	Hcecum	Lcecum	OK	236.737	101.292	-1.22476	-2.15582	5e-05	0.00340012	yes
XLOC_003684	XLOC_003684	MYH3	12:58110958-58132945	Hcecum	Lcecum	OK	2.4103	1.02983	-1.22681	-2.31451	5e-05	0.00340012	yes
XLOC_002474	XLOC_002474	SLC30A10	10:11615849-11627111	Hcecum	Lcecum	OK	85.0394	36.217	-1.23146	-2.56651	5e-05	0.00340012	yes
XLOC_014005	XLOC_014005	KIFC2	4:415602-422897	Hcecum	Lcecum	OK	58.4343	24.8753	-1.2321	-2.83969	5e-05	0.00340012	yes
XLOC_017124	XLOC_017124	SLC17A7	6:50240077-50250622	Hcecum	Lcecum	OK	2.62983	1.09569	-1.26314	-2.01538	0.0001	0.00615957	yes
XLOC_018505	XLOC_018505	7SK	7:134400748-134401079	Hcecum	Lcecum	OK	54.6742	22.7782	-1.26321	-1.70753	0.00055	0.0246582	yes
XLOC_011496	XLOC_011496	FSD1	2:74964683-74978593	Hcecum	Lcecum	OK	3.62589	1.4965	-1.27674	-1.95936	0.0002	0.0110048	yes
XLOC_008202	XLOC_008202	GZMA	16:36385657-36393941	Hcecum	Lcecum	OK	117.236	48.2456	-1.28095	-2.7349	5e-05	0.00340012	yes
XLOC_004767	XLOC_004767	CHRD	13:131758178-131767012	Hcecum	Lcecum	OK	3.34961	1.36808	-1.29184	-2.16017	5e-05	0.00340012	yes
XLOC_007992	XLOC_007992	ENSSSCG00000016172	15:129788575-129792848	Hcecum	Lcecum	OK	20.5598	8.33047	-1.30336	-1.74596	0.00055	0.0246582	yes
XLOC_006249	XLOC_006249	CDHR1	14:92234658-92259048	Hcecum	Lcecum	OK	4.74073	1.90226	-1.31739	-2.61681	5e-05	0.00340012	yes
XLOC_021025	XLOC_021025	HBB	9:5632714-5634344	Hcecum	Lcecum	OK	235.472	93.614	-1.33076	-2.53435	5e-05	0.00340012	yes
XLOC_014602	XLOC_014602	GBP2	4:139612346-139633862	Hcecum	Lcecum	OK	112.966	44.4949	-1.34417	-2.87012	5e-05	0.00340012	yes
XLOC_005384	XLOC_005384	RBP2	13:87988025-88013150	Hcecum	Lcecum	OK	6.79939	2.67568	-1.3455	-1.80482	0.0012	0.0446403	yes
XLOC_015084	XLOC_015084	ENSSSCG00000000801	5:78210491-78395937	Hcecum	Lcecum	OK	4.19528	1.63913	-1.35584	-1.86109	0.0003	0.0151516	yes
XLOC_012393	XLOC_012393	CYP26B1	3:73915120-73931838	Hcecum	Lcecum	OK	7.86379	2.98965	-1.39525	-2.48912	5e-05	0.00340012	yes
XLOC_009616	XLOC_009616	TMEM140	18:14940690-14955817	Hcecum	Lcecum	OK	24.3167	9.22715	-1.39799	-2.70101	5e-05	0.00340012	yes
XLOC_014700	XLOC_014700	ENSSSCG00000000148	5:9275334-9276287	Hcecum	Lcecum	OK	41.1702	15.5825	-1.40168	-2.73404	5e-05	0.00340012	yes
XLOC_017600	XLOC_017600	IL12RB2	6:134096225-134161817	Hcecum	Lcecum	OK	1.13303	0.420253	-1.43086	-2.06167	0.0004	0.0190329	yes
XLOC_015037	XLOC_015037	SCNN1A	5:66749071-66773949	Hcecum	Lcecum	OK	22.9694	8.22079	-1.48237	-2.76005	5e-05	0.00340012	yes
XLOC_016770	XLOC_016770	GUCA2A	6:156476367-156478316	Hcecum	Lcecum	OK	1822.97	641.955	-1.50575	-2.42347	0.0001	0.00615957	yes
XLOC_014608	XLOC_014608	ENSSSCG00000006932	4:142080449-142110266	Hcecum	Lcecum	OK	92.5808	32.4056	-1.51447	-2.03773	0.00015	0.00869131	yes
XLOC_018943	XLOC_018943	ANPEP	7:60240144-60262914	Hcecum	Lcecum	OK	64.1753	22.4321	-1.51645	-2.02824	0.0002	0.0110048	yes
XLOC_016056	XLOC_016056	CYP2B6	6:44929853-44978800	Hcecum	Lcecum	OK	12.7202	4.42194	-1.52437	-2.64375	5e-05	0.00340012	yes
XLOC_009313	XLOC_009313	TRPV6	18:7636964-7652271	Hcecum	Lcecum	OK	17.8929	6.15742	-1.53899	-2.86944	5e-05	0.00340012	yes
XLOC_004072	XLOC_004072	NOS2	12:46022453-46053026	Hcecum	Lcecum	OK	103.758	35.6131	-1.54273	-3.02712	5e-05	0.00340012	yes
XLOC_006080	XLOC_006080	IGLV-2	14:52404074-52404828	Hcecum	Lcecum	OK	564.54	191.164	-1.56226	-2.63278	5e-05	0.00340012	yes
XLOC_024869	XLOC_024869	ALAS2	X:53807664-53832133	Hcecum	Lcecum	OK	1.34423	0.436819	-1.62167	-1.01364	0.00085	0.0343604	yes
XLOC_008201	XLOC_008201	GZMA	16:36365988-36376137	Hcecum	Lcecum	OK	26.1793	8.24961	-1.66603	-3.67044	5e-05	0.00340012	yes
XLOC_013983	XLOC_013983	ENSSSCG00000027014	4:139503596-139570770	Hcecum	Lcecum	OK	23.5851	7.37033	-1.67808	-2.18907	5e-05	0.00340012	yes
XLOC_012185	XLOC_012185	ENSSSCG00000007978	3:40950680-40951551	Hcecum	Lcecum	OK	154.215	46.7069	-1.72323	-3.15454	5e-05	0.00340012	yes
XLOC_014600	XLOC_014600	GBP5	4:139413790-139425247	Hcecum	Lcecum	OK	9.50527	2.87355	-1.72589	-3.16865	5e-05	0.00340012	yes
XLOC_024144	XLOC_024144	S100G	X:13996225-14092759	Hcecum	Lcecum	OK	1043.02	312.729	-1.73778	-2.43887	0.0001	0.00615957	yes
XLOC_018423	XLOC_018423	ISG12(A)	7:122215477-122220545	Hcecum	Lcecum	OK	1395.64	417.828	-1.73994	-3.04619	5e-05	0.00340012	yes
XLOC_013337	XLOC_013337	RSAD2	3:137667911-137683557	Hcecum	Lcecum	OK	31.7402	9.46207	-1.74608	-2.79841	5e-05	0.00340012	yes
XLOC_017067	XLOC_017067	IGSF23	6:47050121-47057994	Hcecum	Lcecum	OK	51.7303	15.0632	-1.77998	-3.23818	5e-05	0.00340012	yes
XLOC_023472	XLOC_023472	HSP70.2	GL896522.1:2-1799	Hcecum	Lcecum	OK	1450.72	417.43	-1.79717	-2.99785	5e-05	0.00340012	yes
XLOC_000010	XLOC_000010	FRMD1	1:2657896-2672308	Hcecum	Lcecum	OK	11.747	3.31086	-1.82702	-3.04602	5e-05	0.00340012	yes
XLOC_006947	XLOC_006947	ANXA8	14:95804111-95825709	Hcecum	Lcecum	OK	1.3254	0.36845	-1.84688	-1.48497	0.0001	0.00615957	yes
XLOC_014899	XLOC_014899	IFNG	5:35374322-35379577	Hcecum	Lcecum	OK	7.6319	2.10222	-1.86013	-5.46506	5e-05	0.00340012	yes
XLOC_017928	XLOC_017928	BTNL5	7:28093233-28108144	Hcecum	Lcecum	OK	2.14337	0.589139	-1.8632	-1.62719	0.0013	0.0474254	yes
XLOC_016608	XLOC_016608	MEP1B	6:108695978-108727131	Hcecum	Lcecum	OK	1.82498	0.500484	-1.86649	-2.18936	5e-05	0.00340012	yes
XLOC_017710	XLOC_017710	ENSSSCG00000003970	6:156482578-156484656	Hcecum	Lcecum	OK	20028.4	5459.08	-1.87531	-2.91689	5e-05	0.00340012	yes
XLOC_001006	XLOC_001006	ASS1	1:304454128-304508998	Hcecum	Lcecum	OK	877.099	234.953	-1.90037	-2.94636	5e-05	0.00340012	yes
XLOC_013357	XLOC_013357	ENSSSCG00000028849	3:143174807-143176417	Hcecum	Lcecum	OK	5.02012	1.22916	-2.03005	-2.06318	0.00025	0.0131712	yes
XLOC_006694	XLOC_006694	OASL	14:43414433-43431814	Hcecum	Lcecum	OK	30.689	7.16278	-2.09913	-3.81803	5e-05	0.00340012	yes
XLOC_017860	XLOC_017860	UBD	7:25330260-25332807	Hcecum	Lcecum	OK	1242.79	287.868	-2.1101	-2.49248	5e-05	0.00340012	yes
XLOC_024699	XLOC_024699	ACE2	X:13060433-13089851	Hcecum	Lcecum	OK	0.773445	0.171231	-2.17535	-1.74702	0.0006	0.0263173	yes
XLOC_000273	XLOC_000273	SLC14A1	1:105418611-105444533	Hcecum	Lcecum	OK	37.4216	8.04274	-2.21811	-5.68844	5e-05	0.00340012	yes
XLOC_023095	XLOC_023095	ISG15	GL895967.2:58448-59139	Hcecum	Lcecum	OK	139.457	29.5907	-2.2366	-4.09186	5e-05	0.00340012	yes
XLOC_021191	XLOC_021191	SLN	9:40309460-40314414	Hcecum	Lcecum	OK	11.3011	2.38894	-2.24202	-2.95578	5e-05	0.00340012	yes
XLOC_018727	XLOC_018727	BTNL2	7:29001971-29018452	Hcecum	Lcecum	OK	1.33529	0.263483	-2.34137	-2.16687	5e-05	0.00340012	yes
XLOC_023306	XLOC_023306	ENSSSCG00000028299	GL896304.2:10964-21478	Hcecum	Lcecum	OK	1.58727	0.24753	-2.68087	-2.36753	0.0004	0.0190329	yes
XLOC_005573	XLOC_005573	PARP15	13:147507154-147531686	Hcecum	Lcecum	OK	45.2285	6.89669	-2.71326	-5.96535	5e-05	0.00340012	yes
XLOC_005093	XLOC_005093	CCDC13	13:28893091-28927988	Hcecum	Lcecum	OK	0.753338	0.112014	-2.74961	-2.43374	0.0004	0.0190329	yes
XLOC_024403	XLOC_024403	ENSSSCG00000023546	X:78195595-78244129	Hcecum	Lcecum	OK	7.93732	1.16772	-2.76496	-3.3067	5e-05	0.00340012	yes
XLOC_018618	XLOC_018618	TMP-CH242-74M17.4	7:24704563-24708270	Hcecum	Lcecum	OK	244.534	31.7388	-2.94572	-4.4841	5e-05	0.00340012	yes
XLOC_016141	XLOC_016141	ENSSSCG00000021574	6:49649357-49653315	Hcecum	Lcecum	OK	1.50048	0.180286	-3.05707	-2.92051	0.0003	0.0151516	yes
XLOC_012797	XLOC_012797	ENSSSCG00000025723	3:22088867-22099108	Hcecum	Lcecum	OK	4.84478	0.574668	-3.07563	-2.98324	0.0001	0.00615957	yes
XLOC_004317	XLOC_004317	ENSSSCG00000008882	13:12164825-12166863	Hcecum	Lcecum	OK	90.8362	5.82881	-3.962	-5.3163	5e-05	0.00340012	yes
XLOC_013041	XLOC_013041	ENSSSCG00000008205	3:59753692-59754231	Hcecum	Lcecum	OK	63.6433	3.44807	-4.20615	-3.31465	0.0003	0.0151516	yes
XLOC_018615	XLOC_018615	TMP-CH242-74M17.5	7:24655719-24659039	Hcecum	Lcecum	OK	172.076	2.50842	-6.10013	-10.2912	5e-05	0.00340012	yes

## Sheet: Hco vs Lco up-regulated genes
test_id	gene_id	gene	locus	sample_1	sample_2	status	FPKM_1	FPKM_2	log2(fold_change)	test_stat	p_value	q_value	significant
XLOC_012715	XLOC_012715	HSPB1	3:9925862-9927499	Hcolon	Lcolon	OK	9.60759	0	#NAME?	#NAME?	5e-05	0.00340012	yes
XLOC_013184	XLOC_013184	ENSSSCG00000026100	3:91877090-91892620	Hcolon	Lcolon	OK	0.772916	0	#NAME?	#NAME?	5e-05	0.00340012	yes
XLOC_015632	XLOC_015632	ENSSSCG00000000710	5:66976091-66989641	Hcolon	Lcolon	OK	17.1562	0	#NAME?	#NAME?	5e-05	0.00340012	yes
XLOC_015810	XLOC_015810	C16orf74	6:3518410-3520079	Hcolon	Lcolon	OK	10.8895	0	#NAME?	#NAME?	0.0008	0.0327377	yes
XLOC_022908	XLOC_022908	ENSSSCG00000026336	GL895302.2:7746-17312	Hcolon	Lcolon	OK	1.00416	0	#NAME?	#NAME?	5e-05	0.00340012	yes
XLOC_003729	XLOC_003729	CARD14	12:2199580-2250625	Hcolon	Lcolon	OK	31.3508	15.5891	-1.00797	-2.28692	0.0001	0.00615957	yes
XLOC_023654	XLOC_023654	ENSSSCG00000022970	JH118559.1:2353-9158	Hcolon	Lcolon	OK	5.21393	2.50359	-1.05838	-1.67752	0.0011	0.041858	yes
XLOC_006420	XLOC_006420	ADRA2A	14:132403893-132405246	Hcolon	Lcolon	OK	5.95721	2.8122	-1.08294	-1.87053	0.0011	0.041858	yes
XLOC_002128	XLOC_002128	SARDH	1:307202691-307268119	Hcolon	Lcolon	OK	1.13752	0.511815	-1.15219	-2.06109	0.0011	0.041858	yes
XLOC_017028	XLOC_017028	ENSSSCG00000024627	6:45002827-45016396	Hcolon	Lcolon	OK	10.6616	4.73019	-1.17245	-1.41997	0.00105	0.0403997	yes
XLOC_000010	XLOC_000010	FRMD1	1:2657896-2672308	Hcolon	Lcolon	OK	33.5291	14.1418	-1.24545	-2.49827	0.00085	0.0343604	yes
XLOC_001936	XLOC_001936	ENSSSCG00000005394	1:271726902-271735567	Hcolon	Lcolon	OK	8.50502	3.4519	-1.30092	-3.51754	5e-05	0.00340012	yes
XLOC_016056	XLOC_016056	CYP2B6	6:44929853-44978800	Hcolon	Lcolon	OK	56.8307	22.2202	-1.3548	-1.68423	0.00035	0.0171349	yes
XLOC_016407	XLOC_016407	PLA2G2F	6:72604091-72613962	Hcolon	Lcolon	OK	3.23601	1.24225	-1.38126	-1.86943	0.0011	0.041858	yes
XLOC_007226	XLOC_007226	ENSSSCG00000015738	15:36045462-36051320	Hcolon	Lcolon	OK	17.0148	6.51066	-1.38591	-2.12323	0.0001	0.00615957	yes
XLOC_022403	XLOC_022403	TMEM120A	GL894019.2:55427-61934	Hcolon	Lcolon	OK	42.3286	16.0452	-1.39949	-2.69363	5e-05	0.00340012	yes
XLOC_016995	XLOC_016995	NCCRP1	6:43341648-43344900	Hcolon	Lcolon	OK	2.05176	0.772858	-1.40858	-1.84866	0.00115	0.0432845	yes
XLOC_006080	XLOC_006080	IGLV-2	14:52404074-52404828	Hcolon	Lcolon	OK	303.465	112.611	-1.43019	-2.96816	5e-05	0.00340012	yes
XLOC_000847	XLOC_000847	ENSSSCG00000005395	1:271709169-271710365	Hcolon	Lcolon	OK	116.416	38.4916	-1.59668	-2.55084	5e-05	0.00340012	yes
XLOC_011830	XLOC_011830	SPINK1	2:155635124-155640264	Hcolon	Lcolon	OK	32976.6	10332.9	-1.6742	-2.4435	5e-05	0.00340012	yes
XLOC_018618	XLOC_018618	TMP-CH242-74M17.4	7:24704563-24708270	Hcolon	Lcolon	OK	244.833	70.2626	-1.80097	-3.47683	5e-05	0.00340012	yes
XLOC_018988	XLOC_018988	SSTR1	7:66596021-66597194	Hcolon	Lcolon	OK	2.3095	0.661163	-1.8045	-1.89894	0.00095	0.0373659	yes
XLOC_020929	XLOC_020929	ENSSSCG00000022059	9:949879-952540	Hcolon	Lcolon	OK	11.3111	2.72663	-2.05254	-2.23454	0.0001	0.00615957	yes
XLOC_023306	XLOC_023306	ENSSSCG00000028299	GL896304.2:10964-21478	Hcolon	Lcolon	OK	1.73804	0.276412	-2.65256	-2.49188	0.00055	0.0246582	yes
XLOC_012717	XLOC_012717	ENSSSCG00000028568	3:10049288-10050925	Hcolon	Lcolon	OK	11.6389	1.38042	-3.07578	-3.63524	5e-05	0.00340012	yes
XLOC_009313	XLOC_009313	TRPV6	18:7636964-7652271	Hcolon	Lcolon	OK	14.7114	1.73039	-3.08776	-4.09511	5e-05	0.00340012	yes
XLOC_018615	XLOC_018615	TMP-CH242-74M17.5	7:24655719-24659039	Hcolon	Lcolon	OK	177.126	3.04525	-5.86208	-10.5435	5e-05	0.00340012	yes

## Sheet: Hce vs Hco up-regulated genes
test_id	gene_id	gene	locus	sample_1	sample_2	status	FPKM_1	FPKM_2	log2(fold_change)	test_stat	p_value	q_value	significant
XLOC_010324	XLOC_010324	PIN1	2:68943610-68957203	Hcecum	Hcolon	OK	2.06576	0	#NAME?	#NAME?	5e-05	0.00340012	yes
XLOC_001875	XLOC_001875	PRUNE2	1:256320553-256399971	Hcecum	Hcolon	OK	2.15343	1.07358	-1.00421	-1.96311	5e-05	0.00340012	yes
XLOC_008201	XLOC_008201	GZMA	16:36365988-36376137	Hcecum	Hcolon	OK	26.1793	13.0227	-1.0074	-2.46096	0.00025	0.0131712	yes
XLOC_011341	XLOC_011341	ENSSSCG00000013788	2:64438135-64538453	Hcecum	Hcolon	OK	2.20772	1.09551	-1.01096	-3.06373	0.00015	0.00869131	yes
XLOC_012858	XLOC_012858	ABAT	3:34642448-34682259	Hcecum	Hcolon	OK	8.09823	4.00488	-1.01585	-1.79835	0.0005	0.0227109	yes
XLOC_005582	XLOC_005582	SLC15A2	13:148222429-148259036	Hcecum	Hcolon	OK	11.3511	5.59392	-1.0209	-3.20636	5e-05	0.00340012	yes
XLOC_016407	XLOC_016407	PLA2G2F	6:72604091-72613962	Hcecum	Hcolon	OK	6.58274	3.23601	-1.02447	-1.82301	0.0009	0.0359269	yes
XLOC_005926	XLOC_005926	ABCB9	14:31598471-31624415	Hcecum	Hcolon	OK	13.882	6.81823	-1.02575	-2.1158	5e-05	0.00340012	yes
XLOC_002910	XLOC_002910	TNFSF13B	11:83014417-83046597	Hcecum	Hcolon	OK	11.9666	5.8429	-1.03425	-2.18008	0.0002	0.0110048	yes
XLOC_001405	XLOC_001405	PSTPIP2	1:105810351-105870759	Hcecum	Hcolon	OK	7.47379	3.62818	-1.04259	-3.1245	0.00015	0.00869131	yes
XLOC_011778	XLOC_011778	MZB1	2:147107911-147110247	Hcecum	Hcolon	OK	248.309	119.889	-1.05044	-2.1797	0.00015	0.00869131	yes
XLOC_016291	XLOC_016291	TNFRSF4	6:58011600-58014416	Hcecum	Hcolon	OK	12.9737	6.19659	-1.06605	-1.96781	0.00015	0.00869131	yes
XLOC_012024	XLOC_012024	GTF2IRD1	3:11276909-11374748	Hcecum	Hcolon	OK	4.34765	2.04406	-1.0888	-2.1061	0.00015	0.00869131	yes
XLOC_021474	XLOC_021474	ENSSSCG00000025976	9:112591283-112649014	Hcecum	Hcolon	OK	2.12513	0.992567	-1.09831	-2.77077	0.0004	0.0190329	yes
XLOC_019735	XLOC_019735	ENSSSCG00000030522	8:130231026-130242783	Hcecum	Hcolon	OK	8.02294	3.73518	-1.10295	-2.51127	5e-05	0.00340012	yes
XLOC_018565	XLOC_018565	CMAH	7:21032288-21109183	Hcecum	Hcolon	OK	26.3434	12.2035	-1.11014	-2.86922	5e-05	0.00340012	yes
XLOC_016703	XLOC_016703	RAB3B	6:147898115-147958856	Hcecum	Hcolon	OK	8.32853	3.85558	-1.11111	-2.54132	0.0001	0.00615957	yes
XLOC_013051	XLOC_013051	IGKV-5	3:59949724-59950469	Hcecum	Hcolon	OK	146.489	67.7725	-1.11202	-1.94399	5e-05	0.00340012	yes
XLOC_013650	XLOC_013650	ALDH9A1	4:92685721-92713628	Hcecum	Hcolon	OK	102.575	47.1669	-1.12084	-2.62004	5e-05	0.00340012	yes
XLOC_012341	XLOC_012341	GNLY	3:61952961-61957608	Hcecum	Hcolon	OK	114.36	52.3912	-1.12618	-2.07942	5e-05	0.00340012	yes
XLOC_013845	XLOC_013845	ANKRD35	4:109065600-109102969	Hcecum	Hcolon	OK	6.81233	3.09065	-1.14024	-1.85554	5e-05	0.00340012	yes
XLOC_012125	XLOC_012125	TNFRSF17	3:32126182-32130379	Hcecum	Hcolon	OK	88.4802	40.045	-1.14373	-2.14145	5e-05	0.00340012	yes
XLOC_009207	XLOC_009207	SULF2	17:55891484-56009017	Hcecum	Hcolon	OK	5.71048	2.56571	-1.15425	-1.98709	5e-05	0.00340012	yes
XLOC_004156	XLOC_004156	ENSSSCG00000022405	12:51863182-51882044	Hcecum	Hcolon	OK	2.55216	1.14246	-1.15957	-2.2634	0.00025	0.0131712	yes
XLOC_009049	XLOC_009049	ENSSSCG00000007157	17:36838289-36840063	Hcecum	Hcolon	OK	6.48842	2.89881	-1.16241	-1.74442	0.00085	0.0343604	yes
XLOC_008980	XLOC_008980	PRNP	17:14656635-14667630	Hcecum	Hcolon	OK	32.6271	14.4222	-1.17778	-4.05798	5e-05	0.00340012	yes
XLOC_018722	XLOC_018722	CT797454.3	7:28767360-28796598	Hcecum	Hcolon	OK	31.8786	14.077	-1.17925	-3.03063	5e-05	0.00340012	yes
XLOC_008867	XLOC_008867	ENSSSCG00000007456	17:55754007-55846536	Hcecum	Hcolon	OK	5.99377	2.63676	-1.1847	-2.14721	5e-05	0.00340012	yes
XLOC_020189	XLOC_020189	SPP1	8:140307937-140315415	Hcecum	Hcolon	OK	3.43429	1.50878	-1.18663	-1.85081	0.00045	0.0209674	yes
XLOC_013551	XLOC_013551	HEY1	4:62079659-62084032	Hcecum	Hcolon	OK	1.57868	0.692375	-1.18909	-2.91029	0.00015	0.00869131	yes
XLOC_010109	XLOC_010109	TPH1	2:44141741-44169845	Hcecum	Hcolon	OK	2.56804	1.11335	-1.20576	-1.88063	0.0007	0.0295634	yes
XLOC_012322	XLOC_012322	ENSSSCG00000020750	3:59648029-59648796	Hcecum	Hcolon	OK	125.179	53.2261	-1.23379	-2.23096	5e-05	0.00340012	yes
XLOC_006079	XLOC_006079	IGLV-3	14:52398193-52398721	Hcecum	Hcolon	OK	2017.34	850.639	-1.24584	-2.62979	5e-05	0.00340012	yes
XLOC_019573	XLOC_019573	AREG	8:74568825-74579007	Hcecum	Hcolon	OK	41.3378	17.3743	-1.25051	-2.59848	5e-05	0.00340012	yes
XLOC_006071	XLOC_006071	IGLV-11	14:52228869-52229344	Hcecum	Hcolon	OK	1169.88	483.855	-1.27371	-2.2685	5e-05	0.00340012	yes
XLOC_024144	XLOC_024144	S100G	X:13996225-14092759	Hcecum	Hcolon	OK	1043.02	428.569	-1.28316	-1.94487	0.00105	0.0403997	yes
XLOC_003873	XLOC_003873	CCR10	12:20376604-20378599	Hcecum	Hcolon	OK	26.4826	10.7129	-1.3057	-2.4016	5e-05	0.00340012	yes
XLOC_003315	XLOC_003315	ENSSSCG00000017393	12:20380177-20386591	Hcecum	Hcolon	OK	2.66922	1.06137	-1.33049	-1.96398	5e-05	0.00340012	yes
XLOC_001765	XLOC_001765	RTN1	1:209727827-209941920	Hcecum	Hcolon	OK	0.91926	0.364195	-1.33576	-2.81346	0.00045	0.0209674	yes
XLOC_000059	XLOC_000059	ENSSSCG00000004098	1:18199791-18201279	Hcecum	Hcolon	OK	7.25124	2.8708	-1.33678	-1.79468	0.00065	0.0279349	yes
XLOC_006438	XLOC_006438	PNLIPRP2	14:138114391-138135435	Hcecum	Hcolon	OK	7.30353	2.88564	-1.3397	-2.63247	5e-05	0.00340012	yes
XLOC_015782	XLOC_015782	PANX2	5:110720288-110728953	Hcecum	Hcolon	OK	3.09545	1.21856	-1.34497	-2.2145	5e-05	0.00340012	yes
XLOC_000520	XLOC_000520	SERPINB2	1:175502732-175517283	Hcecum	Hcolon	OK	15.1342	5.84975	-1.37136	-4.2563	5e-05	0.00340012	yes
XLOC_006078	XLOC_006078	IGLV-4	14:52392751-52393255	Hcecum	Hcolon	OK	68.8255	26.3308	-1.38619	-2.10908	0.00015	0.00869131	yes
XLOC_013053	XLOC_013053	IGKV-7	3:59962484-59963229	Hcecum	Hcolon	OK	2457.1	922.062	-1.41402	-2.76511	5e-05	0.00340012	yes
XLOC_013960	XLOC_013960	F3	4:134474324-134479725	Hcecum	Hcolon	OK	14.2367	5.342	-1.41416	-2.91738	5e-05	0.00340012	yes
XLOC_005841	XLOC_005841	ENSSSCG00000009638	14:8252454-8268077	Hcecum	Hcolon	OK	6.2838	2.34725	-1.42067	-2.69128	5e-05	0.00340012	yes
XLOC_019264	XLOC_019264	ENSSSCG00000029401	7:122649107-122657845	Hcecum	Hcolon	OK	3.60579	1.33444	-1.43408	-1.87091	0.00055	0.0246582	yes
XLOC_021174	XLOC_021174	MMP1	9:37358376-37367260	Hcecum	Hcolon	OK	7.06479	2.54269	-1.47429	-3.09711	5e-05	0.00340012	yes
XLOC_005402	XLOC_005402	PLSCR4	13:94320964-94352358	Hcecum	Hcolon	OK	78.1145	27.916	-1.4845	-5.33433	5e-05	0.00340012	yes
XLOC_015460	XLOC_015460	RDH16	5:24133017-24139024	Hcecum	Hcolon	OK	1.716	0.609623	-1.49306	-1.92175	0.0006	0.0263173	yes
XLOC_021191	XLOC_021191	SLN	9:40309460-40314414	Hcecum	Hcolon	OK	11.3011	3.95831	-1.5135	-2.11642	0.0001	0.00615957	yes
XLOC_003392	XLOC_003392	HOXB6	12:24871088-24873383	Hcecum	Hcolon	OK	176.59	61.4569	-1.52276	-3.28876	5e-05	0.00340012	yes
XLOC_020610	XLOC_020610	ADAMTS15	9:63398129-63422854	Hcecum	Hcolon	OK	15.7029	5.40616	-1.53836	-3.42896	5e-05	0.00340012	yes
XLOC_015838	XLOC_015838	ENSSSCG00000002709	6:12027189-12028377	Hcecum	Hcolon	OK	43.3407	14.8773	-1.54261	-3.20567	5e-05	0.00340012	yes
XLOC_007992	XLOC_007992	ENSSSCG00000016172	15:129788575-129792848	Hcecum	Hcolon	OK	20.5598	6.96115	-1.56243	-2.02587	0.0002	0.0110048	yes
XLOC_021025	XLOC_021025	HBB	9:5632714-5634344	Hcecum	Hcolon	OK	235.472	79.6291	-1.56419	-3.06812	5e-05	0.00340012	yes
XLOC_005838	XLOC_005838	ENSSSCG00000027496	14:7764866-7779156	Hcecum	Hcolon	OK	5.52299	1.85074	-1.57734	-2.55881	5e-05	0.00340012	yes
XLOC_024699	XLOC_024699	ACE2	X:13060433-13089851	Hcecum	Hcolon	OK	0.773445	0.25632	-1.59335	-1.63417	0.0006	0.0263173	yes
XLOC_012185	XLOC_012185	ENSSSCG00000007978	3:40950680-40951551	Hcecum	Hcolon	OK	154.215	49.7677	-1.63166	-3.13076	5e-05	0.00340012	yes
XLOC_003940	XLOC_003940	HOXB3	12:24762105-24764391	Hcecum	Hcolon	OK	17.2855	5.35939	-1.68942	-3.30868	5e-05	0.00340012	yes
XLOC_003941	XLOC_003941	HOXB4	12:24788155-24789881	Hcecum	Hcolon	OK	23.2761	7.1741	-1.69798	-3.08223	5e-05	0.00340012	yes
XLOC_020018	XLOC_020018	ALB	8:73610469-73630121	Hcecum	Hcolon	OK	0.637487	0.194245	-1.71452	-1.35742	0.0006	0.0263173	yes
XLOC_013715	XLOC_013715	CD5L	4:100732582-100750193	Hcecum	Hcolon	OK	8.74999	2.64857	-1.72407	-2.51101	5e-05	0.00340012	yes
XLOC_003423	XLOC_003423	ENSSSCG00000027226	12:26958092-26965856	Hcecum	Hcolon	OK	10.1695	3.05308	-1.73591	-3.03404	5e-05	0.00340012	yes
XLOC_003390	XLOC_003390	HOXB8	12:24854757-24856320	Hcecum	Hcolon	OK	13.6203	4.02126	-1.76004	-2.67971	5e-05	0.00340012	yes
XLOC_006259	XLOC_006259	ENSSSCG00000021391	14:95309372-95314251	Hcecum	Hcolon	OK	4.17795	1.22661	-1.76811	-2.10588	0.00015	0.00869131	yes
XLOC_013041	XLOC_013041	ENSSSCG00000008205	3:59753692-59754231	Hcecum	Hcolon	OK	63.6433	18.4029	-1.79008	-5.49686	0.00015	0.00869131	yes
XLOC_024098	XLOC_024098	ENSSSCG00000018071,ENSSSCG00000018072,ENSSSCG00000018073,ENSSSCG00000018074	MT:6202-6509	Hcecum	Hcolon	OK	558.231	157.611	-1.8245	-3.57096	5e-05	0.00340012	yes
XLOC_020844	XLOC_020844	ENSSSCG00000025934	9:131482933-131582080	Hcecum	Hcolon	OK	2.6795	0.743422	-1.84971	-2.45875	5e-05	0.00340012	yes
XLOC_019545	XLOC_019545	ENSSSCG00000008935	8:70584970-70615383	Hcecum	Hcolon	OK	8.57458	2.10533	-2.02602	-5.73496	5e-05	0.00340012	yes
XLOC_012797	XLOC_012797	ENSSSCG00000025723	3:22088867-22099108	Hcecum	Hcolon	OK	4.84478	1.1708	-2.04893	-2.29589	0.00015	0.00869131	yes
XLOC_019547	XLOC_019547	ENSSSCG00000030074	8:70690432-70703495	Hcecum	Hcolon	OK	2.16581	0.478775	-2.17749	-4.73306	5e-05	0.00340012	yes
XLOC_005778	XLOC_005778	TFF2	13:216071493-216074626	Hcecum	Hcolon	OK	8.79422	1.76039	-2.32066	-3.04334	5e-05	0.00340012	yes
XLOC_020000	XLOC_020000	ENSSSCG00000025786	8:70754971-70768093	Hcecum	Hcolon	OK	3.64347	0.666271	-2.45113	-6.07113	5e-05	0.00340012	yes
XLOC_017608	XLOC_017608	DNAJC6	6:135397187-135560153	Hcecum	Hcolon	OK	1.27144	0.224538	-2.50142	-3.25234	5e-05	0.00340012	yes
XLOC_012796	XLOC_012796	ENSSSCG00000024605	3:21902678-21913101	Hcecum	Hcolon	OK	4.48464	0.74696	-2.58589	-2.759	0.0005	0.0227109	yes
XLOC_012579	XLOC_012579	ENSSSCG00000030648	3:126064141-126073957	Hcecum	Hcolon	OK	56.9127	9.13978	-2.63852	-4.35519	5e-05	0.00340012	yes
XLOC_016055	XLOC_016055	ENSSSCG00000022808	6:44853497-44876802	Hcecum	Hcolon	OK	2.92362	0.436525	-2.74362	-3.05592	5e-05	0.00340012	yes
XLOC_020666	XLOC_020666	C4BPA	9:74110908-74154259	Hcecum	Hcolon	OK	45.625	6.50946	-2.80921	-7.03251	5e-05	0.00340012	yes
XLOC_023672	XLOC_023672	ENSSSCG00000028627	JH118589.1:720-28860	Hcecum	Hcolon	OK	2.63043	0.301907	-3.12312	-4.00643	5e-05	0.00340012	yes
XLOC_019232	XLOC_019232	KCNK10	7:116619189-116695803	Hcecum	Hcolon	OK	1.21646	0.127466	-3.2545	-2.59594	0.0013	0.0474254	yes
XLOC_015759	XLOC_015759	NTS	5:101077131-101088559	Hcecum	Hcolon	OK	5.10055	0.484795	-3.39521	-3.08171	5e-05	0.00340012	yes
XLOC_008407	XLOC_008407	PLCXD3	16:27423919-27534214	Hcecum	Hcolon	OK	2.39726	0.191325	-3.64729	-3.20291	0.00085	0.0343604	yes
XLOC_011955	XLOC_011955	ENSSSCG00000027156	3:6662426-6663981	Hcecum	Hcolon	OK	14.3078	0.965583	-3.88926	-2.61565	0.0013	0.0474254	yes
XLOC_012358	XLOC_012358	CH242-307A4.1	3:67957189-67973255	Hcecum	Hcolon	OK	48.8938	3.18485	-3.94035	-5.44244	5e-05	0.00340012	yes
XLOC_013728	XLOC_013728	CRABP2	4:101959960-101966042	Hcecum	Hcolon	OK	5.88345	0.358826	-4.03531	-3.71132	5e-05	0.00340012	yes
XLOC_006237	XLOC_006237	SFTPD	14:88660303-88675023	Hcecum	Hcolon	OK	6.18027	0.376767	-4.03592	-4.86384	5e-05	0.00340012	yes
XLOC_015384	XLOC_015384	HOXC6	5:19694505-19696302	Hcecum	Hcolon	OK	21.9618	1.10134	-4.31766	-6.16765	5e-05	0.00340012	yes
XLOC_004317	XLOC_004317	ENSSSCG00000008882	13:12164825-12166863	Hcecum	Hcolon	OK	90.8362	2.64712	-5.10077	-6.42934	5e-05	0.00340012	yes
XLOC_019691	XLOC_019691	PITX2	8:119920837-119926111	Hcecum	Hcolon	OK	17.4984	0.501332	-5.12532	-6.16765	5e-05	0.00340012	yes
XLOC_000273	XLOC_000273	SLC14A1	1:105418611-105444533	Hcecum	Hcolon	OK	37.4216	0.235568	-7.31158	-14.4482	5e-05	0.00340012	yes

## Sheet: Lce vs Lco up-regulated genes
test_id	gene_id	gene	locus	sample_1	sample_2	status	FPKM_1	FPKM_2	log2(fold_change)	test_stat	p_value	q_value	significant
XLOC_012323	XLOC_012323	ENSSSCG00000023617	3:59675078-59675847	Lcecum	Lcolon	OK	2.00941	0	#NAME?	#NAME?	0.0006	0.0263173	yes
XLOC_012715	XLOC_012715	HSPB1	3:9925862-9927499	Lcecum	Lcolon	OK	2.43046	0	#NAME?	#NAME?	5e-05	0.00340012	yes
XLOC_015381	XLOC_015381	ENSSSCG00000021974	5:19677769-19679522	Lcecum	Lcolon	OK	3.25531	0	#NAME?	#NAME?	5e-05	0.00340012	yes
XLOC_011341	XLOC_011341	ENSSSCG00000013788	2:64438135-64538453	Lcecum	Lcolon	OK	2.46522	1.22585	-1.00794	-2.54022	0.0005	0.0227109	yes
XLOC_024472	XLOC_024472	RNF128	X:101558756-101619401	Lcecum	Lcolon	OK	8.18491	4.0662	-1.00929	-2.62581	5e-05	0.00340012	yes
XLOC_016435	XLOC_016435	GRHL3	6:75674750-75698949	Lcecum	Lcolon	OK	2.35678	1.16975	-1.01062	-1.66514	0.00075	0.0312147	yes
XLOC_006741	XLOC_006741	PLA2G3	14:51035498-51040030	Lcecum	Lcolon	OK	10.3402	5.10257	-1.01897	-1.93081	0.0001	0.00615957	yes
XLOC_012759	XLOC_012759	PYCARD	3:17564757-17566365	Lcecum	Lcolon	OK	41.1851	20.1645	-1.03031	-2.27363	5e-05	0.00340012	yes
XLOC_003873	XLOC_003873	CCR10	12:20376604-20378599	Lcecum	Lcolon	OK	25.0055	12.205	-1.03477	-2.14039	0.0002	0.0110048	yes
XLOC_005838	XLOC_005838	ENSSSCG00000027496	14:7764866-7779156	Lcecum	Lcolon	OK	4.28855	2.09143	-1.036	-1.74785	0.0002	0.0110048	yes
XLOC_006778	XLOC_006778	TUBA3C	14:54042930-54049671	Lcecum	Lcolon	OK	10.9099	5.31561	-1.03733	-1.79603	0.00025	0.0131712	yes
XLOC_024980	XLOC_024980	XKRX	X:90542797-90558711	Lcecum	Lcolon	OK	3.04038	1.46697	-1.05141	-1.86781	0.0011	0.041858	yes
XLOC_006868	XLOC_006868	PBLD	14:77502555-77528898	Lcecum	Lcolon	OK	2.25937	1.08806	-1.05416	-2.42144	0.00055	0.0246582	yes
XLOC_018565	XLOC_018565	CMAH	7:21032288-21109183	Lcecum	Lcolon	OK	36.3948	17.1472	-1.08576	-2.12334	5e-05	0.00340012	yes
XLOC_003392	XLOC_003392	HOXB6	12:24871088-24873383	Lcecum	Lcolon	OK	115.193	53.7865	-1.09874	-2.54661	5e-05	0.00340012	yes
XLOC_016542	XLOC_016542	MFSD2A	6:88931084-88945397	Lcecum	Lcolon	OK	24.7482	11.5057	-1.10498	-2.43972	5e-05	0.00340012	yes
XLOC_002272	XLOC_002272	CFH	10:24337265-24406910	Lcecum	Lcolon	OK	100.101	45.9574	-1.12309	-2.7264	5e-05	0.00340012	yes
XLOC_017634	XLOC_017634	PCSK9	6:145451966-145473280	Lcecum	Lcolon	OK	2.14077	0.981888	-1.1245	-1.69395	0.0005	0.0227109	yes
XLOC_020005	XLOC_020005	UGT2A3	8:70986092-70999583	Lcecum	Lcolon	OK	25.8478	11.8363	-1.12682	-2.99781	5e-05	0.00340012	yes
XLOC_013040	XLOC_013040	ENSSSCG00000029057	3:59749608-59750318	Lcecum	Lcolon	OK	1059.84	472.286	-1.16611	-2.45341	5e-05	0.00340012	yes
XLOC_012417	XLOC_012417	ENSSSCG00000028282	3:80818056-80833358	Lcecum	Lcolon	OK	6.89176	3.06689	-1.1681	-2.03393	0.0002	0.0110048	yes
XLOC_014137	XLOC_014137	CU207250.1	4:47615754-47616772	Lcecum	Lcolon	OK	31.8394	14.1126	-1.17382	-1.80371	0.0004	0.0190329	yes
XLOC_013477	XLOC_013477	LRP12	4:35438362-35519614	Lcecum	Lcolon	OK	4.47098	1.96884	-1.18324	-3.245	5e-05	0.00340012	yes
XLOC_009125	XLOC_009125	ENSSSCG00000007304	17:44229725-44273672	Lcecum	Lcolon	OK	8.19929	3.59631	-1.18898	-2.23284	0.0001	0.00615957	yes
XLOC_019573	XLOC_019573	AREG	8:74568825-74579007	Lcecum	Lcolon	OK	45.6753	19.8519	-1.20214	-2.38408	5e-05	0.00340012	yes
XLOC_020629	XLOC_020629	FMO1	9:70137791-70171698	Lcecum	Lcolon	OK	12.5881	5.47118	-1.20214	-2.41797	5e-05	0.00340012	yes
XLOC_011778	XLOC_011778	MZB1	2:147107911-147110247	Lcecum	Lcolon	OK	274.755	118.458	-1.21376	-2.81641	5e-05	0.00340012	yes
XLOC_010107	XLOC_010107	ENSSSCG00000028525	2:44078430-44082946	Lcecum	Lcolon	OK	93.7169	40.3538	-1.2156	-2.52466	5e-05	0.00340012	yes
XLOC_021422	XLOC_021422	ASNS	9:84879389-84898643	Lcecum	Lcolon	OK	19.9091	8.55287	-1.21895	-2.36053	5e-05	0.00340012	yes
XLOC_012990	XLOC_012990	ENSSSCG00000008118	3:48367664-48381709	Lcecum	Lcolon	OK	1.17317	0.4927	-1.25164	-1.66189	0.0009	0.0359269	yes
XLOC_013540	XLOC_013540	CA1	4:56358290-56369035	Lcecum	Lcolon	OK	1222.16	511.373	-1.25699	-2.64674	0.00065	0.0279349	yes
XLOC_012125	XLOC_012125	TNFRSF17	3:32126182-32130379	Lcecum	Lcolon	OK	94.1492	39.1523	-1.26585	-2.52265	5e-05	0.00340012	yes
XLOC_003940	XLOC_003940	HOXB3	12:24762105-24764391	Lcecum	Lcolon	OK	13.7127	5.66066	-1.27647	-2.46592	5e-05	0.00340012	yes
XLOC_006078	XLOC_006078	IGLV-4	14:52392751-52393255	Lcecum	Lcolon	OK	552.681	226.012	-1.29005	-2.69523	5e-05	0.00340012	yes
XLOC_006438	XLOC_006438	PNLIPRP2	14:138114391-138135435	Lcecum	Lcolon	OK	10.8907	4.38686	-1.31184	-2.56089	5e-05	0.00340012	yes
XLOC_013053	XLOC_013053	IGKV-7	3:59962484-59963229	Lcecum	Lcolon	OK	2059.05	825.692	-1.3183	-3.08448	5e-05	0.00340012	yes
XLOC_005841	XLOC_005841	ENSSSCG00000009638	14:8252454-8268077	Lcecum	Lcolon	OK	5.19488	2.07903	-1.32118	-2.50555	5e-05	0.00340012	yes
XLOC_018052	XLOC_018052	C6orf141	7:49983167-49983749	Lcecum	Lcolon	OK	48.0225	18.9967	-1.33796	-2.81793	5e-05	0.00340012	yes
XLOC_013650	XLOC_013650	ALDH9A1	4:92685721-92713628	Lcecum	Lcolon	OK	131.833	51.4131	-1.3585	-3.08914	5e-05	0.00340012	yes
XLOC_018722	XLOC_018722	CT797454.3	7:28767360-28796598	Lcecum	Lcolon	OK	34.6654	13.483	-1.36236	-2.94475	5e-05	0.00340012	yes
XLOC_002910	XLOC_002910	TNFSF13B	11:83014417-83046597	Lcecum	Lcolon	OK	15.1649	5.8379	-1.37722	-2.7933	5e-05	0.00340012	yes
XLOC_012972	XLOC_012972	IL1A	3:45453544-45466239	Lcecum	Lcolon	OK	10.3148	3.81388	-1.43538	-3.74276	5e-05	0.00340012	yes
XLOC_015838	XLOC_015838	ENSSSCG00000002709	6:12027189-12028377	Lcecum	Lcolon	OK	36.0467	13.3126	-1.43707	-3.11935	5e-05	0.00340012	yes
XLOC_021174	XLOC_021174	MMP1	9:37358376-37367260	Lcecum	Lcolon	OK	12.4497	4.56041	-1.44888	-3.21609	5e-05	0.00340012	yes
XLOC_006079	XLOC_006079	IGLV-3	14:52398193-52398721	Lcecum	Lcolon	OK	2907.38	1061.5	-1.45362	-3.2435	5e-05	0.00340012	yes
XLOC_020128	XLOC_020128	ENSSSCG00000025541	8:120119599-120219822	Lcecum	Lcolon	OK	221.236	80.6008	-1.45672	-3.11505	5e-05	0.00340012	yes
XLOC_005402	XLOC_005402	PLSCR4	13:94320964-94352358	Lcecum	Lcolon	OK	58.4309	21.0537	-1.47266	-4.16892	5e-05	0.00340012	yes
XLOC_013051	XLOC_013051	IGKV-5	3:59949724-59950469	Lcecum	Lcolon	OK	205.949	72.46	-1.50703	-2.89867	5e-05	0.00340012	yes
XLOC_012322	XLOC_012322	ENSSSCG00000020750	3:59648029-59648796	Lcecum	Lcolon	OK	138.623	48.3429	-1.5198	-2.97637	5e-05	0.00340012	yes
XLOC_003941	XLOC_003941	HOXB4	12:24788155-24789881	Lcecum	Lcolon	OK	20.1454	6.98228	-1.52868	-2.87285	5e-05	0.00340012	yes
XLOC_002133	XLOC_002133	ENSSSCG00000029414	1:308216806-308223959	Lcecum	Lcolon	OK	4.81492	1.62562	-1.56652	-2.35038	5e-05	0.00340012	yes
XLOC_009401	XLOC_009401	TMEM229A	18:25128700-25129813	Lcecum	Lcolon	OK	3.344	1.12057	-1.57734	-2.18809	0.0003	0.0151516	yes
XLOC_008980	XLOC_008980	PRNP	17:14656635-14667630	Lcecum	Lcolon	OK	37.5385	12.4016	-1.59785	-4.25158	5e-05	0.00340012	yes
XLOC_011830	XLOC_011830	SPINK1	2:155635124-155640264	Lcecum	Lcolon	OK	31450.8	10332.9	-1.60586	-2.30749	5e-05	0.00340012	yes
XLOC_021649	XLOC_021649	ENSSSCG00000022649	GL892269.1:27388-45554	Lcecum	Lcolon	OK	7.21099	2.36744	-1.60687	-1.86413	0.00035	0.0171349	yes
XLOC_012325	XLOC_012325	IGKV-11	3:59985850-59986608	Lcecum	Lcolon	OK	2551.2	836.093	-1.60944	-3.40003	5e-05	0.00340012	yes
XLOC_021177	XLOC_021177	MMP13	9:37493635-37504552	Lcecum	Lcolon	OK	4.94957	1.52514	-1.69837	-2.49035	5e-05	0.00340012	yes
XLOC_012579	XLOC_012579	ENSSSCG00000030648	3:126064141-126073957	Lcecum	Lcolon	OK	31.8488	9.80154	-1.70016	-2.44997	5e-05	0.00340012	yes
XLOC_003390	XLOC_003390	HOXB8	12:24854757-24856320	Lcecum	Lcolon	OK	12.4017	3.80198	-1.70571	-2.72256	5e-05	0.00340012	yes
XLOC_013690	XLOC_013690	LOC100517891	4:99035615-99039832	Lcecum	Lcolon	OK	503.174	153.614	-1.71175	-3.74711	5e-05	0.00340012	yes
XLOC_016407	XLOC_016407	PLA2G2F	6:72604091-72613962	Lcecum	Lcolon	OK	4.07451	1.24225	-1.71367	-2.26958	0.0001	0.00615957	yes
XLOC_019408	XLOC_019408	C1QTNF7	8:10369561-10376663	Lcecum	Lcolon	OK	2.20147	0.649932	-1.76011	-2.15187	0.0003	0.0151516	yes
XLOC_003423	XLOC_003423	ENSSSCG00000027226	12:26958092-26965856	Lcecum	Lcolon	OK	7.25207	2.13769	-1.76234	-2.74251	5e-05	0.00340012	yes
XLOC_022872	XLOC_022872	ENSSSCG00000026375	GL895213.2:26195-47809	Lcecum	Lcolon	OK	3.80848	1.09556	-1.79755	-2.52509	5e-05	0.00340012	yes
XLOC_014151	XLOC_014151	CA2	4:56156731-56174841	Lcecum	Lcolon	OK	135.166	38.8649	-1.7982	-4.2435	5e-05	0.00340012	yes
XLOC_015504	XLOC_015504	LYZ	5:36179189-36185575	Lcecum	Lcolon	OK	2147.14	615.434	-1.80274	-2.2402	5e-05	0.00340012	yes
XLOC_009313	XLOC_009313	TRPV6	18:7636964-7652271	Lcecum	Lcolon	OK	6.15742	1.73039	-1.83123	-3.00597	5e-05	0.00340012	yes
XLOC_012717	XLOC_012717	ENSSSCG00000028568	3:10049288-10050925	Lcecum	Lcolon	OK	4.91597	1.38042	-1.83237	-2.16772	0.0005	0.0227109	yes
XLOC_020610	XLOC_020610	ADAMTS15	9:63398129-63422854	Lcecum	Lcolon	OK	21.7031	6.05249	-1.8423	-3.92054	5e-05	0.00340012	yes
XLOC_020844	XLOC_020844	ENSSSCG00000025934	9:131482933-131582080	Lcecum	Lcolon	OK	2.88201	0.770203	-1.90377	-2.42608	0.00035	0.0171349	yes
XLOC_018547	XLOC_018547	ENSSSCG00000001072	7:14558757-14559614	Lcecum	Lcolon	OK	2.76978	0.731456	-1.92093	-2.14941	0.0005	0.0227109	yes
XLOC_001655	XLOC_001655	TNFRSF11A	1:176595773-176650046	Lcecum	Lcolon	OK	28.4199	6.6445	-2.09667	-3.43239	5e-05	0.00340012	yes
XLOC_013050	XLOC_013050	IGKV-3	3:59934903-59935620	Lcecum	Lcolon	OK	732.091	169.952	-2.10689	-7.55965	5e-05	0.00340012	yes
XLOC_020127	XLOC_020127	ENPEP	8:119968857-120061196	Lcecum	Lcolon	OK	23.1486	5.22439	-2.14759	-0.927689	0.0004	0.0190329	yes
XLOC_005778	XLOC_005778	TFF2	13:216071493-216074626	Lcecum	Lcolon	OK	10.523	2.30128	-2.19304	-1.97569	5e-05	0.00340012	yes
XLOC_003036	XLOC_003036	PCDH8	11:26882317-26887216	Lcecum	Lcolon	OK	0.64724	0.131933	-2.2945	-2.52038	5e-05	0.00340012	yes
XLOC_020929	XLOC_020929	ENSSSCG00000022059	9:949879-952540	Lcecum	Lcolon	OK	14.8523	2.72663	-2.44549	-2.95385	5e-05	0.00340012	yes
XLOC_017608	XLOC_017608	DNAJC6	6:135397187-135560153	Lcecum	Lcolon	OK	2.16807	0.356289	-2.60529	-3.95152	5e-05	0.00340012	yes
XLOC_001554	XLOC_001554	CHAC1	1:145522852-145525603	Lcecum	Lcolon	OK	64.032	10.1116	-2.66278	-3.78198	5e-05	0.00340012	yes
XLOC_000520	XLOC_000520	SERPINB2	1:175502732-175517283	Lcecum	Lcolon	OK	27.1839	4.18491	-2.69949	-5.45738	5e-05	0.00340012	yes
XLOC_019547	XLOC_019547	ENSSSCG00000030074	8:70690432-70703495	Lcecum	Lcolon	OK	2.01327	0.24929	-3.01364	-4.30553	5e-05	0.00340012	yes
XLOC_019545	XLOC_019545	ENSSSCG00000008935	8:70584970-70615383	Lcecum	Lcolon	OK	9.46218	1.0946	-3.11177	-5.31203	5e-05	0.00340012	yes
XLOC_016055	XLOC_016055	ENSSSCG00000022808	6:44853497-44876802	Lcecum	Lcolon	OK	4.66238	0.484913	-3.26527	-3.66657	5e-05	0.00340012	yes
XLOC_006924	XLOC_006924	MAT1A	14:88716154-88733507	Lcecum	Lcolon	OK	0.851549	0.0878563	-3.27687	-3.12106	5e-05	0.00340012	yes
XLOC_020000	XLOC_020000	ENSSSCG00000025786	8:70754971-70768093	Lcecum	Lcolon	OK	3.17467	0.307859	-3.36626	-4.47318	5e-05	0.00340012	yes
XLOC_006893	XLOC_006893	PLA2G12B	14:81819439-81844247	Lcecum	Lcolon	OK	1.19493	0.107715	-3.47163	-3.25112	0.0001	0.00615957	yes
XLOC_005116	XLOC_005116	LTF	13:32577738-32609442	Lcecum	Lcolon	OK	0.687719	0.0609885	-3.49521	-2.47738	0.00105	0.0403997	yes
XLOC_015384	XLOC_015384	HOXC6	5:19694505-19696302	Lcecum	Lcolon	OK	10.8991	0.837092	-3.70268	-5.00118	5e-05	0.00340012	yes
XLOC_020666	XLOC_020666	C4BPA	9:74110908-74154259	Lcecum	Lcolon	OK	104.308	6.16433	-4.08077	-8.73292	5e-05	0.00340012	yes
XLOC_009660	XLOC_009660	SPAM1	18:25187106-25195904	Lcecum	Lcolon	OK	1.2877	0.0712815	-4.17513	-3.13231	0.00015	0.00869131	yes
XLOC_013728	XLOC_013728	CRABP2	4:101959960-101966042	Lcecum	Lcolon	OK	6.54969	0.359535	-4.18722	-3.64724	5e-05	0.00340012	yes
XLOC_008407	XLOC_008407	PLCXD3	16:27423919-27534214	Lcecum	Lcolon	OK	3.57235	0.181588	-4.29814	-3.49531	0.00015	0.00869131	yes
XLOC_023672	XLOC_023672	ENSSSCG00000028627	JH118589.1:720-28860	Lcecum	Lcolon	OK	4.32897	0.17118	-4.66044	-4.70059	5e-05	0.00340012	yes
XLOC_000273	XLOC_000273	SLC14A1	1:105418611-105444533	Lcecum	Lcolon	OK	8.04274	0.237017	-5.08462	-8.87723	5e-05	0.00340012	yes
XLOC_006237	XLOC_006237	SFTPD	14:88660303-88675023	Lcecum	Lcolon	OK	18.3607	0.540885	-5.08515	-6.88036	5e-05	0.00340012	yes
XLOC_012358	XLOC_012358	CH242-307A4.1	3:67957189-67973255	Lcecum	Lcolon	OK	337.895	9.4068	-5.16673	-6.99808	5e-05	0.00340012	yes
XLOC_013085	XLOC_013085	REG3G	3:68078690-68081405	Lcecum	Lcolon	OK	129.413	2.46715	-5.71299	-6.45441	5e-05	0.00340012	yes
XLOC_019691	XLOC_019691	PITX2	8:119920837-119926111	Lcecum	Lcolon	OK	19.5532	0.277811	-6.13716	-8.07105	5e-05	0.00340012	yes
