# Supplementary material for: Differentially expressed genes in the caecal and colonic mucosa of Landrace finishing pigs with high and low food conversion ratios
Source: Sci Rep. 2017 Nov 2;7:14886. doi: 10.1038/s41598-017-14568-6 (PMC5668291; doi:10.1038/s41598-017-14568-6)
Supplement: Supplementary file 3 — Dataset 3 [file 41598_2017_14568_MOESM3_ESM.xls]

## Sheet: Hce vs Lce down-regulated genes
test_id	gene_id	gene	locus	sample_1	sample_2	status	FPKM_1	FPKM_2	log2(fold_change)	test_stat	p_value	q_value	significant
XLOC_012715	XLOC_012715	HSPB1	3:9925862-9927499	Hcecum	Lcecum	OK	0	2.43046	inf	#NAME?	5e-05	0.00340012	yes
XLOC_017991	XLOC_017991	TSPO2	7:41649694-41650796	Hcecum	Lcecum	OK	0	0.78738	inf	#NAME?	0.0001	0.00615957	yes
XLOC_023002	XLOC_023002	ENSSSCG00000024924	GL895613.1:8753-11537	Hcecum	Lcecum	OK	0	27.4466	inf	#NAME?	5e-05	0.00340012	yes
XLOC_001554	XLOC_001554	CHAC1	1:145522852-145525603	Hcecum	Lcecum	OK	2.49098	64.032	4.68401	7.19071	5e-05	0.00340012	yes
XLOC_013085	XLOC_013085	REG3G	3:68078690-68081405	Hcecum	Lcecum	OK	5.91759	129.413	4.45083	6.61534	5e-05	0.00340012	yes
XLOC_006078	XLOC_006078	IGLV-4	14:52392751-52393255	Hcecum	Lcecum	OK	68.8255	552.681	3.00543	5.66409	5e-05	0.00340012	yes
XLOC_012358	XLOC_012358	CH242-307A4.1	3:67957189-67973255	Hcecum	Lcecum	OK	48.8938	337.895	2.78885	5.00749	5e-05	0.00340012	yes
XLOC_023102	XLOC_023102	ENSSSCG00000024349	GL895979.2:17235-32322	Hcecum	Lcecum	OK	0.247217	1.66178	2.74888	1.79061	5e-05	0.00340012	yes
XLOC_013050	XLOC_013050	IGKV-3	3:59934903-59935620	Hcecum	Lcecum	OK	110.738	732.091	2.72487	7.28646	5e-05	0.00340012	yes
XLOC_006077	XLOC_006077	IGLV-5	14:52384767-52385271	Hcecum	Lcecum	OK	27.5463	170.999	2.63406	4.18192	5e-05	0.00340012	yes
XLOC_010796	XLOC_010796	ENSSSCG00000014445	2:158290182-158304250	Hcecum	Lcecum	OK	17.8901	78.7366	2.13787	3.63284	5e-05	0.00340012	yes
XLOC_022773	XLOC_022773	ENSSSCG00000023608	GL894932.2:102044-115809	Hcecum	Lcecum	OK	1.42986	5.77354	2.01358	2.58127	5e-05	0.00340012	yes
XLOC_020929	XLOC_020929	ENSSSCG00000022059	9:949879-952540	Hcecum	Lcecum	OK	4.11425	14.8523	1.85198	2.30384	5e-05	0.00340012	yes
XLOC_007510	XLOC_007510	CPO	15:121719667-121748610	Hcecum	Lcecum	OK	0.611222	2.05356	1.74836	2.22674	0.0001	0.00615957	yes
XLOC_022872	XLOC_022872	ENSSSCG00000026375	GL895213.2:26195-47809	Hcecum	Lcecum	OK	1.14234	3.80848	1.73722	2.79621	5e-05	0.00340012	yes
XLOC_016545	XLOC_016545	ENSSSCG00000021567	6:89280558-89299207	Hcecum	Lcecum	OK	0.743995	2.41411	1.69813	1.9994	0.00115	0.0432845	yes
XLOC_021649	XLOC_021649	ENSSSCG00000022649	GL892269.1:27388-45554	Hcecum	Lcecum	OK	2.25167	7.21099	1.6792	2.06784	0.001	0.0388904	yes
XLOC_006237	XLOC_006237	SFTPD	14:88660303-88675023	Hcecum	Lcecum	OK	6.18027	18.3607	1.57088	2.98375	5e-05	0.00340012	yes
XLOC_010975	XLOC_010975	CHRM1	2:8210975-8225289	Hcecum	Lcecum	OK	1.04643	2.95092	1.49568	2.28512	5e-05	0.00340012	yes
XLOC_000708	XLOC_000708	ENSSSCG00000021990	1:225599643-225610235	Hcecum	Lcecum	OK	3.79516	9.44122	1.31481	1.81564	0.0007	0.0295634	yes
XLOC_019601	XLOC_019601	SFRP2	8:79743274-79751980	Hcecum	Lcecum	OK	0.990284	2.34363	1.24283	1.8234	0.0009	0.0359269	yes
XLOC_006778	XLOC_006778	TUBA3C	14:54042930-54049671	Hcecum	Lcecum	OK	4.65778	10.9099	1.22793	2.17634	5e-05	0.00340012	yes
XLOC_018613	XLOC_018613	TMP-SLA-3	7:24641580-24645324	Hcecum	Lcecum	OK	124.169	286.307	1.20526	2.02766	0.00025	0.0131712	yes
XLOC_020666	XLOC_020666	C4BPA	9:74110908-74154259	Hcecum	Lcecum	OK	45.625	104.308	1.19296	3.03588	5e-05	0.00340012	yes
XLOC_020128	XLOC_020128	ENSSSCG00000025541	8:120119599-120219822	Hcecum	Lcecum	OK	97.2531	221.236	1.18577	2.4704	5e-05	0.00340012	yes
XLOC_021422	XLOC_021422	ASNS	9:84879389-84898643	Hcecum	Lcecum	OK	9.02958	19.9091	1.1407	2.42011	5e-05	0.00340012	yes
XLOC_020660	XLOC_020660	PIGR	9:73889671-73899096	Hcecum	Lcecum	OK	71.1734	150.362	1.07903	2.24996	5e-05	0.00340012	yes
XLOC_002749	XLOC_002749	ENSSSCG00000009324	11:6317523-6359908	Hcecum	Lcecum	OK	5.71745	12.041	1.07451	1.97492	0.0001	0.00615957	yes
XLOC_020662	XLOC_020662	ENSSSCG00000015657	9:73959147-73980647	Hcecum	Lcecum	OK	74.5428	156.698	1.07185	2.14523	5e-05	0.00340012	yes
XLOC_010378	XLOC_010378	CD209	2:71917404-71931695	Hcecum	Lcecum	OK	12.48	25.9561	1.05646	1.97539	5e-05	0.00340012	yes
XLOC_015199	XLOC_015199	ADM2	5:110526046-110529871	Hcecum	Lcecum	OK	1.82282	3.7303	1.03312	1.68774	0.00105	0.0403997	yes

## Sheet: Hco vs Lco down-regulated genes
test_id	gene_id	gene	locus	sample_1	sample_2	status	FPKM_1	FPKM_2	log2(fold_change)	test_stat	p_value	q_value	significant
XLOC_010324	XLOC_010324	PIN1	2:68943610-68957203	Hcolon	Lcolon	OK	0	3.24168	inf	#NAME?	5e-05	0.00340012	yes
XLOC_021249	XLOC_021249	TTC36	9:50870482-50875440	Hcolon	Lcolon	OK	0	0.725735	inf	#NAME?	5e-05	0.00340012	yes
XLOC_011955	XLOC_011955	ENSSSCG00000027156	3:6662426-6663981	Hcolon	Lcolon	OK	0.965583	11.7578	3.60607	2.41048	0.00125	0.0460874	yes
XLOC_001554	XLOC_001554	CHAC1	1:145522852-145525603	Hcolon	Lcolon	OK	1.15582	10.1116	3.12903	4.00856	5e-05	0.00340012	yes
XLOC_006078	XLOC_006078	IGLV-4	14:52392751-52393255	Hcolon	Lcolon	OK	26.3308	226.012	3.10157	5.03456	5e-05	0.00340012	yes
XLOC_012796	XLOC_012796	ENSSSCG00000024605	3:21902678-21913101	Hcolon	Lcolon	OK	0.74696	5.7334	2.94029	3.03742	0.0001	0.00615957	yes
XLOC_005166	XLOC_005166	MST1	13:35394133-35399154	Hcolon	Lcolon	OK	0.700241	5.31754	2.92484	2.58553	5e-05	0.00340012	yes
XLOC_020386	XLOC_020386	ENSSSCG00000014914	9:22189467-22200096	Hcolon	Lcolon	OK	0.332521	1.86044	2.48413	2.42117	0.0007	0.0295634	yes
XLOC_020529	XLOC_020529	TRIM29	9:52347182-52374426	Hcolon	Lcolon	OK	0.118413	0.631545	2.41505	1.96103	0.0002	0.0110048	yes
XLOC_013050	XLOC_013050	IGKV-3	3:59934903-59935620	Hcolon	Lcolon	OK	39.1089	169.952	2.11956	2.73177	0.0001	0.00615957	yes
XLOC_010796	XLOC_010796	ENSSSCG00000014445	2:158290182-158304250	Hcolon	Lcolon	OK	17.4464	71.0357	2.02562	3.3082	5e-05	0.00340012	yes
XLOC_006077	XLOC_006077	IGLV-5	14:52384767-52385271	Hcolon	Lcolon	OK	22.5437	90.568	2.00627	2.90257	5e-05	0.00340012	yes
XLOC_011707	XLOC_011707	CDO1	2:124815021-124828122	Hcolon	Lcolon	OK	0.316092	1.19505	1.91865	2.23449	5e-05	0.00340012	yes
XLOC_021838	XLOC_021838	SLC10A2	GL892840.2:96990-116508	Hcolon	Lcolon	OK	0.478331	1.75102	1.87211	1.97192	0.0005	0.0227109	yes
XLOC_022773	XLOC_022773	ENSSSCG00000023608	GL894932.2:102044-115809	Hcolon	Lcolon	OK	1.35651	4.92077	1.85898	2.32165	5e-05	0.00340012	yes
XLOC_014152	XLOC_014152	CA3	4:56190396-56200944	Hcolon	Lcolon	OK	0.314105	1.13201	1.84957	2.24474	5e-05	0.00340012	yes
XLOC_016410	XLOC_016410	FAM43B	6:72981858-72982845	Hcolon	Lcolon	OK	1.28454	4.62459	1.84807	2.13647	0.0004	0.0190329	yes
XLOC_001860	XLOC_001860	MAMDC2	1:249900220-249907040	Hcolon	Lcolon	OK	0.654664	2.28975	1.80637	4.18956	5e-05	0.00340012	yes
XLOC_011030	XLOC_011030	GIF	2:11108688-11126311	Hcolon	Lcolon	OK	0.607005	2.03134	1.74265	2.16816	0.0003	0.0151516	yes
XLOC_024098	XLOC_024098	ENSSSCG00000018071,ENSSSCG00000018072,ENSSSCG00000018073,ENSSSCG00000018074	MT:6202-6509	Hcolon	Lcolon	OK	157.611	513.402	1.70372	2.72958	5e-05	0.00340012	yes
XLOC_021925	XLOC_021925	CAPN13	GL893019.2:17637-60376	Hcolon	Lcolon	OK	0.829709	2.5603	1.62563	2.25818	5e-05	0.00340012	yes
XLOC_010975	XLOC_010975	CHRM1	2:8210975-8225289	Hcolon	Lcolon	OK	0.968215	2.93003	1.59752	2.30927	5e-05	0.00340012	yes
XLOC_012358	XLOC_012358	CH242-307A4.1	3:67957189-67973255	Hcolon	Lcolon	OK	3.18485	9.4068	1.56248	1.79335	0.00025	0.0131712	yes
XLOC_006260	XLOC_006260	ENSSSCG00000026923	14:95320882-95323105	Hcolon	Lcolon	OK	9.26745	27.2062	1.55369	2.04068	0.0003	0.0151516	yes
XLOC_018613	XLOC_018613	TMP-SLA-3	7:24641580-24645324	Hcolon	Lcolon	OK	135.451	365.375	1.43161	1.87823	0.0003	0.0151516	yes
XLOC_007392	XLOC_007392	HOXD13	15:91361474-91364735	Hcolon	Lcolon	OK	1.17192	3.15313	1.42791	2.93452	0.0001	0.00615957	yes
XLOC_015673	XLOC_015673	SLC2A13	5:73929816-74023533	Hcolon	Lcolon	OK	39.9096	105.251	1.39903	6.84956	5e-05	0.00340012	yes
XLOC_010378	XLOC_010378	CD209	2:71917404-71931695	Hcolon	Lcolon	OK	24.0141	55.4354	1.20693	2.46219	5e-05	0.00340012	yes
XLOC_011668	XLOC_011668	ENSSSCG00000025286	2:104928919-105006277	Hcolon	Lcolon	OK	0.979877	2.2558	1.20297	3.72473	0.0002	0.0110048	yes
XLOC_018520	XLOC_018520	F13A1	7:3952948-4100229	Hcolon	Lcolon	OK	1.20536	2.72922	1.17902	2.22286	5e-05	0.00340012	yes
XLOC_020623	XLOC_020623	GLB1L2	9:67574973-67614259	Hcolon	Lcolon	OK	1.3727	3.01604	1.13564	1.95299	0.0001	0.00615957	yes
XLOC_005614	XLOC_005614	ENSSSCG00000021965	13:156315860-156317843	Hcolon	Lcolon	OK	7.54116	16.5367	1.13281	3.10168	5e-05	0.00340012	yes
XLOC_018709	XLOC_018709	ENSSSCG00000001429	7:27939413-27958858	Hcolon	Lcolon	OK	1.3395	2.81093	1.06936	1.93628	0.0002	0.0110048	yes
XLOC_001128	XLOC_001128	FNDC1	1:9838858-9914150	Hcolon	Lcolon	OK	0.635986	1.3271	1.06121	1.85255	0.00025	0.0131712	yes
XLOC_007508	XLOC_007508	ADAM23	15:121306037-121474753	Hcolon	Lcolon	OK	2.26954	4.67932	1.0439	2.07982	0.00015	0.00869131	yes
XLOC_021175	XLOC_021175	MMP3	9:37393982-37401150	Hcolon	Lcolon	OK	5.69242	11.708	1.04038	2.14407	5e-05	0.00340012	yes
XLOC_005846	XLOC_005846	NEFL	14:10087369-10093095	Hcolon	Lcolon	OK	2.35047	4.74316	1.0129	2.49635	5e-05	0.00340012	yes

## Sheet: Hce vs Hco down-regulated genes
test_id	gene_id	gene	locus	sample_1	sample_2	status	FPKM_1	FPKM_2	log2(fold_change)	test_stat	p_value	q_value	significant
XLOC_006707	XLOC_006707	ENSSSCG00000023638	14:45178764-45179160	Hcecum	Hcolon	OK	0	1.14093	inf	#NAME?	0.00095	0.0373659	yes
XLOC_012715	XLOC_012715	HSPB1	3:9925862-9927499	Hcecum	Hcolon	OK	0	9.60759	inf	#NAME?	5e-05	0.00340012	yes
XLOC_014405	XLOC_014405	SPRP	4:105524804-105526512	Hcecum	Hcolon	OK	0	0.925554	inf	#NAME?	5e-05	0.00340012	yes
XLOC_021925	XLOC_021925	CAPN13	GL893019.2:17637-60376	Hcecum	Hcolon	OK	0	0.829709	inf	#NAME?	5e-05	0.00340012	yes
XLOC_003943	XLOC_003943	HOXB13	12:24904056-24905884	Hcecum	Hcolon	OK	0.290796	69.0066	7.89058	6.06368	0.0006	0.0263173	yes
XLOC_013310	XLOC_013310	VSNL1	3:128326291-128396035	Hcecum	Hcolon	OK	0.308109	15.4159	5.64484	5.08242	0.0008	0.0327377	yes
XLOC_009406	XLOC_009406	SLC13A1	18:25750453-25810550	Hcecum	Hcolon	OK	0.498185	11.8436	4.57128	10.23	5e-05	0.00340012	yes
XLOC_007392	XLOC_007392	HOXD13	15:91361474-91364735	Hcecum	Hcolon	OK	0.0511568	1.17192	4.5178	5.05151	0.00075	0.0312147	yes
XLOC_000847	XLOC_000847	ENSSSCG00000005395	1:271709169-271710365	Hcecum	Hcolon	OK	6.11652	116.416	4.25044	5.21639	5e-05	0.00340012	yes
XLOC_013862	XLOC_013862	HMGCS2	4:111411281-111430642	Hcecum	Hcolon	OK	24.5744	393.212	4.00008	7.22553	5e-05	0.00340012	yes
XLOC_005723	XLOC_005723	CLDN8	13:204165894-204166572	Hcecum	Hcolon	OK	0.785113	10.6089	3.75623	4.0038	5e-05	0.00340012	yes
XLOC_020834	XLOC_020834	ENSSSCG00000029043	9:128304748-128307055	Hcecum	Hcolon	OK	0.716896	8.54959	3.57602	4.0437	5e-05	0.00340012	yes
XLOC_012643	XLOC_012643	CYP2W1	3:746181-751300	Hcecum	Hcolon	OK	0.743502	8.75156	3.55713	4.4174	5e-05	0.00340012	yes
XLOC_021228	XLOC_021228	ENSSSCG00000026203	9:47060535-47070880	Hcecum	Hcolon	OK	0.534033	5.8014	3.4414	3.87898	5e-05	0.00340012	yes
XLOC_002205	XLOC_002205	ENSSSCG00000028923	10:309238-337906	Hcecum	Hcolon	OK	0.66377	7.17164	3.43355	4.27556	5e-05	0.00340012	yes
XLOC_008912	XLOC_008912	PCK1	17:65094782-65100751	Hcecum	Hcolon	OK	51.2431	541.974	3.40279	3.6856	5e-05	0.00340012	yes
XLOC_001936	XLOC_001936	ENSSSCG00000005394	1:271726902-271735567	Hcecum	Hcolon	OK	0.823854	8.50502	3.36785	13.0041	5e-05	0.00340012	yes
XLOC_020494	XLOC_020494	ENSSSCG00000025102	9:47163294-47166341	Hcecum	Hcolon	OK	1.55104	15.5005	3.321	4.28069	5e-05	0.00340012	yes
XLOC_003773	XLOC_003773	ENSSSCG00000020670	12:6321635-6323554	Hcecum	Hcolon	OK	0.722755	7.20436	3.31729	3.88914	5e-05	0.00340012	yes
XLOC_004054	XLOC_004054	ENSSSCG00000022987	12:42041787-42053445	Hcecum	Hcolon	OK	0.110169	1.09455	3.31254	2.90957	0.0005	0.0227109	yes
XLOC_007221	XLOC_007221	TFCP2L1	15:35005973-35065807	Hcecum	Hcolon	OK	1.05685	9.84593	3.21976	4.98479	5e-05	0.00340012	yes
XLOC_008053	XLOC_008053	TM4SF20	15:142609913-142620040	Hcecum	Hcolon	OK	1.97103	17.2701	3.13125	4.33576	5e-05	0.00340012	yes
XLOC_011312	XLOC_011312	PGLYRP2	2:61567646-61572252	Hcecum	Hcolon	OK	1.48093	12.6798	3.09796	4.01546	5e-05	0.00340012	yes
XLOC_003501	XLOC_003501	C17orf78	12:40411941-40473942	Hcecum	Hcolon	OK	0.658683	4.84705	2.87945	3.05555	5e-05	0.00340012	yes
XLOC_004880	XLOC_004880	DPPA2	13:159291761-159303167	Hcecum	Hcolon	OK	1.02253	7.35968	2.84749	4.16897	5e-05	0.00340012	yes
XLOC_009268	XLOC_009268	ENSSSCG00000025510	18:88683-110231	Hcecum	Hcolon	OK	0.165894	1.18347	2.83469	2.77549	0.00025	0.0131712	yes
XLOC_002309	XLOC_002309	SLC28A3	10:34734229-34768182	Hcecum	Hcolon	OK	1.0273	6.93003	2.75401	5.14287	5e-05	0.00340012	yes
XLOC_023414	XLOC_023414	CA7	GL896432.1:46368-54370	Hcecum	Hcolon	OK	6.36939	41.8726	2.71678	4.49289	5e-05	0.00340012	yes
XLOC_003208	XLOC_003208	ENSSSCG00000017222	12:6307211-6316443	Hcecum	Hcolon	OK	7.55116	48.5596	2.68499	4.84862	5e-05	0.00340012	yes
XLOC_008839	XLOC_008839	SLPI	17:53167237-53169798	Hcecum	Hcolon	OK	30.3741	186.208	2.616	5.2355	5e-05	0.00340012	yes
XLOC_012202	XLOC_012202	MSLN	3:41448661-41452015	Hcecum	Hcolon	OK	0.410246	2.44445	2.57495	2.99234	0.00015	0.00869131	yes
XLOC_003294	XLOC_003294	PYY	12:19442754-19444987	Hcecum	Hcolon	OK	16.3901	96.7524	2.56148	4.74928	5e-05	0.00340012	yes
XLOC_003944	XLOC_003944	TTLL6	12:24942731-24980527	Hcecum	Hcolon	OK	1.3565	7.73952	2.51235	4.61296	5e-05	0.00340012	yes
XLOC_010560	XLOC_010560	ENSSSCG00000014117	2:90502274-90549368	Hcecum	Hcolon	OK	0.169172	0.962951	2.50897	2.93263	5e-05	0.00340012	yes
XLOC_002883	XLOC_002883	CLDN10	11:71983267-72006790	Hcecum	Hcolon	OK	0.504497	2.86456	2.5054	2.90778	5e-05	0.00340012	yes
XLOC_017065	XLOC_017065	CEACAM19	6:46996017-47016924	Hcecum	Hcolon	OK	0.69115	3.83866	2.47353	2.40234	5e-05	0.00340012	yes
XLOC_002371	XLOC_002371	NMT2	10:51413890-51452672	Hcecum	Hcolon	OK	0.24521	1.29102	2.39642	3.56245	5e-05	0.00340012	yes
XLOC_008922	XLOC_008922	EDN3	17:66846228-66869088	Hcecum	Hcolon	OK	0.672666	3.47456	2.36887	3.25518	5e-05	0.00340012	yes
XLOC_011631	XLOC_011631	ENSSSCG00000014118	2:90747285-90761759	Hcecum	Hcolon	OK	0.699787	3.47899	2.31368	3.02769	5e-05	0.00340012	yes
XLOC_008753	XLOC_008753	BPIFB2	17:41468410-41491066	Hcecum	Hcolon	OK	1.44327	7.14673	2.30795	3.59938	5e-05	0.00340012	yes
XLOC_017657	XLOC_017657	SLC5A9	6:151000566-151014501	Hcecum	Hcolon	OK	1.15242	5.67684	2.30042	3.17063	5e-05	0.00340012	yes
XLOC_009175	XLOC_009175	ENSSSCG00000022258	17:53182911-53185808	Hcecum	Hcolon	OK	61.892	290.626	2.23134	5.05238	5e-05	0.00340012	yes
XLOC_019755	XLOC_019755	ABCG2	8:140102456-140228767	Hcecum	Hcolon	OK	9.07076	42.1658	2.21678	1.79154	0.0006	0.0263173	yes
XLOC_011626	XLOC_011626	ENSSSCG00000014105	2:89270224-89356834	Hcecum	Hcolon	OK	11.4716	52.356	2.19028	2.0302	0.00025	0.0131712	yes
XLOC_010554	XLOC_010554	ENSSSCG00000029280	2:89270224-89356834	Hcecum	Hcolon	OK	11.4154	51.6507	2.17781	2.4186	5e-05	0.00340012	yes
XLOC_016056	XLOC_016056	CYP2B6	6:44929853-44978800	Hcecum	Hcolon	OK	12.7202	56.8307	2.15955	2.62218	5e-05	0.00340012	yes
XLOC_017028	XLOC_017028	ENSSSCG00000024627	6:45002827-45016396	Hcecum	Hcolon	OK	2.48254	10.6616	2.10253	2.42569	5e-05	0.00340012	yes
XLOC_019756	XLOC_019756	CH242-113D13.1	8:140102456-140228767	Hcecum	Hcolon	OK	15.7628	65.2337	2.04909	1.7481	5e-05	0.00340012	yes
XLOC_009465	XLOC_009465	HOXA11	18:50021759-50025397	Hcecum	Hcolon	OK	4.03553	16.5931	2.03975	4.10736	5e-05	0.00340012	yes
XLOC_018140	XLOC_018140	CYP1A1	7:63491453-63497651	Hcecum	Hcolon	OK	0.342222	1.37809	2.00966	2.49078	5e-05	0.00340012	yes
XLOC_002458	XLOC_002458	B3GALT2	10:2306957-2308226	Hcecum	Hcolon	OK	12.6674	50.7172	2.00136	4.34359	5e-05	0.00340012	yes
XLOC_010556	XLOC_010556	ENSSSCG00000014106	2:89475791-89593879	Hcecum	Hcolon	OK	6.19595	23.902	1.94773	1.94259	0.0002	0.0110048	yes
XLOC_016608	XLOC_016608	MEP1B	6:108695978-108727131	Hcecum	Hcolon	OK	1.82498	7.02172	1.94394	2.00153	5e-05	0.00340012	yes
XLOC_013007	XLOC_013007	ST6GAL2	3:50724566-50754502	Hcecum	Hcolon	OK	2.73113	10.3113	1.91665	3.48703	5e-05	0.00340012	yes
XLOC_005598	XLOC_005598	UPK1B	13:150294289-150320054	Hcecum	Hcolon	OK	0.333246	1.24083	1.89665	2.69753	5e-05	0.00340012	yes
XLOC_018923	XLOC_018923	TM6SF1	7:57304932-57333771	Hcecum	Hcolon	OK	1.71046	6.2441	1.86811	3.29021	5e-05	0.00340012	yes
XLOC_021673	XLOC_021673	ENSSSCG00000021713	GL892341.1:10858-20204	Hcecum	Hcolon	OK	0.293066	1.06826	1.86597	1.53367	0.0009	0.0359269	yes
XLOC_015083	XLOC_015083	ENSSSCG00000022872	5:77739132-77739435	Hcecum	Hcolon	OK	19.015	68.9923	1.8593	2.06486	0.0001	0.00615957	yes
XLOC_002370	XLOC_002370	FAM171A1	10:51148106-51300010	Hcecum	Hcolon	OK	3.04202	10.8147	1.82989	4.39433	5e-05	0.00340012	yes
XLOC_000009	XLOC_000009	DACT2	1:2447571-2457750	Hcecum	Hcolon	OK	0.38333	1.32168	1.78571	2.54638	0.00045	0.0209674	yes
XLOC_016399	XLOC_016399	KLHDC7A	6:71268366-71270757	Hcecum	Hcolon	OK	0.37699	1.26477	1.74628	2.10591	0.0004	0.0190329	yes
XLOC_003493	XLOC_003493	CA4	12:39632791-39642292	Hcecum	Hcolon	OK	23.8176	79.4203	1.73748	2.53804	5e-05	0.00340012	yes
XLOC_002000	XLOC_002000	ENSSSCG00000005494	1:286732771-286813962	Hcecum	Hcolon	OK	4.69196	15.4298	1.71746	3.31628	5e-05	0.00340012	yes
XLOC_016894	XLOC_016894	TPPP3	6:25312513-25316150	Hcecum	Hcolon	OK	24.3966	79.7431	1.70868	3.62658	5e-05	0.00340012	yes
XLOC_015084	XLOC_015084	ENSSSCG00000000801	5:78210491-78395937	Hcecum	Hcolon	OK	4.19528	13.6316	1.70011	2.46018	5e-05	0.00340012	yes
XLOC_010133	XLOC_010133	GALNT18	2:51311826-51510559	Hcecum	Hcolon	OK	3.10883	9.86888	1.66652	3.141	5e-05	0.00340012	yes
XLOC_015972	XLOC_015972	ENSSSCG00000021867	6:40095730-40101161	Hcecum	Hcolon	OK	1.0511	3.30621	1.65328	2.08811	0.00025	0.0131712	yes
XLOC_004961	XLOC_004961	SLC5A3	13:207541726-207543337	Hcecum	Hcolon	OK	2.14297	6.65957	1.63582	2.43086	5e-05	0.00340012	yes
XLOC_010533	XLOC_010533	ENSSSCG00000028317	2:84478323-84613437	Hcecum	Hcolon	OK	4.15049	12.7841	1.623	3.09677	5e-05	0.00340012	yes
XLOC_010900	XLOC_010900	ENSSSCG00000012925	2:4576316-4585943	Hcecum	Hcolon	OK	6.07124	18.654	1.61942	2.82806	5e-05	0.00340012	yes
XLOC_006947	XLOC_006947	ANXA8	14:95804111-95825709	Hcecum	Hcolon	OK	1.3254	4.02212	1.60153	2.28302	5e-05	0.00340012	yes
XLOC_004841	XLOC_004841	ENSSSCG00000028871	13:147798371-147806455	Hcecum	Hcolon	OK	1.36283	4.10866	1.59206	2.70924	0.00015	0.00869131	yes
XLOC_003080	XLOC_003080	ENSSSCG00000028848	11:71618816-71635484	Hcecum	Hcolon	OK	8.11469	23.8946	1.55808	2.80385	5e-05	0.00340012	yes
XLOC_009060	XLOC_009060	ENSSSCG00000026043	17:37610107-37611677	Hcecum	Hcolon	OK	66.894	195.562	1.54767	2.47982	5e-05	0.00340012	yes
XLOC_018876	XLOC_018876	ADGRF1	7:48466208-48497395	Hcecum	Hcolon	OK	0.740205	2.15232	1.5399	2.31806	5e-05	0.00340012	yes
XLOC_015858	XLOC_015858	ENSSSCG00000021806	6:14241721-14256249	Hcecum	Hcolon	OK	1.07332	3.10035	1.53035	1.82089	0.0001	0.00615957	yes
XLOC_000010	XLOC_000010	FRMD1	1:2657896-2672308	Hcecum	Hcolon	OK	11.747	33.5291	1.51312	2.60854	0.00015	0.00869131	yes
XLOC_020623	XLOC_020623	GLB1L2	9:67574973-67614259	Hcecum	Hcolon	OK	0.485981	1.3727	1.49804	2.12169	5e-05	0.00340012	yes
XLOC_005637	XLOC_005637	ZPLD1	13:166070147-166110307	Hcecum	Hcolon	OK	0.879374	2.43112	1.46707	2.61361	0.00045	0.0209674	yes
XLOC_006090	XLOC_006090	GGT1	14:53061850-53079992	Hcecum	Hcolon	OK	18.2448	50.2061	1.46038	2.14037	0.0001	0.00615957	yes
XLOC_003152	XLOC_003152	SLC16A3	12:963451-967637	Hcecum	Hcolon	OK	7.16107	19.6955	1.45962	3.213	5e-05	0.00340012	yes
XLOC_020929	XLOC_020929	ENSSSCG00000022059	9:949879-952540	Hcecum	Hcolon	OK	4.11425	11.3111	1.45904	1.62665	0.0011	0.041858	yes
XLOC_006704	XLOC_006704	DAO	14:44473371-44492683	Hcecum	Hcolon	OK	0.399886	1.08666	1.44224	2.45743	0.0002	0.0110048	yes
XLOC_008351	XLOC_008351	ANKH	16:4446885-4611009	Hcecum	Hcolon	OK	1.85053	5.02536	1.44128	2.18123	5e-05	0.00340012	yes
XLOC_007719	XLOC_007719	PROC	15:28724894-28735705	Hcecum	Hcolon	OK	1.5316	4.15192	1.43874	2.15465	0.0001	0.00615957	yes
XLOC_013761	XLOC_013761	MUC1	4:103409754-103413841	Hcecum	Hcolon	OK	28.7684	76.8309	1.4172	2.04456	5e-05	0.00340012	yes
XLOC_015949	XLOC_015949	ZNF536	6:35981468-36039550	Hcecum	Hcolon	OK	0.603685	1.60596	1.41157	2.13936	0.00025	0.0131712	yes
XLOC_007396	XLOC_007396	HOXD8	15:91399213-91400254	Hcecum	Hcolon	OK	2.68931	7.14887	1.41048	1.92436	0.0007	0.0295634	yes
XLOC_007398	XLOC_007398	HOXD4	15:91420235-91421548	Hcecum	Hcolon	OK	6.75325	17.8926	1.40571	2.48133	5e-05	0.00340012	yes
XLOC_017229	XLOC_017229	PEG3	6:56621614-56629815	Hcecum	Hcolon	OK	0.904741	2.38829	1.4004	2.73533	5e-05	0.00340012	yes
XLOC_005614	XLOC_005614	ENSSSCG00000021965	13:156315860-156317843	Hcecum	Hcolon	OK	2.87597	7.54116	1.39074	3.11227	5e-05	0.00340012	yes
XLOC_014394	XLOC_014394	S100A1	4:104900201-104900536	Hcecum	Hcolon	OK	58.3502	152.519	1.38618	2.75658	5e-05	0.00340012	yes
XLOC_022723	XLOC_022723	ENSSSCG00000020872	GL894781.2:4123-8096	Hcecum	Hcolon	OK	4.81149	12.3589	1.36099	1.95628	0.00035	0.0171349	yes
XLOC_021578	XLOC_021578	XPR1	9:134231961-134329956	Hcecum	Hcolon	OK	3.20778	8.21057	1.35591	3.40932	5e-05	0.00340012	yes
XLOC_003079	XLOC_003079	ENSSSCG00000009499	11:71572953-71611317	Hcecum	Hcolon	OK	9.8889	25.2603	1.35299	2.89914	5e-05	0.00340012	yes
XLOC_000787	XLOC_000787	PSAT1	1:257809814-257834732	Hcecum	Hcolon	OK	1.09392	2.78247	1.34686	2.50884	0.0009	0.0359269	yes
XLOC_019477	XLOC_019477	CWH43	8:41045872-41120417	Hcecum	Hcolon	OK	1.96821	5.00591	1.34675	2.53886	5e-05	0.00340012	yes
XLOC_009831	XLOC_009831	ENSSSCG00000012926	2:4604882-4609731	Hcecum	Hcolon	OK	9.48518	24.0304	1.34111	2.53089	5e-05	0.00340012	yes
XLOC_011289	XLOC_011289	B3GNT3	2:59504346-59522322	Hcecum	Hcolon	OK	18.8069	47.3335	1.3316	2.97448	5e-05	0.00340012	yes
XLOC_013789	XLOC_013789	PGLYRP3	4:105188383-105204853	Hcecum	Hcolon	OK	3.81097	9.56302	1.32731	2.33814	5e-05	0.00340012	yes
XLOC_006557	XLOC_006557	ADRA1A	14:11814049-11909810	Hcecum	Hcolon	OK	3.04245	7.5838	1.31769	2.57828	5e-05	0.00340012	yes
XLOC_012733	XLOC_012733	ENSSSCG00000024045	3:11681954-11759966	Hcecum	Hcolon	OK	2.51994	6.2765	1.31657	2.00389	0.0005	0.0227109	yes
XLOC_009881	XLOC_009881	NRXN2	2:6587431-6684684	Hcecum	Hcolon	OK	0.349385	0.865401	1.30855	1.87533	0.0006	0.0263173	yes
XLOC_015686	XLOC_015686	SLC38A4	5:80391397-80427093	Hcecum	Hcolon	OK	0.607861	1.50277	1.30581	2.48589	5e-05	0.00340012	yes
XLOC_018799	XLOC_018799	C6orf222	7:36937622-36949206	Hcecum	Hcolon	OK	8.97953	22.1694	1.30386	2.44294	5e-05	0.00340012	yes
XLOC_002128	XLOC_002128	SARDH	1:307202691-307268119	Hcecum	Hcolon	OK	0.462935	1.13752	1.297	2.00029	0.00065	0.0279349	yes
XLOC_012717	XLOC_012717	ENSSSCG00000028568	3:10049288-10050925	Hcecum	Hcolon	OK	4.75184	11.6389	1.2924	1.67933	0.0002	0.0110048	yes
XLOC_021403	XLOC_021403	HEPACAM2	9:79735225-79828212	Hcecum	Hcolon	OK	10.0069	24.505	1.29208	3.49913	5e-05	0.00340012	yes
XLOC_010534	XLOC_010534	ENSSSCG00000024586	2:84716269-84747831	Hcecum	Hcolon	OK	17.7697	43.2012	1.28165	2.2612	5e-05	0.00340012	yes
XLOC_019286	XLOC_019286	AMN	7:128896528-128904678	Hcecum	Hcolon	OK	14.2286	34.5558	1.28013	2.51236	5e-05	0.00340012	yes
XLOC_005531	XLOC_005531	P3H2	13:136664919-136862532	Hcecum	Hcolon	OK	1.36726	3.31833	1.27917	2.5949	5e-05	0.00340012	yes
XLOC_015673	XLOC_015673	SLC2A13	5:73929816-74023533	Hcecum	Hcolon	OK	16.4539	39.9096	1.27831	3.1405	5e-05	0.00340012	yes
XLOC_007226	XLOC_007226	ENSSSCG00000015738	15:36045462-36051320	Hcecum	Hcolon	OK	7.08705	17.0148	1.26353	1.87467	0.0004	0.0190329	yes
XLOC_003081	XLOC_003081	ENSSSCG00000027851	11:71820275-71859355	Hcecum	Hcolon	OK	2.86749	6.77893	1.24127	2.23618	5e-05	0.00340012	yes
XLOC_021076	XLOC_021076	PLEKHB1	9:8856571-8869589	Hcecum	Hcolon	OK	0.864349	2.03833	1.2377	1.80045	0.00095	0.0373659	yes
XLOC_025075	XLOC_025075	ENSSSCG00000012637	X:115091103-115105099	Hcecum	Hcolon	OK	3.34572	7.73986	1.20999	2.46449	0.0001	0.00615957	yes
XLOC_009868	XLOC_009868	NAALADL1	2:6259684-6269977	Hcecum	Hcolon	OK	4.59973	10.6093	1.20571	2.20559	5e-05	0.00340012	yes
XLOC_015937	XLOC_015937	GPT2	6:32866058-32907567	Hcecum	Hcolon	OK	7.77363	17.8748	1.20127	1.98519	0.0001	0.00615957	yes
XLOC_017333	XLOC_017333	PADI2	6:70039585-70099223	Hcecum	Hcolon	OK	21.9831	49.8815	1.18211	2.23958	5e-05	0.00340012	yes
XLOC_021192	XLOC_021192	SLC35F2	9:40366109-40418240	Hcecum	Hcolon	OK	20.5636	46.518	1.17769	2.75123	5e-05	0.00340012	yes
XLOC_009026	XLOC_009026	FOXA2	17:34053459-34056624	Hcecum	Hcolon	OK	5.83361	13.169	1.17468	2.44645	5e-05	0.00340012	yes
XLOC_010875	XLOC_010875	ENSSSCG00000024158	2:1575574-1605841	Hcecum	Hcolon	OK	0.846892	1.90859	1.17226	1.99784	0.0001	0.00615957	yes
XLOC_002683	XLOC_002683	CAMK1D	10:64910410-64970451	Hcecum	Hcolon	OK	7.35937	16.431	1.15876	2.49331	5e-05	0.00340012	yes
XLOC_015242	XLOC_015242	CSDC2	5:4348949-4351989	Hcecum	Hcolon	OK	3.02158	6.73483	1.15634	1.72221	0.001	0.0388904	yes
XLOC_008723	XLOC_008723	SLC52A3	17:39142052-39159527	Hcecum	Hcolon	OK	8.56246	18.88	1.14076	2.11719	0.00015	0.00869131	yes
XLOC_016385	XLOC_016385	FAM131C	6:69529631-69545560	Hcecum	Hcolon	OK	14.1156	30.977	1.1339	2.17901	5e-05	0.00340012	yes
XLOC_021086	XLOC_021086	KCNE3	9:9649247-9660143	Hcecum	Hcolon	OK	10.6117	23.279	1.13338	2.6991	5e-05	0.00340012	yes
XLOC_018711	XLOC_018711	ENSSSCG00000026732	7:27962236-27970347	Hcecum	Hcolon	OK	2.6598	5.80208	1.12525	1.95242	0.0003	0.0151516	yes
XLOC_004686	XLOC_004686	PTX3	13:105238632-105486983	Hcecum	Hcolon	OK	1.27136	2.76696	1.12193	2.12825	0.00035	0.0171349	yes
XLOC_008133	XLOC_008133	C2orf54	15:157631182-157640428	Hcecum	Hcolon	OK	2.57541	5.60421	1.12171	1.93876	0.00035	0.0171349	yes
XLOC_019849	XLOC_019849	FGFBP1	8:10837171-10837885	Hcecum	Hcolon	OK	40.4703	87.9063	1.1191	2.35897	5e-05	0.00340012	yes
XLOC_015857	XLOC_015857	ENSSSCG00000002739	6:14197068-14229412	Hcecum	Hcolon	OK	1.75139	3.80399	1.11902	1.63741	0.0001	0.00615957	yes
XLOC_005206	XLOC_005206	GLYCTK	13:37565169-37571523	Hcecum	Hcolon	OK	4.53911	9.7562	1.10391	2.12035	5e-05	0.00340012	yes
XLOC_017663	XLOC_017663	CYP4B1	6:152209604-152229959	Hcecum	Hcolon	OK	16.0171	34.4101	1.10322	2.31686	5e-05	0.00340012	yes
XLOC_016783	XLOC_016783	DPEP1	6:487985-493066	Hcecum	Hcolon	OK	40.3421	86.6578	1.10304	2.32501	5e-05	0.00340012	yes
XLOC_007057	XLOC_007057	KCNIP2	14:122709354-122726483	Hcecum	Hcolon	OK	1.84371	3.95389	1.10066	1.95173	0.0004	0.0190329	yes
XLOC_008857	XLOC_008857	SLC2A10	17:54507777-54586782	Hcecum	Hcolon	OK	2.03402	4.34896	1.09634	1.74654	0.00095	0.0373659	yes
XLOC_008358	XLOC_008358	FAM134B	16:6168455-6324546	Hcecum	Hcolon	OK	3.17651	6.7467	1.08674	2.79434	0.0001	0.00615957	yes
XLOC_015161	XLOC_015161	TMCC3	5:93090346-93100948	Hcecum	Hcolon	OK	21.7585	46.1168	1.08372	2.43357	0.0001	0.00615957	yes
XLOC_016658	XLOC_016658	DIRAS3	6:133865006-133867486	Hcecum	Hcolon	OK	1.69325	3.54987	1.06797	1.95862	0.00065	0.0279349	yes
XLOC_006330	XLOC_006330	PLCE1	14:115287648-115617696	Hcecum	Hcolon	OK	1.25003	2.61966	1.06742	2.71663	5e-05	0.00340012	yes
XLOC_014292	XLOC_014292	ENSSSCG00000028374	4:97610136-97621638	Hcecum	Hcolon	OK	109.091	226.982	1.05705	2.2264	5e-05	0.00340012	yes
XLOC_012393	XLOC_012393	CYP26B1	3:73915120-73931838	Hcecum	Hcolon	OK	7.86379	16.3409	1.05519	2.02109	0.00015	0.00869131	yes
XLOC_024510	XLOC_024510	SLC6A14	X:110086480-110139744	Hcecum	Hcolon	OK	17.5712	36.4737	1.05364	3.06904	5e-05	0.00340012	yes
XLOC_001877	XLOC_001877	GNA14	1:257106370-257310461	Hcecum	Hcolon	OK	9.08453	18.7854	1.04813	2.13545	5e-05	0.00340012	yes
XLOC_017321	XLOC_017321	SLC25A34	6:69390943-69394891	Hcecum	Hcolon	OK	12.6552	26.1335	1.04616	2.20148	5e-05	0.00340012	yes
XLOC_004994	XLOC_004994	ENSSSCG00000028137	13:216759344-216764050	Hcecum	Hcolon	OK	4.65974	9.55569	1.03611	1.77026	0.00035	0.0171349	yes
XLOC_008056	XLOC_008056	SLC19A3	15:142948414-142973548	Hcecum	Hcolon	OK	2.97305	6.01582	1.01682	1.9148	0.00045	0.0209674	yes
XLOC_006990	XLOC_006990	PANK1	14:110397900-110460603	Hcecum	Hcolon	OK	3.0813	6.22136	1.01369	1.93258	0.00035	0.0171349	yes
XLOC_014153	XLOC_014153	CA13	4:56424375-56464499	Hcecum	Hcolon	OK	3.69763	7.46031	1.01263	1.76326	0.00105	0.0403997	yes
XLOC_007246	XLOC_007246	DEFB1	15:43346317-43357071	Hcecum	Hcolon	OK	88.923	179.131	1.01038	2.20514	5e-05	0.00340012	yes
XLOC_020124	XLOC_020124	ENSSSCG00000021844	8:116227312-116266668	Hcecum	Hcolon	OK	18.1752	36.3944	1.00174	1.85215	0.0004	0.0190329	yes

## Sheet: Lce vs Lco down-regulated genes
test_id	gene_id	gene	locus	sample_1	sample_2	status	FPKM_1	FPKM_2	log2(fold_change)	test_stat	p_value	q_value	significant
XLOC_003341	XLOC_003341	ENSSSCG00000017469	12:22121794-22127086	Lcecum	Lcolon	OK	0	0.62712	inf	#NAME?	5e-05	0.00340012	yes
XLOC_012457	XLOC_012457	ENSSSCG00000008419	3:95921219-95924820	Lcecum	Lcolon	OK	0	0.847613	inf	#NAME?	5e-05	0.00340012	yes
XLOC_012524	XLOC_012524	ENSSSCG00000029739	3:115216129-115245811	Lcecum	Lcolon	OK	0	13.4869	inf	#NAME?	5e-05	0.00340012	yes
XLOC_014452	XLOC_014452	ENSSSCG00000023770	4:108823395-108824575	Lcecum	Lcolon	OK	0	1.38743	inf	#NAME?	5e-05	0.00340012	yes
XLOC_003943	XLOC_003943	HOXB13	12:24904056-24905884	Lcecum	Lcolon	OK	0.334292	81.7966	7.93479	6.01267	0.00015	0.00869131	yes
XLOC_007392	XLOC_007392	HOXD13	15:91361474-91364735	Lcecum	Lcolon	OK	0.111148	3.15313	4.82623	6.49408	5e-05	0.00340012	yes
XLOC_021228	XLOC_021228	ENSSSCG00000026203	9:47060535-47070880	Lcecum	Lcolon	OK	0.359597	9.04144	4.6521	6.4036	5e-05	0.00340012	yes
XLOC_005723	XLOC_005723	CLDN8	13:204165894-204166572	Lcecum	Lcolon	OK	0.379875	9.2136	4.60017	3.69882	0.00075	0.0312147	yes
XLOC_002205	XLOC_002205	ENSSSCG00000028923	10:309238-337906	Lcecum	Lcolon	OK	0.345446	7.43025	4.42688	5.73342	5e-05	0.00340012	yes
XLOC_020834	XLOC_020834	ENSSSCG00000029043	9:128304748-128307055	Lcecum	Lcolon	OK	0.700327	13.8827	4.30911	11.1067	5e-05	0.00340012	yes
XLOC_009406	XLOC_009406	SLC13A1	18:25750453-25810550	Lcecum	Lcolon	OK	0.862054	16.8256	4.28673	11.4492	5e-05	0.00340012	yes
XLOC_020494	XLOC_020494	ENSSSCG00000025102	9:47163294-47166341	Lcecum	Lcolon	OK	1.49651	27.6284	4.20648	11.0599	5e-05	0.00340012	yes
XLOC_008053	XLOC_008053	TM4SF20	15:142609913-142620040	Lcecum	Lcolon	OK	0.848229	14.971	4.14157	4.51473	5e-05	0.00340012	yes
XLOC_011312	XLOC_011312	PGLYRP2	2:61567646-61572252	Lcecum	Lcolon	OK	1.23815	21.4487	4.11463	3.93524	5e-05	0.00340012	yes
XLOC_003521	XLOC_003521	ENSSSCG00000017718	12:42280137-42291644	Lcecum	Lcolon	OK	0.0638981	1.09774	4.10262	3.40397	0.0013	0.0474254	yes
XLOC_016608	XLOC_016608	MEP1B	6:108695978-108727131	Lcecum	Lcolon	OK	0.500484	7.32809	3.87204	5.8755	5e-05	0.00340012	yes
XLOC_013862	XLOC_013862	HMGCS2	4:111411281-111430642	Lcecum	Lcolon	OK	27.0329	363.534	3.7493	7.18213	5e-05	0.00340012	yes
XLOC_009268	XLOC_009268	ENSSSCG00000025510	18:88683-110231	Lcecum	Lcolon	OK	0.13673	1.74409	3.67307	3.25092	5e-05	0.00340012	yes
XLOC_010560	XLOC_010560	ENSSSCG00000014117	2:90502274-90549368	Lcecum	Lcolon	OK	0.134569	1.67668	3.63919	4.29344	5e-05	0.00340012	yes
XLOC_000847	XLOC_000847	ENSSSCG00000005395	1:271709169-271710365	Lcecum	Lcolon	OK	3.20233	38.4916	3.58735	3.48102	5e-05	0.00340012	yes
XLOC_014608	XLOC_014608	ENSSSCG00000006932	4:142080449-142110266	Lcecum	Lcolon	OK	32.4056	389.478	3.58723	4.6325	5e-05	0.00340012	yes
XLOC_012202	XLOC_012202	MSLN	3:41448661-41452015	Lcecum	Lcolon	OK	0.159888	1.91277	3.58053	2.76018	0.001	0.0388904	yes
XLOC_001936	XLOC_001936	ENSSSCG00000005394	1:271726902-271735567	Lcecum	Lcolon	OK	0.352387	3.4519	3.29216	8.18639	5e-05	0.00340012	yes
XLOC_011631	XLOC_011631	ENSSSCG00000014118	2:90747285-90761759	Lcecum	Lcolon	OK	0.563144	5.33552	3.24405	4.14351	5e-05	0.00340012	yes
XLOC_004902	XLOC_004902	COL8A1	13:169086151-169091372	Lcecum	Lcolon	OK	0.132185	1.19674	3.17848	1.07985	0.0006	0.0263173	yes
XLOC_004880	XLOC_004880	DPPA2	13:159291761-159303167	Lcecum	Lcolon	OK	1.36257	12.1209	3.1531	5.05858	5e-05	0.00340012	yes
XLOC_007609	XLOC_007609	ENSSSCG00000016284	15:146868802-146872481	Lcecum	Lcolon	OK	0.371732	3.11179	3.06541	2.79544	5e-05	0.00340012	yes
XLOC_015083	XLOC_015083	ENSSSCG00000022872	5:77739132-77739435	Lcecum	Lcolon	OK	6.41323	53.3886	3.05741	2.77579	0.00045	0.0209674	yes
XLOC_002309	XLOC_002309	SLC28A3	10:34734229-34768182	Lcecum	Lcolon	OK	1.16576	9.63268	3.04666	6.19356	5e-05	0.00340012	yes
XLOC_003208	XLOC_003208	ENSSSCG00000017222	12:6307211-6316443	Lcecum	Lcolon	OK	3.29532	27.0618	3.03776	6.1201	5e-05	0.00340012	yes
XLOC_003501	XLOC_003501	C17orf78	12:40411941-40473942	Lcecum	Lcolon	OK	0.504729	4.12343	3.03026	3.27587	0.00015	0.00869131	yes
XLOC_006947	XLOC_006947	ANXA8	14:95804111-95825709	Lcecum	Lcolon	OK	0.36845	2.87483	2.96393	2.42327	5e-05	0.00340012	yes
XLOC_002371	XLOC_002371	NMT2	10:51413890-51452672	Lcecum	Lcolon	OK	0.255287	1.75332	2.7799	4.06943	5e-05	0.00340012	yes
XLOC_017710	XLOC_017710	ENSSSCG00000003970	6:156482578-156484656	Lcecum	Lcolon	OK	5459.08	37443.9	2.778	5.3376	5e-05	0.00340012	yes
XLOC_008839	XLOC_008839	SLPI	17:53167237-53169798	Lcecum	Lcolon	OK	40.8861	273.825	2.74357	4.2517	5e-05	0.00340012	yes
XLOC_007221	XLOC_007221	TFCP2L1	15:35005973-35065807	Lcecum	Lcolon	OK	1.5689	10.2233	2.70404	4.25633	5e-05	0.00340012	yes
XLOC_002000	XLOC_002000	ENSSSCG00000005494	1:286732771-286813962	Lcecum	Lcolon	OK	4.60087	29.5902	2.68514	5.91489	5e-05	0.00340012	yes
XLOC_003294	XLOC_003294	PYY	12:19442754-19444987	Lcecum	Lcolon	OK	13.7372	87.6376	2.67346	4.91354	5e-05	0.00340012	yes
XLOC_016410	XLOC_016410	FAM43B	6:72981858-72982845	Lcecum	Lcolon	OK	0.769043	4.62459	2.58819	2.33107	0.00035	0.0171349	yes
XLOC_015084	XLOC_015084	ENSSSCG00000000801	5:78210491-78395937	Lcecum	Lcolon	OK	1.63913	9.80455	2.58052	4.09625	5e-05	0.00340012	yes
XLOC_019756	XLOC_019756	CH242-113D13.1	8:140102456-140228767	Lcecum	Lcolon	OK	10.3495	61.5981	2.57332	2.96908	5e-05	0.00340012	yes
XLOC_011707	XLOC_011707	CDO1	2:124815021-124828122	Lcecum	Lcolon	OK	0.200877	1.19505	2.57268	3.47573	5e-05	0.00340012	yes
XLOC_018140	XLOC_018140	CYP1A1	7:63491453-63497651	Lcecum	Lcolon	OK	0.37252	2.09167	2.48927	3.23869	5e-05	0.00340012	yes
XLOC_015673	XLOC_015673	SLC2A13	5:73929816-74023533	Lcecum	Lcolon	OK	18.9907	105.251	2.47047	7.12182	5e-05	0.00340012	yes
XLOC_002883	XLOC_002883	CLDN10	11:71983267-72006790	Lcecum	Lcolon	OK	0.577782	3.19771	2.46844	2.98316	5e-05	0.00340012	yes
XLOC_005614	XLOC_005614	ENSSSCG00000021965	13:156315860-156317843	Lcecum	Lcolon	OK	2.99889	16.5367	2.46317	6.00772	5e-05	0.00340012	yes
XLOC_020624	XLOC_020624	GUCY1A2	9:68952363-69347145	Lcecum	Lcolon	OK	0.147492	0.806078	2.45028	4.49799	5e-05	0.00340012	yes
XLOC_019755	XLOC_019755	ABCG2	8:140102456-140228767	Lcecum	Lcolon	OK	6.94928	37.9655	2.44975	2.73591	5e-05	0.00340012	yes
XLOC_002370	XLOC_002370	FAM171A1	10:51148106-51300010	Lcecum	Lcolon	OK	2.28636	12.3784	2.4367	5.12265	5e-05	0.00340012	yes
XLOC_004841	XLOC_004841	ENSSSCG00000028871	13:147798371-147806455	Lcecum	Lcolon	OK	0.904185	4.82699	2.41644	3.58402	5e-05	0.00340012	yes
XLOC_024403	XLOC_024403	ENSSSCG00000023546	X:78195595-78244129	Lcecum	Lcolon	OK	1.16772	6.17678	2.40317	3.44084	5e-05	0.00340012	yes
XLOC_017028	XLOC_017028	ENSSSCG00000024627	6:45002827-45016396	Lcecum	Lcolon	OK	0.89977	4.73019	2.39427	3.07141	5e-05	0.00340012	yes
XLOC_003773	XLOC_003773	ENSSSCG00000020670	12:6321635-6323554	Lcecum	Lcolon	OK	0.7695	3.99497	2.37619	2.88928	5e-05	0.00340012	yes
XLOC_005573	XLOC_005573	PARP15	13:147507154-147531686	Lcecum	Lcolon	OK	6.89669	35.684	2.3713	5.48361	5e-05	0.00340012	yes
XLOC_008922	XLOC_008922	EDN3	17:66846228-66869088	Lcecum	Lcolon	OK	0.465994	2.37251	2.34803	3.42689	5e-05	0.00340012	yes
XLOC_012643	XLOC_012643	CYP2W1	3:746181-751300	Lcecum	Lcolon	OK	1.34948	6.8414	2.34189	3.34832	5e-05	0.00340012	yes
XLOC_016056	XLOC_016056	CYP2B6	6:44929853-44978800	Lcecum	Lcolon	OK	4.42194	22.2202	2.32912	4.24352	5e-05	0.00340012	yes
XLOC_007848	XLOC_007848	SLC38A11	15:79859474-79997023	Lcecum	Lcolon	OK	0.229029	1.1214	2.2917	2.96564	5e-05	0.00340012	yes
XLOC_016399	XLOC_016399	KLHDC7A	6:71268366-71270757	Lcecum	Lcolon	OK	0.349191	1.6972	2.28107	2.56258	5e-05	0.00340012	yes
XLOC_008912	XLOC_008912	PCK1	17:65094782-65100751	Lcecum	Lcolon	OK	53.0462	255.501	2.268	3.79486	5e-05	0.00340012	yes
XLOC_009175	XLOC_009175	ENSSSCG00000022258	17:53182911-53185808	Lcecum	Lcolon	OK	80.9041	371.612	2.19951	4.16785	5e-05	0.00340012	yes
XLOC_010663	XLOC_010663	ENSSSCG00000014259	2:137455202-137519461	Lcecum	Lcolon	OK	0.615961	2.80192	2.1855	2.15134	0.00065	0.0279349	yes
XLOC_023414	XLOC_023414	CA7	GL896432.1:46368-54370	Lcecum	Lcolon	OK	6.31725	28.3789	2.16745	3.44791	5e-05	0.00340012	yes
XLOC_003944	XLOC_003944	TTLL6	12:24942731-24980527	Lcecum	Lcolon	OK	2.04164	9.11314	2.15822	4.16457	5e-05	0.00340012	yes
XLOC_018727	XLOC_018727	BTNL2	7:29001971-29018452	Lcecum	Lcolon	OK	0.263483	1.17227	2.15352	2.03761	5e-05	0.00340012	yes
XLOC_020697	XLOC_020697	ENSSSCG00000021104	9:81649618-81651888	Lcecum	Lcolon	OK	0.31463	1.39081	2.1442	2.51819	0.0001	0.00615957	yes
XLOC_000009	XLOC_000009	DACT2	1:2447571-2457750	Lcecum	Lcolon	OK	0.210477	0.917837	2.12457	2.25154	0.0003	0.0151516	yes
XLOC_001860	XLOC_001860	MAMDC2	1:249900220-249907040	Lcecum	Lcolon	OK	0.528076	2.28975	2.11638	4.28702	5e-05	0.00340012	yes
XLOC_000010	XLOC_000010	FRMD1	1:2657896-2672308	Lcecum	Lcolon	OK	3.31086	14.1418	2.09468	4.01769	5e-05	0.00340012	yes
XLOC_009465	XLOC_009465	HOXA11	18:50021759-50025397	Lcecum	Lcolon	OK	4.0882	17.2876	2.0802	4.32516	5e-05	0.00340012	yes
XLOC_021076	XLOC_021076	PLEKHB1	9:8856571-8869589	Lcecum	Lcolon	OK	0.689772	2.91605	2.07982	2.88764	5e-05	0.00340012	yes
XLOC_008383	XLOC_008383	CAPSL	16:22331823-22389296	Lcecum	Lcolon	OK	0.4538	1.8911	2.0591	2.52994	0.00025	0.0131712	yes
XLOC_012149	XLOC_012149	C16orf89	3:38352515-38371018	Lcecum	Lcolon	OK	0.542093	2.23351	2.0427	1.97938	0.001	0.0388904	yes
XLOC_009341	XLOC_009341	KIAA1549	18:11203163-11291469	Lcecum	Lcolon	OK	0.15811	0.6447	2.0277	2.65244	5e-05	0.00340012	yes
XLOC_010556	XLOC_010556	ENSSSCG00000014106	2:89475791-89593879	Lcecum	Lcolon	OK	5.13471	20.9298	2.02721	2.32827	5e-05	0.00340012	yes
XLOC_013337	XLOC_013337	RSAD2	3:137667911-137683557	Lcecum	Lcolon	OK	9.46207	38.5327	2.02586	4.14651	5e-05	0.00340012	yes
XLOC_006968	XLOC_006968	MSMB	14:98575268-98683624	Lcecum	Lcolon	OK	139.72	568.274	2.02405	2.21377	0.00075	0.0312147	yes
XLOC_011727	XLOC_011727	FBN2	2:136503754-136602304	Lcecum	Lcolon	OK	0.185103	0.75145	2.02135	3.33842	5e-05	0.00340012	yes
XLOC_024699	XLOC_024699	ACE2	X:13060433-13089851	Lcecum	Lcolon	OK	0.171231	0.691484	2.01375	1.47039	0.00085	0.0343604	yes
XLOC_016894	XLOC_016894	TPPP3	6:25312513-25316150	Lcecum	Lcolon	OK	22.1176	88.7513	2.00457	4.28576	5e-05	0.00340012	yes
XLOC_005166	XLOC_005166	MST1	13:35394133-35399154	Lcecum	Lcolon	OK	1.38032	5.31754	1.94576	2.17096	0.0006	0.0263173	yes
XLOC_013007	XLOC_013007	ST6GAL2	3:50724566-50754502	Lcecum	Lcolon	OK	3.92508	15.1023	1.94397	3.24202	5e-05	0.00340012	yes
XLOC_008358	XLOC_008358	FAM134B	16:6168455-6324546	Lcecum	Lcolon	OK	2.14709	8.22434	1.93752	6.1722	5e-05	0.00340012	yes
XLOC_008941	XLOC_008941	ENSSSCG00000006978	17:4050941-4052518	Lcecum	Lcolon	OK	0.496414	1.90107	1.9372	2.3183	5e-05	0.00340012	yes
XLOC_012393	XLOC_012393	CYP26B1	3:73915120-73931838	Lcecum	Lcolon	OK	2.98965	11.3644	1.92647	3.70966	5e-05	0.00340012	yes
XLOC_015037	XLOC_015037	SCNN1A	5:66749071-66773949	Lcecum	Lcolon	OK	8.22079	30.6983	1.90081	4.14911	5e-05	0.00340012	yes
XLOC_009881	XLOC_009881	NRXN2	2:6587431-6684684	Lcecum	Lcolon	OK	0.224974	0.83622	1.89413	2.37389	0.0001	0.00615957	yes
XLOC_004961	XLOC_004961	SLC5A3	13:207541726-207543337	Lcecum	Lcolon	OK	1.79579	6.6447	1.88759	3.32926	5e-05	0.00340012	yes
XLOC_018923	XLOC_018923	TM6SF1	7:57304932-57333771	Lcecum	Lcolon	OK	1.73031	6.38683	1.88407	3.31556	5e-05	0.00340012	yes
XLOC_015949	XLOC_015949	ZNF536	6:35981468-36039550	Lcecum	Lcolon	OK	0.644174	2.3755	1.88271	2.83875	5e-05	0.00340012	yes
XLOC_008753	XLOC_008753	BPIFB2	17:41468410-41491066	Lcecum	Lcolon	OK	2.70588	9.87933	1.86831	3.16991	5e-05	0.00340012	yes
XLOC_005598	XLOC_005598	UPK1B	13:150294289-150320054	Lcecum	Lcolon	OK	0.392027	1.42446	1.86139	2.55465	0.0002	0.0110048	yes
XLOC_005223	XLOC_005223	WNT5A	13:40871932-40892375	Lcecum	Lcolon	OK	1.40051	4.94885	1.82114	5.46767	5e-05	0.00340012	yes
XLOC_016770	XLOC_016770	GUCA2A	6:156476367-156478316	Lcecum	Lcolon	OK	641.955	2262.11	1.81713	3.6729	5e-05	0.00340012	yes
XLOC_018423	XLOC_018423	ISG12(A)	7:122215477-122220545	Lcecum	Lcolon	OK	417.828	1463.94	1.80887	3.58975	5e-05	0.00340012	yes
XLOC_018799	XLOC_018799	C6orf222	7:36937622-36949206	Lcecum	Lcolon	OK	3.86644	13.3032	1.7827	3.61403	5e-05	0.00340012	yes
XLOC_006557	XLOC_006557	ADRA1A	14:11814049-11909810	Lcecum	Lcolon	OK	2.5843	8.77914	1.76431	3.33148	5e-05	0.00340012	yes
XLOC_009697	XLOC_009697	LRRN3	18:37449571-37489340	Lcecum	Lcolon	OK	0.283259	0.958691	1.75894	3.18222	5e-05	0.00340012	yes
XLOC_012211	XLOC_012211	ENSSSCG00000026673	3:41885564-41894577	Lcecum	Lcolon	OK	0.298665	1.00624	1.75237	2.11387	0.0001	0.00615957	yes
XLOC_021607	XLOC_021607	PROX1	9:142428902-142469651	Lcecum	Lcolon	OK	0.452619	1.52441	1.75189	2.72902	5e-05	0.00340012	yes
XLOC_018709	XLOC_018709	ENSSSCG00000001429	7:27939413-27958858	Lcecum	Lcolon	OK	0.839128	2.81093	1.74408	2.98821	5e-05	0.00340012	yes
XLOC_008056	XLOC_008056	SLC19A3	15:142948414-142973548	Lcecum	Lcolon	OK	1.95745	6.5392	1.74014	3.74767	5e-05	0.00340012	yes
XLOC_004686	XLOC_004686	PTX3	13:105238632-105486983	Lcecum	Lcolon	OK	1.40204	4.66779	1.73521	3.28682	5e-05	0.00340012	yes
XLOC_021740	XLOC_021740	ENSSSCG00000016965	GL892520.2:133873-150553	Lcecum	Lcolon	OK	0.914558	3.02704	1.72676	2.50174	5e-05	0.00340012	yes
XLOC_014394	XLOC_014394	S100A1	4:104900201-104900536	Lcecum	Lcolon	OK	58.7298	194.132	1.72488	3.26101	5e-05	0.00340012	yes
XLOC_022242	XLOC_022242	ENSSSCG00000029882	GL893689.1:5297-31861	Lcecum	Lcolon	OK	0.307299	1.01422	1.72266	2.72103	0.0002	0.0110048	yes
XLOC_009060	XLOC_009060	ENSSSCG00000026043	17:37610107-37611677	Lcecum	Lcolon	OK	30.1175	99.3759	1.72229	2.72746	5e-05	0.00340012	yes
XLOC_018876	XLOC_018876	ADGRF1	7:48466208-48497395	Lcecum	Lcolon	OK	0.909041	2.98452	1.71508	2.86483	5e-05	0.00340012	yes
XLOC_006704	XLOC_006704	DAO	14:44473371-44492683	Lcecum	Lcolon	OK	0.275931	0.892009	1.69275	2.5946	5e-05	0.00340012	yes
XLOC_018943	XLOC_018943	ANPEP	7:60240144-60262914	Lcecum	Lcolon	OK	22.4321	72.4575	1.69157	2.93507	5e-05	0.00340012	yes
XLOC_005682	XLOC_005682	EPHA3	13:177406601-177810115	Lcecum	Lcolon	OK	0.704771	2.26739	1.6858	3.0797	5e-05	0.00340012	yes
XLOC_020186	XLOC_020186	ENSSSCG00000030548	8:139945978-139974969	Lcecum	Lcolon	OK	2.17728	7.00036	1.68491	4.37995	5e-05	0.00340012	yes
XLOC_010534	XLOC_010534	ENSSSCG00000024586	2:84716269-84747831	Lcecum	Lcolon	OK	15.3217	49.1098	1.68043	3.29436	5e-05	0.00340012	yes
XLOC_011289	XLOC_011289	B3GNT3	2:59504346-59522322	Lcecum	Lcolon	OK	16.199	51.8504	1.67845	3.68354	5e-05	0.00340012	yes
XLOC_005531	XLOC_005531	P3H2	13:136664919-136862532	Lcecum	Lcolon	OK	1.39086	4.43075	1.67158	3.36211	5e-05	0.00340012	yes
XLOC_009745	XLOC_009745	ADCY1	18:54895268-54978833	Lcecum	Lcolon	OK	0.606977	1.92611	1.66598	2.40596	5e-05	0.00340012	yes
XLOC_002458	XLOC_002458	B3GALT2	10:2306957-2308226	Lcecum	Lcolon	OK	17.3435	55.0303	1.66583	3.57574	5e-05	0.00340012	yes
XLOC_001999	XLOC_001999	ENSSSCG00000026492	1:286604310-286608866	Lcecum	Lcolon	OK	18.3023	58.0658	1.66566	3.68374	5e-05	0.00340012	yes
XLOC_007589	XLOC_007589	SLC16A14	15:144742900-144744211	Lcecum	Lcolon	OK	0.983908	3.09619	1.6539	2.07337	0.00025	0.0131712	yes
XLOC_007398	XLOC_007398	HOXD4	15:91420235-91421548	Lcecum	Lcolon	OK	5.01066	15.7325	1.65067	2.70395	5e-05	0.00340012	yes
XLOC_019845	XLOC_019845	NKX3-2	8:8716498-8720788	Lcecum	Lcolon	OK	0.359031	1.11702	1.63748	2.12389	0.0002	0.0110048	yes
XLOC_008525	XLOC_008525	FABP6	16:68721295-68727368	Lcecum	Lcolon	OK	10.0316	31.1495	1.63466	2.55538	5e-05	0.00340012	yes
XLOC_014980	XLOC_014980	ART4	5:61098144-61124875	Lcecum	Lcolon	OK	0.690037	2.13568	1.62995	1.73859	0.0001	0.00615957	yes
XLOC_021578	XLOC_021578	XPR1	9:134231961-134329956	Lcecum	Lcolon	OK	3.26424	10.054	1.62295	4.10524	5e-05	0.00340012	yes
XLOC_017657	XLOC_017657	SLC5A9	6:151000566-151014501	Lcecum	Lcolon	OK	1.16823	3.56386	1.60912	2.13648	5e-05	0.00340012	yes
XLOC_020623	XLOC_020623	GLB1L2	9:67574973-67614259	Lcecum	Lcolon	OK	0.995574	3.01604	1.59906	2.56662	5e-05	0.00340012	yes
XLOC_006309	XLOC_006309	IFIT1	14:110223575-110235651	Lcecum	Lcolon	OK	5.21318	15.7894	1.59871	4.32073	5e-05	0.00340012	yes
XLOC_001209	XLOC_001209	ENPP1	1:35243791-35281384	Lcecum	Lcolon	OK	0.993447	2.99745	1.59322	3.70492	5e-05	0.00340012	yes
XLOC_013789	XLOC_013789	PGLYRP3	4:105188383-105204853	Lcecum	Lcolon	OK	3.22942	9.71356	1.58873	2.67739	5e-05	0.00340012	yes
XLOC_010133	XLOC_010133	GALNT18	2:51311826-51510559	Lcecum	Lcolon	OK	4.44214	13.3244	1.58474	2.8834	5e-05	0.00340012	yes
XLOC_010533	XLOC_010533	ENSSSCG00000028317	2:84478323-84613437	Lcecum	Lcolon	OK	4.65401	13.946	1.5833	3.42202	5e-05	0.00340012	yes
XLOC_007508	XLOC_007508	ADAM23	15:121306037-121474753	Lcecum	Lcolon	OK	1.56753	4.67932	1.57781	3.06778	5e-05	0.00340012	yes
XLOC_015205	XLOC_015205	MLC1	5:110794969-110816777	Lcecum	Lcolon	OK	3.34952	9.99797	1.57768	3.19849	5e-05	0.00340012	yes
XLOC_007719	XLOC_007719	PROC	15:28724894-28735705	Lcecum	Lcolon	OK	1.24255	3.6765	1.56503	2.20711	0.0001	0.00615957	yes
XLOC_019518	XLOC_019518	ENSSSCG00000021600	8:54512170-54563745	Lcecum	Lcolon	OK	0.527918	1.55382	1.55744	1.89154	0.0002	0.0110048	yes
XLOC_001482	XLOC_001482	MYZAP	1:126414878-126509527	Lcecum	Lcolon	OK	3.12362	9.11421	1.5449	3.04696	5e-05	0.00340012	yes
XLOC_005846	XLOC_005846	NEFL	14:10087369-10093095	Lcecum	Lcolon	OK	1.63542	4.74316	1.53618	3.83028	5e-05	0.00340012	yes
XLOC_011981	XLOC_011981	NYAP1	3:7753141-7760176	Lcecum	Lcolon	OK	0.44751	1.28529	1.52211	2.27997	0.0001	0.00615957	yes
XLOC_020890	XLOC_020890	ATF3	9:143690555-143703872	Lcecum	Lcolon	OK	14.031	40.2936	1.52193	2.88562	5e-05	0.00340012	yes
XLOC_018708	XLOC_018708	ENSSSCG00000025712	7:27917360-27937335	Lcecum	Lcolon	OK	0.919974	2.63638	1.51889	2.57483	5e-05	0.00340012	yes
XLOC_018711	XLOC_018711	ENSSSCG00000026732	7:27962236-27970347	Lcecum	Lcolon	OK	3.73545	10.6643	1.51343	2.8939	5e-05	0.00340012	yes
XLOC_025032	XLOC_025032	ENSSSCG00000024583	X:103689318-103704424	Lcecum	Lcolon	OK	2.33277	6.64215	1.5096	2.15329	0.0001	0.00615957	yes
XLOC_010875	XLOC_010875	ENSSSCG00000024158	2:1575574-1605841	Lcecum	Lcolon	OK	0.905368	2.55495	1.49672	2.54876	5e-05	0.00340012	yes
XLOC_021673	XLOC_021673	ENSSSCG00000021713	GL892341.1:10858-20204	Lcecum	Lcolon	OK	0.906186	2.54926	1.4922	2.39317	0.0008	0.0327377	yes
XLOC_006694	XLOC_006694	OASL	14:43414433-43431814	Lcecum	Lcolon	OK	7.16278	19.9597	1.4785	2.74237	5e-05	0.00340012	yes
XLOC_002132	XLOC_002132	ENSSSCG00000005750	1:307780256-307851628	Lcecum	Lcolon	OK	4.35357	12.0039	1.46323	2.7457	5e-05	0.00340012	yes
XLOC_007396	XLOC_007396	HOXD8	15:91399213-91400254	Lcecum	Lcolon	OK	2.35511	6.47216	1.45845	1.9298	0.00045	0.0209674	yes
XLOC_020184	XLOC_020184	MMRN1	8:138500945-138560767	Lcecum	Lcolon	OK	0.618423	1.69436	1.45407	3.62701	5e-05	0.00340012	yes
XLOC_002952	XLOC_002952	SHISA2	11:3039198-3045078	Lcecum	Lcolon	OK	1.25309	3.4296	1.45255	2.63603	5e-05	0.00340012	yes
XLOC_009831	XLOC_009831	ENSSSCG00000012926	2:4604882-4609731	Lcecum	Lcolon	OK	6.52911	17.847	1.45072	3.11702	5e-05	0.00340012	yes
XLOC_020752	XLOC_020752	ENSSSCG00000015396	9:105474522-105523996	Lcecum	Lcolon	OK	0.795467	2.17211	1.44922	4.60343	5e-05	0.00340012	yes
XLOC_006090	XLOC_006090	GGT1	14:53061850-53079992	Lcecum	Lcolon	OK	15.8962	42.9214	1.43301	2.63944	5e-05	0.00340012	yes
XLOC_021403	XLOC_021403	HEPACAM2	9:79735225-79828212	Lcecum	Lcolon	OK	12.3207	33.1161	1.42645	3.79349	5e-05	0.00340012	yes
XLOC_016783	XLOC_016783	DPEP1	6:487985-493066	Lcecum	Lcolon	OK	24.6131	66.1522	1.42636	3.07177	5e-05	0.00340012	yes
XLOC_001911	XLOC_001911	PAX5	1:265438441-265622096	Lcecum	Lcolon	OK	4.17323	11.1358	1.41597	2.29888	5e-05	0.00340012	yes
XLOC_012240	XLOC_012240	OGN	3:43250504-43259402	Lcecum	Lcolon	OK	5.93412	15.721	1.40559	5.92944	5e-05	0.00340012	yes
XLOC_017360	XLOC_017360	ENSSSCG00000025626	6:73960119-73961429	Lcecum	Lcolon	OK	15.7501	41.6496	1.40295	2.51828	5e-05	0.00340012	yes
XLOC_012729	XLOC_012729	CLDN4	3:10776891-10780656	Lcecum	Lcolon	OK	101.292	266.814	1.39731	2.36049	5e-05	0.00340012	yes
XLOC_003678	XLOC_003678	GLP2R	12:57438489-57493322	Lcecum	Lcolon	OK	0.752477	1.97829	1.39453	1.81151	0.0007	0.0295634	yes
XLOC_010900	XLOC_010900	ENSSSCG00000012925	2:4576316-4585943	Lcecum	Lcolon	OK	5.05482	13.2592	1.39126	2.56821	5e-05	0.00340012	yes
XLOC_002683	XLOC_002683	CAMK1D	10:64910410-64970451	Lcecum	Lcolon	OK	7.13664	18.5103	1.37501	3.28591	5e-05	0.00340012	yes
XLOC_000252	XLOC_000252	FAM46A	1:95104352-95109056	Lcecum	Lcolon	OK	10.5974	27.4259	1.37183	3.83947	5e-05	0.00340012	yes
XLOC_013983	XLOC_013983	ENSSSCG00000027014	4:139503596-139570770	Lcecum	Lcolon	OK	7.37033	19.0538	1.37028	1.78828	0.0002	0.0110048	yes
XLOC_015242	XLOC_015242	CSDC2	5:4348949-4351989	Lcecum	Lcolon	OK	2.38231	6.15585	1.36959	2.17105	0.0001	0.00615957	yes
XLOC_015509	XLOC_015509	PTPRR	5:37376179-37645956	Lcecum	Lcolon	OK	1.86629	4.77509	1.35536	2.47651	5e-05	0.00340012	yes
XLOC_001657	XLOC_001657	RNF152	1:177064515-177065127	Lcecum	Lcolon	OK	8.80476	22.4477	1.35021	2.2755	0.0001	0.00615957	yes
XLOC_021086	XLOC_021086	KCNE3	9:9649247-9660143	Lcecum	Lcolon	OK	11.7358	29.905	1.34948	3.11673	5e-05	0.00340012	yes
XLOC_014976	XLOC_014976	RERG	5:60736662-60851687	Lcecum	Lcolon	OK	2.18911	5.54788	1.34159	3.37696	5e-05	0.00340012	yes
XLOC_006310	XLOC_006310	IFIT5	14:110250794-110252240	Lcecum	Lcolon	OK	3.59531	9.06816	1.33469	2.94226	5e-05	0.00340012	yes
XLOC_016385	XLOC_016385	FAM131C	6:69529631-69545560	Lcecum	Lcolon	OK	7.9566	19.9295	1.32469	2.6312	5e-05	0.00340012	yes
XLOC_007993	XLOC_007993	FN1	15:130357872-130430503	Lcecum	Lcolon	OK	64.107	159.801	1.31773	2.47791	5e-05	0.00340012	yes
XLOC_015972	XLOC_015972	ENSSSCG00000021867	6:40095730-40101161	Lcecum	Lcolon	OK	1.6097	4.00824	1.31618	1.77595	0.0012	0.0446403	yes
XLOC_003152	XLOC_003152	SLC16A3	12:963451-967637	Lcecum	Lcolon	OK	5.81026	14.4063	1.31003	2.68828	5e-05	0.00340012	yes
XLOC_001158	XLOC_001158	IYD	1:17890005-17908112	Lcecum	Lcolon	OK	1.04671	2.59004	1.30712	2.30328	5e-05	0.00340012	yes
XLOC_007095	XLOC_007095	HSPA12A	14:138170745-138246086	Lcecum	Lcolon	OK	0.327643	0.810017	1.30582	2.3718	0.0001	0.00615957	yes
XLOC_020362	XLOC_020362	TSKU	9:12047974-12049048	Lcecum	Lcolon	OK	11.9288	29.4618	1.30439	2.5903	5e-05	0.00340012	yes
XLOC_012015	XLOC_012015	VPS37D	3:10645944-10649074	Lcecum	Lcolon	OK	2.67496	6.58412	1.29947	1.72137	0.00095	0.0373659	yes
XLOC_002361	XLOC_002361	TMEM236	10:48738285-48829185	Lcecum	Lcolon	OK	13.5667	33.3902	1.29935	4.22984	5e-05	0.00340012	yes
XLOC_007028	XLOC_007028	SFRP5	14:118623933-118629819	Lcecum	Lcolon	OK	9.90735	24.2943	1.29404	2.65305	5e-05	0.00340012	yes
XLOC_007563	XLOC_007563	DES	15:134534142-134587352	Lcecum	Lcolon	OK	6.15221	15.0705	1.29255	2.23924	5e-05	0.00340012	yes
XLOC_007057	XLOC_007057	KCNIP2	14:122709354-122726483	Lcecum	Lcolon	OK	1.61266	3.94131	1.28923	2.30536	5e-05	0.00340012	yes
XLOC_015630	XLOC_015630	PLEKHG6	5:66793344-66811338	Lcecum	Lcolon	OK	28.8762	70.4318	1.28635	2.95639	5e-05	0.00340012	yes
XLOC_011023	XLOC_011023	MS4A12	2:10736890-10753331	Lcecum	Lcolon	OK	254.166	619.71	1.28582	2.63357	5e-05	0.00340012	yes
XLOC_007399	XLOC_007399	HOXD3	15:91436908-91440055	Lcecum	Lcolon	OK	1.86409	4.5352	1.28269	1.90103	0.00055	0.0246582	yes
XLOC_008162	XLOC_008162	RAI14	16:21107617-21337349	Lcecum	Lcolon	OK	4.24181	10.2966	1.27942	2.87336	5e-05	0.00340012	yes
XLOC_005770	XLOC_005770	MX2	13:215028063-215059085	Lcecum	Lcolon	OK	14.7964	35.9161	1.27939	1.86267	5e-05	0.00340012	yes
XLOC_010210	XLOC_010210	CPAMD8	2:60199864-60306278	Lcecum	Lcolon	OK	0.348661	0.845099	1.27729	1.88802	0.0005	0.0227109	yes
XLOC_006916	XLOC_006916	ENSSSCG00000010325	14:85796581-85996706	Lcecum	Lcolon	OK	0.949378	2.2898	1.27017	2.10566	0.00015	0.00869131	yes
XLOC_015130	XLOC_015130	SLC5A8	5:87013250-87067058	Lcecum	Lcolon	OK	1.69905	4.09539	1.26927	2.97077	5e-05	0.00340012	yes
XLOC_009026	XLOC_009026	FOXA2	17:34053459-34056624	Lcecum	Lcolon	OK	6.55484	15.7859	1.268	2.59451	5e-05	0.00340012	yes
XLOC_020758	XLOC_020758	CACNA2D1	9:108068515-108551541	Lcecum	Lcolon	OK	0.502798	1.2034	1.25907	2.76014	0.00015	0.00869131	yes
XLOC_017663	XLOC_017663	CYP4B1	6:152209604-152229959	Lcecum	Lcolon	OK	14.6487	35.0342	1.25799	2.75373	5e-05	0.00340012	yes
XLOC_018867	XLOC_018867	CLIC5	7:46947784-47070503	Lcecum	Lcolon	OK	10.9798	26.2512	1.25753	2.79607	5e-05	0.00340012	yes
XLOC_016469	XLOC_016469	SMPDL3B	6:78600671-78624777	Lcecum	Lcolon	OK	21.1589	50.467	1.25407	2.52865	5e-05	0.00340012	yes
XLOC_008351	XLOC_008351	ANKH	16:4446885-4611009	Lcecum	Lcolon	OK	1.83409	4.37335	1.25368	2.17346	0.0001	0.00615957	yes
XLOC_000102	XLOC_000102	SGK1	1:33250474-33256209	Lcecum	Lcolon	OK	39.6716	94.5725	1.25332	2.806	5e-05	0.00340012	yes
XLOC_007259	XLOC_007259	WWC2	15:51228281-51415512	Lcecum	Lcolon	OK	0.591596	1.4103	1.25332	2.86187	5e-05	0.00340012	yes
XLOC_003221	XLOC_003221	SDK2	12:7746110-7895887	Lcecum	Lcolon	OK	0.617806	1.47092	1.2515	1.98948	5e-05	0.00340012	yes
XLOC_003072	XLOC_003072	SLITRK6	11:62018182-62020711	Lcecum	Lcolon	OK	2.52072	6.00058	1.25127	3.33473	5e-05	0.00340012	yes
XLOC_017333	XLOC_017333	PADI2	6:70039585-70099223	Lcecum	Lcolon	OK	23.1956	55.113	1.24854	2.61444	5e-05	0.00340012	yes
XLOC_015120	XLOC_015120	IGF1	5:85700100-85774105	Lcecum	Lcolon	OK	12.2905	28.8997	1.23351	2.1158	5e-05	0.00340012	yes
XLOC_003425	XLOC_003425	CACNA1G	12:26991572-27052564	Lcecum	Lcolon	OK	0.308934	0.726005	1.23268	1.88607	0.0003	0.0151516	yes
XLOC_006977	XLOC_006977	PRKG1	14:106253478-106707670	Lcecum	Lcolon	OK	0.518234	1.19859	1.20967	3.20303	5e-05	0.00340012	yes
XLOC_021181	XLOC_021181	ENSSSCG00000014994	9:38454986-38615959	Lcecum	Lcolon	OK	5.02933	11.6161	1.20769	2.06187	5e-05	0.00340012	yes
XLOC_021192	XLOC_021192	SLC35F2	9:40366109-40418240	Lcecum	Lcolon	OK	20.7664	47.46	1.19246	2.84703	5e-05	0.00340012	yes
XLOC_006330	XLOC_006330	PLCE1	14:115287648-115617696	Lcecum	Lcolon	OK	1.35303	3.08525	1.1892	3.0391	5e-05	0.00340012	yes
XLOC_017573	XLOC_017573	IFI44	6:124790062-124806819	Lcecum	Lcolon	OK	23.1217	52.6138	1.18619	3.42386	5e-05	0.00340012	yes
XLOC_019849	XLOC_019849	FGFBP1	8:10837171-10837885	Lcecum	Lcolon	OK	35.5051	80.5558	1.18196	2.52355	5e-05	0.00340012	yes
XLOC_002828	XLOC_002828	PCDH17	11:32000814-32142625	Lcecum	Lcolon	OK	0.435501	0.986276	1.17931	2.88422	0.0001	0.00615957	yes
XLOC_014400	XLOC_014400	PGLYRP4	4:105043615-105058184	Lcecum	Lcolon	OK	5.67293	12.8415	1.17865	2.14202	5e-05	0.00340012	yes
XLOC_003964	XLOC_003964	ENSSSCG00000029074	12:26474266-26477726	Lcecum	Lcolon	OK	50.0086	112.75	1.17288	2.50894	5e-05	0.00340012	yes
XLOC_002338	XLOC_002338	DDX58	10:38145073-38192181	Lcecum	Lcolon	OK	2.89262	6.49361	1.16664	3.49505	5e-05	0.00340012	yes
XLOC_003962	XLOC_003962	ENSSSCG00000021015	12:26417118-26419206	Lcecum	Lcolon	OK	18.8429	42.1458	1.16137	2.1116	5e-05	0.00340012	yes
XLOC_013653	XLOC_013653	RGS5	4:94999825-95053682	Lcecum	Lcolon	OK	16.7922	37.5281	1.16018	3.71809	5e-05	0.00340012	yes
XLOC_021609	XLOC_021609	VASH2	9:143403748-143438248	Lcecum	Lcolon	OK	1.64687	3.67551	1.15822	1.70407	0.00065	0.0279349	yes
XLOC_001006	XLOC_001006	ASS1	1:304454128-304508998	Lcecum	Lcolon	OK	234.953	523.176	1.15493	2.39825	5e-05	0.00340012	yes
XLOC_004927	XLOC_004927	ENSSSCG00000012001	13:186520073-186882856	Lcecum	Lcolon	OK	0.759078	1.68492	1.15036	2.28742	5e-05	0.00340012	yes
XLOC_022895	XLOC_022895	ENSSSCG00000023386	GL895271.1:18665-38160	Lcecum	Lcolon	OK	0.642615	1.42631	1.15026	2.12217	0.00125	0.0460874	yes
XLOC_017067	XLOC_017067	IGSF23	6:47050121-47057994	Lcecum	Lcolon	OK	15.0632	33.4167	1.14954	2.28766	5e-05	0.00340012	yes
XLOC_024350	XLOC_024350	GDPD2	X:63644212-63656062	Lcecum	Lcolon	OK	2.04458	4.53386	1.14894	1.62364	0.0002	0.0110048	yes
XLOC_019820	XLOC_019820	ENSSSCG00000008702	8:1859760-1876209	Lcecum	Lcolon	OK	2.83843	6.28837	1.14759	1.52713	0.00115	0.0432845	yes
XLOC_019286	XLOC_019286	AMN	7:128896528-128904678	Lcecum	Lcolon	OK	9.82431	21.746	1.14632	2.23226	5e-05	0.00340012	yes
XLOC_025031	XLOC_025031	ENSSSCG00000012572	X:103660403-103682903	Lcecum	Lcolon	OK	2.3561	5.20737	1.14415	1.90318	0.00045	0.0209674	yes
XLOC_017919	XLOC_017919	ENSSSCG00000023611	7:27681440-27725977	Lcecum	Lcolon	OK	6.17222	13.6334	1.14329	2.42651	5e-05	0.00340012	yes
XLOC_002485	XLOC_002485	C1orf115	10:12259544-12361293	Lcecum	Lcolon	OK	29.7896	65.6713	1.14045	2.02744	5e-05	0.00340012	yes
XLOC_007001	XLOC_007001	ENSSSCG00000010476	14:114504894-114644090	Lcecum	Lcolon	OK	5.38037	11.8077	1.13395	2.80038	5e-05	0.00340012	yes
XLOC_018532	XLOC_018532	ENSSSCG00000001046	7:8268048-8314905	Lcecum	Lcolon	OK	0.951284	2.08368	1.13119	2.10021	5e-05	0.00340012	yes
XLOC_001660	XLOC_001660	ENSSSCG00000026454	1:178852778-178857414	Lcecum	Lcolon	OK	9.96634	21.781	1.12794	4.32912	5e-05	0.00340012	yes
XLOC_001877	XLOC_001877	GNA14	1:257106370-257310461	Lcecum	Lcolon	OK	8.81533	19.1531	1.11949	2.46715	5e-05	0.00340012	yes
XLOC_014262	XLOC_014262	RGS4	4:95096193-95103381	Lcecum	Lcolon	OK	2.55472	5.52534	1.1129	2.90712	5e-05	0.00340012	yes
XLOC_008717	XLOC_008717	SNPH	17:38376804-38418953	Lcecum	Lcolon	OK	0.645545	1.38836	1.10479	1.82339	0.00055	0.0246582	yes
XLOC_004377	XLOC_004377	TRAK1	13:28523491-28605085	Lcecum	Lcolon	OK	8.71417	18.7307	1.10397	2.69945	5e-05	0.00340012	yes
XLOC_025075	XLOC_025075	ENSSSCG00000012637	X:115091103-115105099	Lcecum	Lcolon	OK	4.20002	9.00028	1.09957	2.28722	5e-05	0.00340012	yes
XLOC_002147	XLOC_002147	ENSSSCG00000022203	1:311252850-311259939	Lcecum	Lcolon	OK	3.56978	7.63599	1.09698	1.72262	0.0009	0.0359269	yes
XLOC_001947	XLOC_001947	ENSSSCG00000005423	1:275740051-275862912	Lcecum	Lcolon	OK	3.33156	7.12579	1.09685	2.3564	5e-05	0.00340012	yes
XLOC_014005	XLOC_014005	KIFC2	4:415602-422897	Lcecum	Lcolon	OK	24.8753	53.1663	1.0958	2.67989	5e-05	0.00340012	yes
XLOC_024147	XLOC_024147	NHS	X:14951640-15305754	Lcecum	Lcolon	OK	0.533886	1.14072	1.09534	1.92222	0.0009	0.0359269	yes
XLOC_005879	XLOC_005879	ENSSSCG00000009699	14:16908629-16921262	Lcecum	Lcolon	OK	64.6738	138.148	1.09496	2.50181	5e-05	0.00340012	yes
XLOC_010378	XLOC_010378	CD209	2:71917404-71931695	Lcecum	Lcolon	OK	25.9561	55.4354	1.09473	2.27744	5e-05	0.00340012	yes
XLOC_023108	XLOC_023108	ENSSSCG00000021766	GL896000.1:6983-16745	Lcecum	Lcolon	OK	19.0939	40.763	1.09415	2.19096	5e-05	0.00340012	yes
XLOC_008410	XLOC_008410	ENSSSCG00000021208	16:28995336-29026496	Lcecum	Lcolon	OK	93.8544	200.326	1.09385	3.08812	5e-05	0.00340012	yes
XLOC_017532	XLOC_017532	ENSSSCG00000003709	6:101420992-101498019	Lcecum	Lcolon	OK	5.58912	11.917	1.09233	2.51591	5e-05	0.00340012	yes
XLOC_010138	XLOC_010138	LYVE1	2:52284700-52301556	Lcecum	Lcolon	OK	1.03684	2.20962	1.0916	2.35986	0.00045	0.0209674	yes
XLOC_017361	XLOC_017361	ENSSSCG00000003517	6:73962558-73972414	Lcecum	Lcolon	OK	13.0188	27.6845	1.08848	1.86908	0.00015	0.00869131	yes
XLOC_000379	XLOC_000379	FBN1	1:137103319-137303566	Lcecum	Lcolon	OK	4.41435	9.36447	1.08499	2.59078	5e-05	0.00340012	yes
XLOC_008097	XLOC_008097	COL6A3	15:151451224-151542446	Lcecum	Lcolon	OK	9.34412	19.7661	1.08089	2.47879	5e-05	0.00340012	yes
XLOC_018877	XLOC_018877	TNFRSF21	7:48679132-48748761	Lcecum	Lcolon	OK	49.3741	104.41	1.08043	2.4018	5e-05	0.00340012	yes
XLOC_004166	XLOC_004166	XAF1	12:52643900-52658713	Lcecum	Lcolon	OK	9.30992	19.6428	1.07716	2.25489	5e-05	0.00340012	yes
XLOC_009843	XLOC_009843	CD248	2:5146888-5149543	Lcecum	Lcolon	OK	5.14794	10.7895	1.06757	2.14992	5e-05	0.00340012	yes
XLOC_017632	XLOC_017632	ENSSSCG00000026682	6:143581802-143591161	Lcecum	Lcolon	OK	2.33871	4.89744	1.06631	3.37091	5e-05	0.00340012	yes
XLOC_009616	XLOC_009616	TMEM140	18:14940690-14955817	Lcecum	Lcolon	OK	9.22715	19.3209	1.0662	2.29824	5e-05	0.00340012	yes
XLOC_015168	XLOC_015168	LUM	5:96175703-96184752	Lcecum	Lcolon	OK	13.7911	28.867	1.06569	3.6329	5e-05	0.00340012	yes
XLOC_002283	XLOC_002283	ENSSSCG00000010915	10:28516671-28527911	Lcecum	Lcolon	OK	3.27923	6.86103	1.06507	1.97803	0.00015	0.00869131	yes
XLOC_003493	XLOC_003493	CA4	12:39632791-39642292	Lcecum	Lcolon	OK	23.4771	49.053	1.06309	1.93867	0.00025	0.0131712	yes
XLOC_003079	XLOC_003079	ENSSSCG00000009499	11:71572953-71611317	Lcecum	Lcolon	OK	11.6565	24.3231	1.06119	2.27854	5e-05	0.00340012	yes
XLOC_007901	XLOC_007901	FRZB	15:97838122-97882305	Lcecum	Lcolon	OK	1.33255	2.78001	1.0609	2.61794	0.00015	0.00869131	yes
XLOC_008174	XLOC_008174	EGFLAM	16:24682028-24902072	Lcecum	Lcolon	OK	2.58477	5.39241	1.06089	2.25683	5e-05	0.00340012	yes
XLOC_019488	XLOC_019488	PDGFRA	8:43008335-43046215	Lcecum	Lcolon	OK	5.30624	11.0671	1.06051	2.45096	5e-05	0.00340012	yes
XLOC_005264	XLOC_005264	FRMD4B	13:55733973-55875266	Lcecum	Lcolon	OK	3.3852	7.05271	1.05894	2.05474	5e-05	0.00340012	yes
XLOC_013301	XLOC_013301	KLHL29	3:122136103-122272144	Lcecum	Lcolon	OK	0.390522	0.813147	1.05811	2.14536	0.00115	0.0432845	yes
XLOC_021791	XLOC_021791	ENSSSCG00000021712	GL892728.1:2196-17710	Lcecum	Lcolon	OK	20.1628	41.9618	1.05738	3.64858	5e-05	0.00340012	yes
XLOC_001128	XLOC_001128	FNDC1	1:9838858-9914150	Lcecum	Lcolon	OK	0.63771	1.3271	1.0573	1.85037	0.0003	0.0151516	yes
XLOC_008723	XLOC_008723	SLC52A3	17:39142052-39159527	Lcecum	Lcolon	OK	6.74799	14.0286	1.05584	2.00201	0.00025	0.0131712	yes
XLOC_014899	XLOC_014899	IFNG	5:35374322-35379577	Lcecum	Lcolon	OK	2.10222	4.36599	1.05439	2.61267	0.0008	0.0327377	yes
XLOC_015857	XLOC_015857	ENSSSCG00000002739	6:14197068-14229412	Lcecum	Lcolon	OK	1.33034	2.76285	1.05437	1.83366	0.00035	0.0171349	yes
XLOC_006249	XLOC_006249	CDHR1	14:92234658-92259048	Lcecum	Lcolon	OK	1.90226	3.94756	1.05324	2.17363	5e-05	0.00340012	yes
XLOC_008445	XLOC_008445	MIER3	16:38256402-38291311	Lcecum	Lcolon	OK	18.3648	38.0545	1.05112	3.37067	5e-05	0.00340012	yes
XLOC_005987	XLOC_005987	OAS2	14:41196285-41208970	Lcecum	Lcolon	OK	26.8391	55.6125	1.05107	2.11973	0.00025	0.0131712	yes
XLOC_006308	XLOC_006308	IFIT3	14:110209343-110210870	Lcecum	Lcolon	OK	5.04062	10.4434	1.05092	2.37069	5e-05	0.00340012	yes
XLOC_004882	XLOC_004882	RETNLB	13:159846498-159847802	Lcecum	Lcolon	OK	53.797	111.42	1.05041	2.02739	5e-05	0.00340012	yes
XLOC_014700	XLOC_014700	ENSSSCG00000000148	5:9275334-9276287	Lcecum	Lcolon	OK	15.5825	32.0687	1.04124	2.14912	5e-05	0.00340012	yes
XLOC_020435	XLOC_020435	ENDOD1	9:30923140-30952504	Lcecum	Lcolon	OK	20.0119	41.1682	1.04067	2.66111	5e-05	0.00340012	yes
XLOC_001093	XLOC_001093	ENTPD8	1:314009380-314012067	Lcecum	Lcolon	OK	39.1685	80.4065	1.03762	2.49923	5e-05	0.00340012	yes
XLOC_022586	XLOC_022586	ENSSSCG00000023630	GL894377.1:8430-25833	Lcecum	Lcolon	OK	3.78162	7.71757	1.02914	1.87296	0.00125	0.0460874	yes
XLOC_010502	XLOC_010502	ADAMTS2	2:80749843-81010536	Lcecum	Lcolon	OK	2.51688	5.1241	1.02566	2.2481	5e-05	0.00340012	yes
XLOC_013398	XLOC_013398	SLC45A4	4:1954509-2029716	Lcecum	Lcolon	OK	17.2564	35.1269	1.02544	2.26607	5e-05	0.00340012	yes
XLOC_003721	XLOC_003721	BAIAP2	12:1516512-1572531	Lcecum	Lcolon	OK	4.44103	9.03949	1.02535	1.82972	0.0003	0.0151516	yes
XLOC_000503	XLOC_000503	CNDP1	1:165565457-165588573	Lcecum	Lcolon	OK	4.70211	9.57028	1.02525	2.05968	0.0002	0.0110048	yes
XLOC_023095	XLOC_023095	ISG15	GL895967.2:58448-59139	Lcecum	Lcolon	OK	29.5907	60.1897	1.02437	1.99364	0.0001	0.00615957	yes
XLOC_023645	XLOC_023645	PIEZO2	JH118544.1:886-82127	Lcecum	Lcolon	OK	1.13721	2.30726	1.02068	2.15562	0.0001	0.00615957	yes
XLOC_022240	XLOC_022240	ENSSSCG00000029399	GL893688.1:21661-31651	Lcecum	Lcolon	OK	36.4214	73.8767	1.02033	1.95505	0.00015	0.00869131	yes
XLOC_005565	XLOC_005565	ENSSSCG00000011867	13:146205267-146232577	Lcecum	Lcolon	OK	9.10621	18.4674	1.02006	2.14861	5e-05	0.00340012	yes
XLOC_017777	XLOC_017777	ID4	7:16178088-16182991	Lcecum	Lcolon	OK	15.9424	32.3151	1.01934	3.17113	5e-05	0.00340012	yes
XLOC_002348	XLOC_002348	BAMBI	10:44241603-44248652	Lcecum	Lcolon	OK	3.89579	7.89639	1.01928	2.83255	5e-05	0.00340012	yes
XLOC_005769	XLOC_005769	MX1	13:214988890-215011264	Lcecum	Lcolon	OK	27.1705	55.0464	1.01861	2.21883	0.0001	0.00615957	yes
XLOC_011592	XLOC_011592	CDHR2	2:82921009-82963250	Lcecum	Lcolon	OK	57.4056	116.263	1.01812	2.18483	5e-05	0.00340012	yes
XLOC_023293	XLOC_023293	ENSSSCG00000017579	GL896296.2:15138-19536	Lcecum	Lcolon	OK	39.0748	79.1083	1.01759	2.20609	5e-05	0.00340012	yes
XLOC_001011	XLOC_001011	LAMC3	1:304979407-305098340	Lcecum	Lcolon	OK	0.744861	1.50658	1.01623	1.74626	0.0012	0.0446403	yes
XLOC_011305	XLOC_011305	HSH2D	2:61050295-61057022	Lcecum	Lcolon	OK	6.37746	12.8707	1.01304	1.75609	5e-05	0.00340012	yes
XLOC_008857	XLOC_008857	SLC2A10	17:54507777-54586782	Lcecum	Lcolon	OK	3.02474	6.10337	1.01279	1.68491	0.0012	0.0446403	yes
XLOC_003331	XLOC_003331	ENSSSCG00000017422	12:21195503-21201361	Lcecum	Lcolon	OK	4.61675	9.2992	1.01023	1.74375	0.0006	0.0263173	yes
XLOC_017470	XLOC_017470	RHBDL2	6:87871030-87912911	Lcecum	Lcolon	OK	1.9726	3.96603	1.0076	2.42574	0.0001	0.00615957	yes
XLOC_012440	XLOC_012440	EFEMP1	3:90132131-90197713	Lcecum	Lcolon	OK	3.8796	7.79277	1.00623	2.79485	5e-05	0.00340012	yes
XLOC_015161	XLOC_015161	TMCC3	5:93090346-93100948	Lcecum	Lcolon	OK	13.6542	27.3792	1.00374	2.27481	5e-05	0.00340012	yes
