# Supplementary material for: Differentially expressed genes in the caecal and colonic mucosa of Landrace finishing pigs with high and low food conversion ratios
Source: Sci Rep. 2017 Nov 2;7:14886. doi: 10.1038/s41598-017-14568-6 (PMC5668291; doi:10.1038/s41598-017-14568-6)
Supplement: Supplementary file 4 — Dataset 4 [file 41598_2017_14568_MOESM4_ESM.xls]

## Sheet: BP
Category	Term	Count	%	PValue	Genes	List Total	Pop Hits	Pop Total	Fold Enrichment	Bonferroni	Benjamini	FDR
GOTERM_BP_DIRECT	GO:0060337~type I interferon signaling pathway	13	9.21986	2.98362e-14	ENSG00000183486, ENSG00000204632, ENSG00000204525, ENSG00000204592, ENSG00000206503, ENSG00000134321, ENSG00000234745, ENSG00000187608, ENSG00000162645, ENSG00000165949, ENSG00000204642, ENSG00000135114, ENSG00000089127	123	64	16787	27.7224	2.26675e-11	2.26675e-11	4.55302e-11
GOTERM_BP_DIRECT	GO:0060333~interferon-gamma-mediated signaling pathway	10	7.0922	2.14049e-09	ENSG00000204632, ENSG00000204525, ENSG00000204592, ENSG00000111537, ENSG00000206503, ENSG00000234745, ENSG00000162645, ENSG00000204642, ENSG00000135114, ENSG00000089127	123	71	16787	19.2225	1.62463e-06	8.12316e-07	3.26295e-06
GOTERM_BP_DIRECT	GO:0002480~antigen processing and presentation of exogenous peptide antigen via MHC class I, TAP-independent	6	4.25532	2.29826e-09	ENSG00000204632, ENSG00000204525, ENSG00000204592, ENSG00000206503, ENSG00000234745, ENSG00000204642	123	9	16787	90.9864	1.74438e-06	5.81459e-07	3.50345e-06
GOTERM_BP_DIRECT	GO:0019882~antigen processing and presentation	8	5.67376	3.80975e-08	ENSG00000204632, ENSG00000204525, ENSG00000204592, ENSG00000104938, ENSG00000090659, ENSG00000111537, ENSG00000206503, ENSG00000234745	123	46	16787	23.7356	2.89156e-05	7.22897e-06	5.80754e-05
GOTERM_BP_DIRECT	GO:0015671~oxygen transport	6	4.25532	5.28947e-08	ENSG00000244734, ENSG00000213934, ENSG00000196565, ENSG00000188536, ENSG00000223609, ENSG00000206172	123	15	16787	54.5919	4.01463e-05	8.02938e-06	8.06322e-05
GOTERM_BP_DIRECT	GO:0002474~antigen processing and presentation of peptide antigen via MHC class I	6	4.25532	3.2132e-06	ENSG00000204632, ENSG00000204525, ENSG00000204592, ENSG00000206503, ENSG00000234745, ENSG00000204642	123	32	16787	25.5899	0.00243585	0.000406388	0.00489806
GOTERM_BP_DIRECT	GO:0006968~cellular defense response	6	4.25532	8.02351e-05	ENSG00000180644, ENSG00000204632, ENSG00000205809, ENSG00000205810, ENSG00000255819, ENSG00000115523, ENSG00000183542	123	61	16787	13.4242	0.0590835	0.00866239	0.12224
GOTERM_BP_DIRECT	GO:0002479~antigen processing and presentation of exogenous peptide antigen via MHC class I, TAP-dependent	6	4.25532	9.37061e-05	ENSG00000204632, ENSG00000204525, ENSG00000204592, ENSG00000206503, ENSG00000234745, ENSG00000204642	123	63	16787	12.9981	0.0686557	0.00885137	0.142749
GOTERM_BP_DIRECT	GO:0009615~response to virus	7	4.96454	0.000143268	ENSG00000183486, ENSG00000172936, ENSG00000111537, ENSG00000134321, ENSG00000106211, ENSG00000135114, ENSG00000089127	123	109	16787	8.76475	0.103044	0.0120104	0.218174
GOTERM_BP_DIRECT	GO:0002486~antigen processing and presentation of endogenous peptide antigen via MHC class I via ER pathway, TAP-independent	3	2.12766	0.000156412	ENSG00000204525, ENSG00000206503, ENSG00000234745	123	3	16787	136.48	0.111949	0.0118024	0.238168
GOTERM_BP_DIRECT	GO:0050776~regulation of immune response	8	5.67376	0.000161343	ENSG00000204632, ENSG00000204525, ENSG00000204592, ENSG00000134545, ENSG00000206503, ENSG00000234745, ENSG00000133661, ENSG00000204642	123	159	16787	6.8669	0.115267	0.0110718	0.245667
GOTERM_BP_DIRECT	GO:0051607~defense response to virus	8	5.67376	0.000202748	ENSG00000180644, ENSG00000183486, ENSG00000138646, ENSG00000111537, ENSG00000134321, ENSG00000187608, ENSG00000135114, ENSG00000089127	123	165	16787	6.6172	0.142643	0.0127432	0.308621
GOTERM_BP_DIRECT	GO:0006955~immune response	12	8.51064	0.00024565	ENSG00000204632, ENSG00000204525, ENSG00000204592, ENSG00000183347, ENSG00000145649, ENSG00000111537, ENSG00000206503, ENSG00000234745, ENSG00000162645, ENSG00000137077, ENSG00000204642, ENSG00000089127	123	420	16787	3.89942	0.170118	0.0142416	0.373813
GOTERM_BP_DIRECT	GO:0045087~innate immune response	12	8.51064	0.000318641	ENSG00000183486, ENSG00000204525, ENSG00000204592, ENSG00000138646, ENSG00000104938, ENSG00000205809, ENSG00000090659, ENSG00000172936, ENSG00000100342, ENSG00000123838, ENSG00000234745, ENSG00000133661	123	433	16787	3.78235	0.214855	0.0171292	0.484633
GOTERM_BP_DIRECT	GO:0019835~cytolysis	4	2.83688	0.000452655	ENSG00000180644, ENSG00000100453, ENSG00000145649, ENSG00000100342	123	21	16787	25.9961	0.290818	0.0226491	0.687803
GOTERM_BP_DIRECT	GO:0071346~cellular response to interferon-gamma	5	3.5461	0.000728428	ENSG00000154451, ENSG00000183347, ENSG00000007171, ENSG00000130707, ENSG00000137077	123	56	16787	12.1857	0.424823	0.0339768	1.10467
GOTERM_BP_DIRECT	GO:0042270~protection from natural killer cell mediated cytotoxicity	3	2.12766	0.000770945	ENSG00000204592, ENSG00000206503, ENSG00000234745	123	6	16787	68.2398	0.443102	0.0338476	1.16879
GOTERM_BP_DIRECT	GO:0032020~ISG15-protein conjugation	3	2.12766	0.000770945	ENSG00000156587, ENSG00000138646, ENSG00000187608	123	6	16787	68.2398	0.443102	0.0338476	1.16879
GOTERM_BP_DIRECT	GO:0031284~positive regulation of guanylate cyclase activity	3	2.12766	0.00276029	ENSG00000044012, ENSG00000197273, ENSG00000007171	123	11	16787	37.2217	0.877294	0.110017	4.12605
GOTERM_BP_DIRECT	GO:0042157~lipoprotein metabolic process	4	2.83688	0.00282803	ENSG00000100336, ENSG00000128284, ENSG00000100342, ENSG00000128335	123	39	16787	13.9979	0.883459	0.106968	4.22527
GOTERM_BP_DIRECT	GO:0045071~negative regulation of viral genome replication	4	2.83688	0.00304126	ENSG00000134321, ENSG00000187608, ENSG00000135114, ENSG00000089127	123	40	16787	13.648	0.90092	0.109161	4.53699
GOTERM_BP_DIRECT	GO:0001916~positive regulation of T cell mediated cytotoxicity	3	2.12766	0.00387757	ENSG00000204592, ENSG00000206503, ENSG00000234745	123	13	16787	31.4953	0.947597	0.131006	5.75046
GOTERM_BP_DIRECT	GO:0006953~acute-phase response	4	2.83688	0.00399178	ENSG00000172016, ENSG00000128335, ENSG00000130707, ENSG00000143954	123	44	16787	12.4072	0.951965	0.128894	5.91506
GOTERM_BP_DIRECT	GO:0042742~defense response to bacterium	6	4.25532	0.00464934	ENSG00000183347, ENSG00000007171, ENSG00000111537, ENSG00000115523, ENSG00000187608, ENSG00000133661	123	149	16787	5.49583	0.970902	0.142544	6.85748
GOTERM_BP_DIRECT	GO:0006898~receptor-mediated endocytosis	6	4.25532	0.00747541	ENSG00000131238, ENSG00000244734, ENSG00000100342, ENSG00000188536, ENSG00000206172, ENSG00000133661	123	167	16787	4.90346	0.996638	0.211244	10.8083
GOTERM_BP_DIRECT	GO:0042744~hydrogen peroxide catabolic process	3	2.12766	0.0091371	ENSG00000244734, ENSG00000188536, ENSG00000206172	123	20	16787	20.472	0.999057	0.243216	13.0577
GOTERM_BP_DIRECT	GO:0098869~cellular oxidant detoxification	4	2.83688	0.0127987	ENSG00000271303, ENSG00000244734, ENSG00000188536, ENSG00000206172	123	67	16787	8.14804	0.999943	0.313421	17.8285
GOTERM_BP_DIRECT	GO:0051291~protein heterooligomerization	4	2.83688	0.0155236	ENSG00000244734, ENSG00000188536, ENSG00000189077, ENSG00000206172	123	72	16787	7.5822	0.999993	0.35584	21.2189
GOTERM_BP_DIRECT	GO:0060349~bone morphogenesis	3	2.12766	0.0163309	ENSG00000003137, ENSG00000145423, ENSG00000113722	123	27	16787	15.1644	0.999996	0.360032	22.1979
GOTERM_BP_DIRECT	GO:0006869~lipid transport	4	2.83688	0.0191927	ENSG00000100336, ENSG00000128284, ENSG00000100342, ENSG00000128335	123	78	16787	6.99896	1	0.397821	25.5778
GOTERM_BP_DIRECT	GO:0032480~negative regulation of type I interferon production	3	2.12766	0.0199553	ENSG00000156587, ENSG00000138646, ENSG00000187608	123	30	16787	13.648	1	0.399489	26.455
GOTERM_BP_DIRECT	GO:0046718~viral entry into host cell	4	2.83688	0.0205131	ENSG00000104938, ENSG00000090659, ENSG00000166825, ENSG00000130234	123	80	16787	6.82398	1	0.397979	27.0906
GOTERM_BP_DIRECT	GO:0045776~negative regulation of blood pressure	3	2.12766	0.0212315	ENSG00000044012, ENSG00000007171, ENSG00000128165	123	31	16787	13.2077	1	0.398907	27.9014
GOTERM_BP_DIRECT	GO:0010942~positive regulation of cell death	3	2.12766	0.0212315	ENSG00000244734, ENSG00000188536, ENSG00000206172	123	31	16787	13.2077	1	0.398907	27.9014
GOTERM_BP_DIRECT	GO:0046968~peptide antigen transport	2	1.41844	0.0216458	ENSG00000104938, ENSG00000090659	123	3	16787	90.9864	1	0.39548	28.3653
GOTERM_BP_DIRECT	GO:0019062~virion attachment to host cell	2	1.41844	0.0216458	ENSG00000104938, ENSG00000090659	123	3	16787	90.9864	1	0.39548	28.3653
GOTERM_BP_DIRECT	GO:0051712~positive regulation of killing of cells of other organism	2	1.41844	0.0216458	ENSG00000007171, ENSG00000111537	123	3	16787	90.9864	1	0.39548	28.3653
GOTERM_BP_DIRECT	GO:0050830~defense response to Gram-positive bacterium	4	2.83688	0.0240281	ENSG00000204592, ENSG00000172936, ENSG00000206503, ENSG00000143954	123	85	16787	6.42257	1	0.418964	30.9787
GOTERM_BP_DIRECT	GO:0009988~cell-cell recognition	2	1.41844	0.0287573	ENSG00000104938, ENSG00000090659	123	4	16787	68.2398	1	0.468879	35.9048
GOTERM_BP_DIRECT	GO:0070527~platelet aggregation	3	2.12766	0.0357261	ENSG00000244734, ENSG00000106211, ENSG00000151012	123	41	16787	9.98632	1	0.5356	42.5682
GOTERM_BP_DIRECT	GO:0019941~modification-dependent protein catabolic process	2	1.41844	0.0358175	ENSG00000156587, ENSG00000187608	123	5	16787	54.5919	1	0.526794	42.6511
GOTERM_BP_DIRECT	GO:2000566~positive regulation of CD8-positive, alpha-beta T cell proliferation	2	1.41844	0.0358175	ENSG00000204592, ENSG00000206503	123	5	16787	54.5919	1	0.526794	42.6511
GOTERM_BP_DIRECT	GO:0032747~positive regulation of interleukin-23 production	2	1.41844	0.0358175	ENSG00000172936, ENSG00000111537	123	5	16787	54.5919	1	0.526794	42.6511
GOTERM_BP_DIRECT	GO:1990035~calcium ion import into cell	2	1.41844	0.0358175	ENSG00000127412, ENSG00000165125	123	5	16787	54.5919	1	0.526794	42.6511
GOTERM_BP_DIRECT	GO:0015701~bicarbonate transport	3	2.12766	0.0406425	ENSG00000244734, ENSG00000188536, ENSG00000206172	123	44	16787	9.30543	1	0.5634	46.8734
GOTERM_BP_DIRECT	GO:0006464~cellular protein modification process	4	2.83688	0.0411247	ENSG00000185651, ENSG00000125780, ENSG00000156587, ENSG00000168539	123	105	16787	5.19923	1	0.558365	47.279
GOTERM_BP_DIRECT	GO:0045429~positive regulation of nitric oxide biosynthetic process	3	2.12766	0.0423349	ENSG00000244734, ENSG00000111537, ENSG00000130707	123	45	16787	9.09864	1	0.559923	48.2843
GOTERM_BP_DIRECT	GO:0001768~establishment of T cell polarity	2	1.41844	0.0428268	ENSG00000003137, ENSG00000137077	123	6	16787	45.4932	1	0.555274	48.6877
GOTERM_BP_DIRECT	GO:0007596~blood coagulation	5	3.5461	0.0460615	ENSG00000244734, ENSG00000213934, ENSG00000196565, ENSG00000223609, ENSG00000265190	123	185	16787	3.68864	1	0.573515	51.2684
GOTERM_BP_DIRECT	GO:0032760~positive regulation of tumor necrosis factor production	3	2.12766	0.0475668	ENSG00000204592, ENSG00000172936, ENSG00000111537	123	48	16787	8.52998	1	0.576938	52.4276
GOTERM_BP_DIRECT	GO:0019048~modulation by virus of host morphology or physiology	2	1.41844	0.0497856	ENSG00000104938, ENSG00000090659	123	7	16787	38.9942	1	0.585597	54.0892
GOTERM_BP_DIRECT	GO:0045617~negative regulation of keratinocyte differentiation	2	1.41844	0.0566942	ENSG00000172016, ENSG00000143954	123	8	16787	34.1199	1	0.626344	58.9224
GOTERM_BP_DIRECT	GO:0042542~response to hydrogen peroxide	3	2.12766	0.062573	ENSG00000244734, ENSG00000188536, ENSG00000206172	123	56	16787	7.31141	1	0.655675	62.6563
GOTERM_BP_DIRECT	GO:0010838~positive regulation of keratinocyte proliferation	2	1.41844	0.0635529	ENSG00000172016, ENSG00000143954	123	9	16787	30.3288	1	0.653675	63.247
GOTERM_BP_DIRECT	GO:0071222~cellular response to lipopolysaccharide	4	2.83688	0.0665587	ENSG00000099783, ENSG00000007171, ENSG00000111537, ENSG00000130707	123	128	16787	4.26499	1	0.663488	65.0048
GOTERM_BP_DIRECT	GO:0045080~positive regulation of chemokine biosynthetic process	2	1.41844	0.0703623	ENSG00000172936, ENSG00000111537	123	10	16787	27.2959	1	0.677012	67.1166
GOTERM_BP_DIRECT	GO:0001771~immunological synapse formation	2	1.41844	0.0703623	ENSG00000180644, ENSG00000137077	123	10	16787	27.2959	1	0.677012	67.1166
GOTERM_BP_DIRECT	GO:0002250~adaptive immune response	4	2.83688	0.0889857	ENSG00000204592, ENSG00000104938, ENSG00000090659, ENSG00000111537	123	145	16787	3.76496	1	0.757008	75.8451
GOTERM_BP_DIRECT	GO:0001817~regulation of cytokine production	2	1.41844	0.0904969	ENSG00000133661, ENSG00000130234	123	13	16787	20.9969	1	0.75627	76.4487
GOTERM_BP_DIRECT	GO:0033630~positive regulation of cell adhesion mediated by integrin	2	1.41844	0.0904969	ENSG00000145423, ENSG00000137077	123	13	16787	20.9969	1	0.75627	76.4487
GOTERM_BP_DIRECT	GO:0089711~L-glutamate transmembrane transport	2	1.41844	0.0904969	ENSG00000151012, ENSG00000104888	123	13	16787	20.9969	1	0.75627	76.4487
GOTERM_BP_DIRECT	GO:0031640~killing of cells of other organism	2	1.41844	0.0971119	ENSG00000115523, ENSG00000100342	123	14	16787	19.4971	1	0.774874	78.9289
GOTERM_BP_DIRECT	GO:0016045~detection of bacterium	2	1.41844	0.0971119	ENSG00000206503, ENSG00000234745	123	14	16787	19.4971	1	0.774874	78.9289
GOTERM_BP_DIRECT	GO:0019079~viral genome replication	2	1.41844	0.0971119	ENSG00000104938, ENSG00000090659	123	14	16787	19.4971	1	0.774874	78.9289

## Sheet: CC
Category	Term	Count	%	PValue	Genes	List Total	Pop Hits	Pop Total	Fold Enrichment	Bonferroni	Benjamini	FDR
GOTERM_CC_DIRECT	GO:0005833~hemoglobin complex	6	4.25532	1.58255e-08	ENSG00000244734, ENSG00000213934, ENSG00000196565, ENSG00000188536, ENSG00000223609, ENSG00000206172	136	12	18202	66.9191	2.51625e-06	2.51625e-06	1.90886e-05
GOTERM_CC_DIRECT	GO:0042612~MHC class I protein complex	6	4.25532	2.55635e-08	ENSG00000204632, ENSG00000204525, ENSG00000204592, ENSG00000206503, ENSG00000234745, ENSG00000204642	136	13	18202	61.7715	4.06459e-06	2.0323e-06	3.08345e-05
GOTERM_CC_DIRECT	GO:0071556~integral component of lumenal side of endoplasmic reticulum membrane	6	4.25532	2.14429e-06	ENSG00000204632, ENSG00000204525, ENSG00000204592, ENSG00000206503, ENSG00000234745, ENSG00000204642	136	29	18202	27.6907	0.000340884	0.000113641	0.0025864
GOTERM_CC_DIRECT	GO:0012507~ER to Golgi transport vesicle membrane	6	4.25532	4.09313e-05	ENSG00000204632, ENSG00000204525, ENSG00000204592, ENSG00000206503, ENSG00000234745, ENSG00000204642	136	52	18202	15.4429	0.00648707	0.00162573	0.0493599
GOTERM_CC_DIRECT	GO:0030670~phagocytic vesicle membrane	6	4.25532	7.5639e-05	ENSG00000204632, ENSG00000204525, ENSG00000204592, ENSG00000206503, ENSG00000234745, ENSG00000204642	136	59	18202	13.6107	0.011955	0.00240252	0.0911972
GOTERM_CC_DIRECT	GO:0031838~haptoglobin-hemoglobin complex	3	2.12766	0.00032444	ENSG00000244734, ENSG00000188536, ENSG00000206172	136	4	18202	100.379	0.050286	0.0085622	0.390637
GOTERM_CC_DIRECT	GO:0005576~extracellular region	25	17.7305	0.00070709	ENSG00000128165, ENSG00000204681, ENSG00000206172, ENSG00000204525, ENSG00000131238, ENSG00000197273, ENSG00000100336, ENSG00000145649, ENSG00000188536, ENSG00000133661, ENSG00000143954, ENSG00000130234, ENSG00000111537, ENSG00000123838, ENSG00000187608, ENSG00000053747, ENSG00000089127, ENSG00000180644, ENSG00000104938, ENSG00000244734, ENSG00000145423, ENSG00000128284, ENSG00000100342, ENSG0000…	136	1607	18202	2.08211	0.106373	0.0159383	0.84956
GOTERM_CC_DIRECT	GO:0072562~blood microparticle	7	4.96454	0.00074537	ENSG00000244734, ENSG00000196565, ENSG00000100342, ENSG00000123838, ENSG00000188536, ENSG00000223609, ENSG00000206172	136	145	18202	6.46116	0.1118	0.0147105	0.895364
GOTERM_CC_DIRECT	GO:0016020~membrane	30	21.2766	0.00138388	ENSG00000154451, ENSG00000081985, ENSG00000099783, ENSG00000168539, ENSG00000106948, ENSG00000234745, ENSG00000187492, ENSG00000063176, ENSG00000206172, ENSG00000204525, ENSG00000131238, ENSG00000100453, ENSG00000090659, ENSG00000188536, ENSG00000204642, ENSG00000148600, ENSG00000204632, ENSG00000204592, ENSG00000166441, ENSG00000141434, ENSG00000213512, ENSG00000100029, ENSG00000173193, ENSG0000…	136	2201	18202	1.82424	0.197633	0.0241686	1.65651
GOTERM_CC_DIRECT	GO:0031901~early endosome membrane	6	4.25532	0.00173069	ENSG00000204632, ENSG00000204525, ENSG00000204592, ENSG00000206503, ENSG00000234745, ENSG00000204642	136	116	18202	6.92267	0.240746	0.027166	2.06768
GOTERM_CC_DIRECT	GO:0005887~integral component of plasma membrane	22	15.6028	0.00173877	ENSG00000148600, ENSG00000081985, ENSG00000099783, ENSG00000141434, ENSG00000205809, ENSG00000141469, ENSG00000134545, ENSG00000168539, ENSG00000165125, ENSG00000204681, ENSG00000234745, ENSG00000151012, ENSG00000111319, ENSG00000204525, ENSG00000127412, ENSG00000104938, ENSG00000206503, ENSG00000189143, ENSG00000103375, ENSG00000162896, ENSG00000166825, ENSG00000016602	136	1417	18202	2.07794	0.241722	0.0248413	2.07725
GOTERM_CC_DIRECT	GO:0005615~extracellular space	20	14.1844	0.00557299	ENSG00000121552, ENSG00000141434, ENSG00000172016, ENSG00000111537, ENSG00000123838, ENSG00000204681, ENSG00000144410, ENSG00000106211, ENSG00000090539, ENSG00000100336, ENSG00000131238, ENSG00000145423, ENSG00000115523, ENSG00000153233, ENSG00000100342, ENSG00000137077, ENSG00000162896, ENSG00000166825, ENSG00000133661, ENSG00000130234	136	1361	18202	1.96676	0.588762	0.0713735	6.51874
GOTERM_CC_DIRECT	GO:0071682~endocytic vesicle lumen	3	2.12766	0.00612101	ENSG00000244734, ENSG00000188536, ENSG00000206172	136	16	18202	25.0947	0.623272	0.0723444	7.13823
GOTERM_CC_DIRECT	GO:0009986~cell surface	10	7.0922	0.0237778	ENSG00000204525, ENSG00000204592, ENSG00000099783, ENSG00000090659, ENSG00000206503, ENSG00000187912, ENSG00000234745, ENSG00000151012, ENSG00000204642, ENSG00000130234	136	560	18202	2.38997	0.978211	0.239144	25.194
GOTERM_CC_DIRECT	GO:0016021~integral component of membrane	50	35.461	0.029096	ENSG00000081985, ENSG00000196660, ENSG00000112212, ENSG00000205810, ENSG00000234745, ENSG00000187492, ENSG00000151012, ENSG00000183542, ENSG00000189077, ENSG00000165949, ENSG00000127412, ENSG00000204525, ENSG00000100336, ENSG00000090659, ENSG00000130234, ENSG00000204632, ENSG00000148600, ENSG00000183034, ENSG00000141469, ENSG00000255819, ENSG00000244734, ENSG00000104938, ENSG00000134256, ENSG0000…	136	5183	18202	1.29113	0.990858	0.268745	29.964
GOTERM_CC_DIRECT	GO:0000139~Golgi membrane	9	6.38298	0.0732173	ENSG00000204632, ENSG00000154451, ENSG00000204525, ENSG00000204592, ENSG00000206503, ENSG00000234745, ENSG00000162645, ENSG00000162654, ENSG00000204642	136	591	18202	2.03815	0.999994	0.530276	60.0341
GOTERM_CC_DIRECT	GO:0070062~extracellular exosome	28	19.8582	0.0877862	ENSG00000121552, ENSG00000099783, ENSG00000165125, ENSG00000130707, ENSG00000234745, ENSG00000111319, ENSG00000206172, ENSG00000044012, ENSG00000204525, ENSG00000131238, ENSG00000197273, ENSG00000164120, ENSG00000090659, ENSG00000188536, ENSG00000016602, ENSG00000130234, ENSG00000185651, ENSG00000125780, ENSG00000204592, ENSG00000106211, ENSG00000053747, ENSG00000183347, ENSG00000244734, ENSG0000…	136	2799	18202	1.33886	1	0.576566	66.9868

## Sheet: MF
Category	Term	Count	%	PValue	Genes	List Total	Pop Hits	Pop Total	Fold Enrichment	Bonferroni	Benjamini	FDR
GOTERM_MF_DIRECT	GO:0042605~peptide antigen binding	8	5.67376	2.99273e-09	ENSG00000204632, ENSG00000204525, ENSG00000204592, ENSG00000104938, ENSG00000090659, ENSG00000206503, ENSG00000234745, ENSG00000204642	122	32	16313	33.4283	7.15263e-07	7.15263e-07	3.86031e-06
GOTERM_MF_DIRECT	GO:0005344~oxygen transporter activity	6	4.25532	3.92117e-08	ENSG00000244734, ENSG00000213934, ENSG00000196565, ENSG00000188536, ENSG00000223609, ENSG00000206172	122	14	16313	57.3056	9.37156e-06	4.68579e-06	5.0579e-05
GOTERM_MF_DIRECT	GO:0019825~oxygen binding	7	4.96454	1.23125e-06	ENSG00000244734, ENSG00000213934, ENSG00000196565, ENSG00000197408, ENSG00000188536, ENSG00000223609, ENSG00000206172	122	47	16313	19.9147	0.000294225	9.80847e-05	0.00158817
GOTERM_MF_DIRECT	GO:0020037~heme binding	9	6.38298	7.74232e-06	ENSG00000003137, ENSG00000007171, ENSG00000244734, ENSG00000213934, ENSG00000196565, ENSG00000197408, ENSG00000188536, ENSG00000223609, ENSG00000206172	122	136	16313	8.84866	0.00184871	0.000462499	0.00998633
GOTERM_MF_DIRECT	GO:0005506~iron ion binding	8	5.67376	0.00013808	ENSG00000003137, ENSG00000244734, ENSG00000213934, ENSG00000196565, ENSG00000197408, ENSG00000188536, ENSG00000223609, ENSG00000206172	122	152	16313	7.03753	0.0324647	0.00657894	0.177962
GOTERM_MF_DIRECT	GO:0046977~TAP binding	3	2.12766	0.000162903	ENSG00000204525, ENSG00000206503, ENSG00000234745	122	3	16313	133.713	0.0381887	0.00646849	0.209924
GOTERM_MF_DIRECT	GO:0031720~haptoglobin binding	3	2.12766	0.000162903	ENSG00000244734, ENSG00000188536, ENSG00000206172	122	3	16313	133.713	0.0381887	0.00646849	0.209924
GOTERM_MF_DIRECT	GO:0030246~carbohydrate binding	8	5.67376	0.000707356	ENSG00000104938, ENSG00000172016, ENSG00000205809, ENSG00000205810, ENSG00000090659, ENSG00000134545, ENSG00000143954, ENSG00000133661	122	199	16313	5.3754	0.155591	0.0238702	0.908586
GOTERM_MF_DIRECT	GO:0003924~GTPase activity	8	5.67376	0.00172128	ENSG00000183486, ENSG00000154451, ENSG00000183347, ENSG00000213512, ENSG00000198033, ENSG00000162645, ENSG00000162654, ENSG00000075886	122	232	16313	4.6108	0.337504	0.0501656	2.19768
GOTERM_MF_DIRECT	GO:0005537~mannose binding	3	2.12766	0.00859189	ENSG00000104938, ENSG00000090659, ENSG00000187912	122	19	16313	21.1126	0.872843	0.204789	10.5334
GOTERM_MF_DIRECT	GO:0004601~peroxidase activity	3	2.12766	0.0114398	ENSG00000244734, ENSG00000188536, ENSG00000206172	122	22	16313	18.2336	0.936064	0.240418	13.7924
GOTERM_MF_DIRECT	GO:0001618~virus receptor activity	4	2.83688	0.0151945	ENSG00000104938, ENSG00000090659, ENSG00000166825, ENSG00000130234	122	70	16313	7.64075	0.974251	0.282993	17.9218
GOTERM_MF_DIRECT	GO:0005102~receptor binding	8	5.67376	0.0161806	ENSG00000204632, ENSG00000204592, ENSG00000007171, ENSG00000206503, ENSG00000234745, ENSG00000128335, ENSG00000053747, ENSG00000204642	122	353	16313	3.03033	0.979734	0.2774	18.9756
GOTERM_MF_DIRECT	GO:0023024~MHC class I protein complex binding	2	1.41844	0.0220889	ENSG00000205809, ENSG00000134545	122	3	16313	89.1421	0.995197	0.33678	25.0327
GOTERM_MF_DIRECT	GO:0005525~GTP binding	8	5.67376	0.0240485	ENSG00000183486, ENSG00000154451, ENSG00000183347, ENSG00000213512, ENSG00000198033, ENSG00000162645, ENSG00000162654, ENSG00000075886	122	383	16313	2.79296	0.997026	0.340029	26.9475
GOTERM_MF_DIRECT	GO:0042296~ISG15 transferase activity	2	1.41844	0.0293438	ENSG00000156587, ENSG00000138646	122	4	16313	66.8566	0.99919	0.37783	31.8983
GOTERM_MF_DIRECT	GO:0001730~2'-5'-oligoadenylate synthetase activity	2	1.41844	0.0293438	ENSG00000135114, ENSG00000089127	122	4	16313	66.8566	0.99919	0.37783	31.8983
GOTERM_MF_DIRECT	GO:1990405~protein antigen binding	2	1.41844	0.0365453	ENSG00000205809, ENSG00000134545	122	5	16313	53.4852	0.999863	0.42657	38.1356
GOTERM_MF_DIRECT	GO:0046790~virion binding	2	1.41844	0.0717657	ENSG00000104938, ENSG00000090659	122	10	16313	26.7426	1	0.649002	61.7336
GOTERM_MF_DIRECT	GO:0030881~beta-2-microglobulin binding	2	1.41844	0.078655	ENSG00000204592, ENSG00000206503	122	11	16313	24.3115	1	0.663018	65.2396

## Sheet: pathway
Category	Term	Count	%	P-Value	Genes	List Total	Pop Hits	Pop Total	Fold Enrichment	Bonferroni	Benjamini	FDR
KEGG_PATHWAY	hsa05332:Graft-versus-host disease	9	6.38298	5.82819e-10	ENSG00000180644, ENSG00000204632, ENSG00000204525, ENSG00000204592, ENSG00000100453, ENSG00000111537, ENSG00000206503, ENSG00000234745, ENSG00000204642	68	33	6910	27.7139	6.70242e-08	6.70242e-08	6.63878e-07
KEGG_PATHWAY	hsa05330:Allograft rejection	9	6.38298	1.57192e-09	ENSG00000180644, ENSG00000204632, ENSG00000204525, ENSG00000204592, ENSG00000100453, ENSG00000111537, ENSG00000206503, ENSG00000234745, ENSG00000204642	68	37	6910	24.7178	1.80771e-07	9.03853e-08	1.79054e-06
KEGG_PATHWAY	hsa04612:Antigen processing and presentation	11	7.80142	2.11588e-09	ENSG00000204632, ENSG00000204525, ENSG00000204592, ENSG00000205809, ENSG00000205810, ENSG00000111537, ENSG00000134545, ENSG00000206503, ENSG00000255819, ENSG00000234745, ENSG00000183542, ENSG00000204642	68	76	6910	14.7078	2.43327e-07	8.11089e-08	2.41016e-06
KEGG_PATHWAY	hsa04940:Type I diabetes mellitus	9	6.38298	4.62558e-09	ENSG00000180644, ENSG00000204632, ENSG00000204525, ENSG00000204592, ENSG00000100453, ENSG00000111537, ENSG00000206503, ENSG00000234745, ENSG00000204642	68	42	6910	21.7752	5.31941e-07	1.32985e-07	5.26891e-06
KEGG_PATHWAY	hsa05320:Autoimmune thyroid disease	8	5.67376	5.54548e-07	ENSG00000180644, ENSG00000204632, ENSG00000204525, ENSG00000204592, ENSG00000100453, ENSG00000206503, ENSG00000234745, ENSG00000204642	68	52	6910	15.6335	6.3771e-05	1.27545e-05	0.000631673
KEGG_PATHWAY	hsa04145:Phagosome	11	7.80142	1.77254e-06	ENSG00000204632, ENSG00000204525, ENSG00000204592, ENSG00000104938, ENSG00000090659, ENSG00000198033, ENSG00000206503, ENSG00000234745, ENSG00000075886, ENSG00000133661, ENSG00000204642	68	153	6910	7.30584	0.000203821	3.39731e-05	0.00201904
KEGG_PATHWAY	hsa05416:Viral myocarditis	7	4.96454	1.62954e-05	ENSG00000180644, ENSG00000204632, ENSG00000204525, ENSG00000204592, ENSG00000206503, ENSG00000234745, ENSG00000204642	68	57	6910	12.4794	0.00187223	0.000267676	0.0185602
KEGG_PATHWAY	hsa05143:African trypanosomiasis	5	3.5461	0.000267368	ENSG00000244734, ENSG00000172936, ENSG00000111537, ENSG00000188536, ENSG00000206172	68	33	6910	15.3966	0.0302834	0.00383655	0.304131
KEGG_PATHWAY	hsa05168:Herpes simplex infection	9	6.38298	0.000356131	ENSG00000204632, ENSG00000204525, ENSG00000204592, ENSG00000172936, ENSG00000111537, ENSG00000206503, ENSG00000234745, ENSG00000204642, ENSG00000089127	68	183	6910	4.99759	0.0401348	0.00454104	0.404913
KEGG_PATHWAY	hsa05169:Epstein-Barr virus infection	9	6.38298	0.000458435	ENSG00000204632, ENSG00000204525, ENSG00000204592, ENSG00000188833, ENSG00000111537, ENSG00000206503, ENSG00000234745, ENSG00000106211, ENSG00000204642	68	190	6910	4.81347	0.0513659	0.00525934	0.520953
KEGG_PATHWAY	hsa05144:Malaria	5	3.5461	0.00123233	ENSG00000244734, ENSG00000172936, ENSG00000111537, ENSG00000188536, ENSG00000206172	68	49	6910	10.3691	0.13221	0.0128086	1.39477
KEGG_PATHWAY	hsa04514:Cell adhesion molecules (CAMs)	7	4.96454	0.00241463	ENSG00000204632, ENSG00000204525, ENSG00000204592, ENSG00000206503, ENSG00000189143, ENSG00000234745, ENSG00000204642	68	142	6910	5.00932	0.242717	0.0229018	2.71621
KEGG_PATHWAY	hsa05152:Tuberculosis	6	4.25532	0.0280467	ENSG00000007171, ENSG00000104938, ENSG00000090659, ENSG00000172936, ENSG00000111537, ENSG00000063176	68	177	6910	3.44467	0.962049	0.222484	27.6779
KEGG_PATHWAY	hsa05162:Measles	5	3.5461	0.0396183	ENSG00000104938, ENSG00000090659, ENSG00000172936, ENSG00000111537, ENSG00000089127	68	133	6910	3.82021	0.990427	0.282554	36.9011
KEGG_PATHWAY	hsa05203:Viral carcinogenesis	6	4.25532	0.0479932	ENSG00000204632, ENSG00000204525, ENSG00000204592, ENSG00000206503, ENSG00000234745, ENSG00000204642	68	205	6910	2.97418	0.996504	0.314132	42.8925
KEGG_PATHWAY	hsa01212:Fatty acid metabolism	3	2.12766	0.0785797	ENSG00000131238, ENSG00000060971, ENSG00000170522	68	48	6910	6.3511	0.999918	0.444684	60.6318
KEGG_PATHWAY	hsa05146:Amoebiasis	4	2.83688	0.0831466	ENSG00000007171, ENSG00000111537, ENSG00000106211, ENSG00000053747	68	106	6910	3.83463	0.999954	0.444134	62.7981
