# Supplementary material for: Differentially expressed genes in the caecal and colonic mucosa of Landrace finishing pigs with high and low food conversion ratios
Source: Sci Rep. 2017 Nov 2;7:14886. doi: 10.1038/s41598-017-14568-6 (PMC5668291; doi:10.1038/s41598-017-14568-6)
Supplement: Supplementary file 5 — Dataset 5 [file 41598_2017_14568_MOESM5_ESM.xls]

## Sheet: BP
Category	Term	Count	%	PValue	Genes	List Total	Pop Hits	Pop Total	Fold Enrichment	Bonferroni	Benjamini	FDR
GOTERM_BP_DIRECT	GO:0090303~positive regulation of wound healing	3	5.26316	0.000820909	ENSG00000150594, ENSG00000172016, ENSG00000143954	49	15	16787	68.5184	0.262037	0.262037	1.12609
GOTERM_BP_DIRECT	GO:0019062~virion attachment to host cell	2	3.50877	0.00855407	ENSG00000104938, ENSG00000090659	49	3	16787	228.395	0.958357	0.795934	11.1718
GOTERM_BP_DIRECT	GO:0046968~peptide antigen transport	2	3.50877	0.00855407	ENSG00000104938, ENSG00000090659	49	3	16787	228.395	0.958357	0.795934	11.1718
GOTERM_BP_DIRECT	GO:0009988~cell-cell recognition	2	3.50877	0.0113895	ENSG00000104938, ENSG00000090659	49	4	16787	171.296	0.985568	0.75653	14.6115
GOTERM_BP_DIRECT	GO:1990035~calcium ion import into cell	2	3.50877	0.0142169	ENSG00000127412, ENSG00000165125	49	5	16787	137.037	0.994998	0.734065	17.9183
GOTERM_BP_DIRECT	GO:0019048~modulation by virus of host morphology or physiology	2	3.50877	0.0198481	ENSG00000104938, ENSG00000090659	49	7	16787	97.8834	0.999399	0.773165	24.1531
GOTERM_BP_DIRECT	GO:0045617~negative regulation of keratinocyte differentiation	2	3.50877	0.0226519	ENSG00000172016, ENSG00000143954	49	8	16787	85.648	0.999792	0.756571	27.0908
GOTERM_BP_DIRECT	GO:0010838~positive regulation of keratinocyte proliferation	2	3.50877	0.0254478	ENSG00000172016, ENSG00000143954	49	9	16787	76.1315	0.999928	0.743983	29.915
GOTERM_BP_DIRECT	GO:0006928~movement of cell or subcellular component	3	5.26316	0.0256704	ENSG00000150594, ENSG00000106211, ENSG00000010278	49	87	16787	11.8135	0.999934	0.699636	30.1354
GOTERM_BP_DIRECT	GO:0019079~viral genome replication	2	3.50877	0.0393104	ENSG00000104938, ENSG00000090659	49	14	16787	48.9417	1	0.807703	42.4791
GOTERM_BP_DIRECT	GO:0070588~calcium ion transmembrane transport	3	5.26316	0.0454901	ENSG00000127412, ENSG00000165125, ENSG00000171227	49	119	16787	8.63677	1	0.821402	47.3768
GOTERM_BP_DIRECT	GO:0055074~calcium ion homeostasis	2	3.50877	0.063778	ENSG00000127412, ENSG00000165125	49	23	16787	29.7906	1	0.891035	59.6984
GOTERM_BP_DIRECT	GO:0007159~leukocyte cell-cell adhesion	2	3.50877	0.0744556	ENSG00000104938, ENSG00000090659	49	27	16787	25.3772	1	0.907973	65.5946
GOTERM_BP_DIRECT	GO:0032480~negative regulation of type I interferon production	2	3.50877	0.0823855	ENSG00000107201, ENSG00000127445	49	30	16787	22.8395	1	0.913453	69.4441

## Sheet: CC
Category	Term	Count	%	PValue	Genes	List Total	Pop Hits	Pop Total	Fold Enrichment	Bonferroni	Benjamini	FDR
GOTERM_CC_DIRECT	GO:0005773~vacuole	3	5.26316	0.00110012	ENSG00000166105, ENSG00000173531, ENSG00000149328	54	17	18202	59.4837	0.089318	0.089318	1.17725
GOTERM_CC_DIRECT	GO:0005887~integral component of plasma membrane	11	19.2982	0.0070565	ENSG00000150594, ENSG00000127412, ENSG00000151229, ENSG00000104938, ENSG00000168539, ENSG00000165125, ENSG00000125255, ENSG00000103375, ENSG00000139874, ENSG00000010278, ENSG00000114948	54	1417	18202	2.61667	0.452246	0.259896	7.33581
GOTERM_CC_DIRECT	GO:0005576~extracellular region	10	17.5439	0.0409513	ENSG00000124491, ENSG00000173531, ENSG00000104938, ENSG00000158786, ENSG00000149328, ENSG00000134812, ENSG00000164694, ENSG00000143954, ENSG00000149968, ENSG00000114948	54	1607	18202	2.09754	0.971394	0.694166	36.2282
GOTERM_CC_DIRECT	GO:0016324~apical plasma membrane	4	7.01754	0.057266	ENSG00000127412, ENSG00000125255, ENSG00000010278, ENSG00000134812	54	301	18202	4.47939	0.993346	0.714392	46.9775

## Sheet: MF
Category	Term	Count	%	PValue	Genes	List Total	Pop Hits	Pop Total	Fold Enrichment	Bonferroni	Benjamini	FDR
GOTERM_MF_DIRECT	GO:0005537~mannose binding	3	5.26316	0.00129019	ENSG00000104938, ENSG00000090659, ENSG00000187912	47	19	16313	54.8029	0.157774	0.157774	1.49823
GOTERM_MF_DIRECT	GO:0004565~beta-galactosidase activity	2	3.50877	0.0140216	ENSG00000166105, ENSG00000149328	47	5	16313	138.834	0.847115	0.608995	15.2201
GOTERM_MF_DIRECT	GO:0005262~calcium channel activity	3	5.26316	0.0161881	ENSG00000127412, ENSG00000165125, ENSG00000171227	47	69	16313	15.0907	0.885895	0.51497	17.3729
GOTERM_MF_DIRECT	GO:0030246~carbohydrate binding	4	7.01754	0.0184805	ENSG00000104938, ENSG00000172016, ENSG00000090659, ENSG00000143954	47	199	16313	6.97659	0.916332	0.462177	19.5963
GOTERM_MF_DIRECT	GO:0046790~virion binding	2	3.50877	0.0278508	ENSG00000104938, ENSG00000090659	47	10	16313	69.417	0.97664	0.528268	28.1274
GOTERM_MF_DIRECT	GO:0008395~steroid hydroxylase activity	2	3.50877	0.0682098	ENSG00000135929, ENSG00000197408	47	25	16313	27.7668	0.999917	0.791125	56.2232
GOTERM_MF_DIRECT	GO:0042605~peptide antigen binding	2	3.50877	0.0864785	ENSG00000104938, ENSG00000090659	47	32	16313	21.6928	0.999994	0.820668	65.2709

## Sheet: PATHWAY
Category	Term	Count	%	P-Value	Genes	List Total	Pop Hits	Pop Total	Fold Enrichment	Bonferroni	Benjamini	FDR
KEGG_PATHWAY	hsa00592:alpha-Linolenic acid metabolism	2	3.50877	0.0966862	ENSG00000060971, ENSG00000158786	29	25	6910	19.0621	0.998783	0.998783	64.6429
