# Supplementary material for: Differentially expressed genes in the caecal and colonic mucosa of Landrace finishing pigs with high and low food conversion ratios
Source: Sci Rep. 2017 Nov 2;7:14886. doi: 10.1038/s41598-017-14568-6 (PMC5668291; doi:10.1038/s41598-017-14568-6)
Supplement: Supplementary file 6 — Dataset 6 [file 41598_2017_14568_MOESM6_ESM.xls]

## Sheet: BP
Category	Term	Count	%	PValue	Genes	List Total	Pop Hits	Pop Total	Fold Enrichment	Bonferroni	Benjamini	FDR
GOTERM_BP_FAT	GO:0009952~anterior/posterior pattern formation	12	6.97674	1.26361e-07	ENSG00000175879, ENSG00000108511, ENSG00000170166, ENSG00000197757, ENSG00000128714, ENSG00000182742, ENSG00000125798, ENSG00000120068, ENSG00000005073, ENSG00000198353, ENSG00000105996, ENSG00000120093	134	140	13528	8.6533	0.0001237	0.0001237	0.000199107
GOTERM_BP_FAT	GO:0003002~regionalization	13	7.55814	5.35473e-07	ENSG00000175879, ENSG00000108511, ENSG00000128714, ENSG00000003137, ENSG00000005073, ENSG00000105996, ENSG00000197757, ENSG00000170166, ENSG00000182742, ENSG00000125798, ENSG00000120068, ENSG00000120093, ENSG00000198353	134	197	13528	6.66202	0.000524091	0.00026208	0.000843741
GOTERM_BP_FAT	GO:0006805~xenobiotic metabolic process	6	3.48837	1.173e-06	ENSG00000140505, ENSG00000135226, ENSG00000196620, ENSG00000140465, ENSG00000213759, ENSG00000156096	134	20	13528	30.2866	0.00114771	0.000382717	0.00184828
GOTERM_BP_FAT	GO:0007389~pattern specification process	14	8.13953	2.23425e-06	ENSG00000175879, ENSG00000108511, ENSG00000128714, ENSG00000003137, ENSG00000164093, ENSG00000005073, ENSG00000105996, ENSG00000197757, ENSG00000170166, ENSG00000182742, ENSG00000125798, ENSG00000120068, ENSG00000198353, ENSG00000120093	134	267	13528	5.29353	0.00218494	0.000546683	0.00352044
GOTERM_BP_FAT	GO:0009410~response to xenobiotic stimulus	6	3.48837	2.48621e-06	ENSG00000140505, ENSG00000135226, ENSG00000196620, ENSG00000140465, ENSG00000213759, ENSG00000156096	134	23	13528	26.3361	0.00243104	0.000486681	0.00391744
GOTERM_BP_FAT	GO:0001501~skeletal system development	13	7.55814	7.19971e-05	ENSG00000175879, ENSG00000108511, ENSG00000128714, ENSG00000005073, ENSG00000105996, ENSG00000197757, ENSG00000170166, ENSG00000182742, ENSG00000154122, ENSG00000118113, ENSG00000120068, ENSG00000120093, ENSG00000198353	134	319	13528	4.11416	0.0680608	0.0116792	0.113385
GOTERM_BP_FAT	GO:0048706~embryonic skeletal system development	7	4.06977	0.00010794	ENSG00000108511, ENSG00000170166, ENSG00000197757, ENSG00000182742, ENSG00000120068, ENSG00000105996, ENSG00000120093	134	77	13528	9.17775	0.100286	0.0149836	0.169945
GOTERM_BP_FAT	GO:0048705~skeletal system morphogenesis	8	4.65116	0.000116518	ENSG00000175879, ENSG00000108511, ENSG00000170166, ENSG00000182742, ENSG00000120068, ENSG00000005073, ENSG00000105996, ENSG00000120093	134	112	13528	7.21109	0.107811	0.0141585	0.183439
GOTERM_BP_FAT	GO:0048598~embryonic morphogenesis	12	6.97674	0.000222072	ENSG00000108511, ENSG00000170166, ENSG00000143320, ENSG00000003137, ENSG00000128714, ENSG00000182742, ENSG00000125798, ENSG00000120068, ENSG00000005073, ENSG00000198353, ENSG00000105996, ENSG00000120093	134	307	13528	3.94613	0.195418	0.0238697	0.349345
GOTERM_BP_FAT	GO:0048704~embryonic skeletal system morphogenesis	6	3.48837	0.000236724	ENSG00000108511, ENSG00000170166, ENSG00000182742, ENSG00000120068, ENSG00000105996, ENSG00000120093	134	57	13528	10.6269	0.206879	0.0229114	0.372354
GOTERM_BP_FAT	GO:0010817~regulation of hormone levels	8	4.65116	0.000723058	ENSG00000143149, ENSG00000143320, ENSG00000003137, ENSG00000140465, ENSG00000213759, ENSG00000124205, ENSG00000156096, ENSG00000130234	134	151	13528	5.34862	0.507436	0.0623471	1.13326
GOTERM_BP_FAT	GO:0048562~embryonic organ morphogenesis	7	4.06977	0.00199586	ENSG00000108511, ENSG00000170166, ENSG00000182742, ENSG00000120068, ENSG00000198353, ENSG00000105996, ENSG00000120093	134	133	13528	5.31343	0.858563	0.150402	3.09898
GOTERM_BP_FAT	GO:0034754~cellular hormone metabolic process	5	2.90698	0.00267545	ENSG00000143320, ENSG00000003137, ENSG00000140465, ENSG00000213759, ENSG00000156096	134	59	13528	8.55553	0.927399	0.182703	4.1335
GOTERM_BP_FAT	GO:0042445~hormone metabolic process	6	3.48837	0.0039077	ENSG00000143149, ENSG00000143320, ENSG00000003137, ENSG00000140465, ENSG00000213759, ENSG00000156096	134	106	13528	5.71445	0.978358	0.239512	5.98296
GOTERM_BP_FAT	GO:0042573~retinoic acid metabolic process	3	1.74419	0.00593607	ENSG00000143320, ENSG00000003137, ENSG00000140465	134	12	13528	25.2388	0.997058	0.321982	8.95472
GOTERM_BP_FAT	GO:0006766~vitamin metabolic process	5	2.90698	0.0063344	ENSG00000143149, ENSG00000143320, ENSG00000003137, ENSG00000135917, ENSG00000140465	134	75	13528	6.73035	0.998013	0.322143	9.52787
GOTERM_BP_FAT	GO:0048568~embryonic organ development	7	4.06977	0.00703483	ENSG00000108511, ENSG00000170166, ENSG00000182742, ENSG00000120068, ENSG00000198353, ENSG00000105996, ENSG00000120093	134	172	13528	4.10864	0.999004	0.33406	10.5275
GOTERM_BP_FAT	GO:0060429~epithelium development	8	4.65116	0.00713359	ENSG00000125780, ENSG00000121552, ENSG00000182742, ENSG00000115112, ENSG00000125798, ENSG00000159184, ENSG00000005073, ENSG00000114638	134	227	13528	3.55789	0.999096	0.322522	10.6677
GOTERM_BP_FAT	GO:0019748~secondary metabolic process	5	2.90698	0.00759887	ENSG00000143320, ENSG00000003137, ENSG00000140505, ENSG00000140465, ENSG00000136872	134	79	13528	6.38957	0.999429	0.324996	11.325
GOTERM_BP_FAT	GO:0006090~pyruvate metabolic process	4	2.32558	0.00806328	ENSG00000141526, ENSG00000173599, ENSG00000124253, ENSG00000136872	134	42	13528	9.61478	0.999639	0.327193	11.9766
GOTERM_BP_FAT	GO:0006720~isoprenoid metabolic process	4	2.32558	0.00917096	ENSG00000143320, ENSG00000003137, ENSG00000134240, ENSG00000140465	134	44	13528	9.17775	0.999879	0.349175	13.5128
GOTERM_BP_FAT	GO:0030855~epithelial cell differentiation	6	3.48837	0.0113306	ENSG00000125780, ENSG00000121552, ENSG00000115112, ENSG00000125798, ENSG00000159184, ENSG00000114638	134	137	13528	4.4214	0.999986	0.397753	16.4358
GOTERM_BP_FAT	GO:0007586~digestion	5	2.90698	0.0123559	ENSG00000141434, ENSG00000160180, ENSG00000160181, ENSG00000131096, ENSG00000130234	134	91	13528	5.54699	0.999995	0.41093	17.791
GOTERM_BP_FAT	GO:0008202~steroid metabolic process	7	4.06977	0.0147636	ENSG00000134240, ENSG00000197888, ENSG00000196620, ENSG00000140465, ENSG00000115112, ENSG00000213759, ENSG00000156096	134	202	13528	3.49845	1	0.454864	20.8925
GOTERM_BP_FAT	GO:0018904~organic ether metabolic process	4	2.32558	0.0152189	ENSG00000138193, ENSG00000140505, ENSG00000140465, ENSG00000124253	134	53	13528	7.61926	1	0.451492	21.4667
GOTERM_BP_FAT	GO:0009611~response to wounding	12	6.97674	0.0153914	ENSG00000114698, ENSG00000172016, ENSG00000140465, ENSG00000115718, ENSG00000168447, ENSG00000123838, ENSG00000125798, ENSG00000163661, ENSG00000197632, ENSG00000159184, ENSG00000143954, ENSG00000041982	134	530	13528	2.28578	1	0.442366	21.6832
GOTERM_BP_FAT	GO:0009792~embryonic development ending in birth or egg hatching	9	5.23256	0.0173415	ENSG00000108511, ENSG00000170166, ENSG00000197757, ENSG00000140465, ENSG00000182742, ENSG00000125798, ENSG00000120068, ENSG00000105996, ENSG00000120093	134	334	13528	2.72035	1	0.469697	24.0919
GOTERM_BP_FAT	GO:0018894~dibenzo-p-dioxin metabolic process	2	1.16279	0.019567	ENSG00000140505, ENSG00000140465	134	2	13528	100.955	1	0.498889	26.7559
GOTERM_BP_FAT	GO:0016051~carbohydrate biosynthetic process	5	2.90698	0.0211769	ENSG00000173599, ENSG00000162630, ENSG00000183196, ENSG00000124253, ENSG00000136872	134	107	13528	4.71753	1	0.514503	28.6283
GOTERM_BP_FAT	GO:0016101~diterpenoid metabolic process	3	1.74419	0.0212074	ENSG00000143320, ENSG00000003137, ENSG00000140465	134	23	13528	13.1681	1	0.503172	28.6632
GOTERM_BP_FAT	GO:0006776~vitamin A metabolic process	3	1.74419	0.0212074	ENSG00000143320, ENSG00000003137, ENSG00000140465	134	23	13528	13.1681	1	0.503172	28.6632
GOTERM_BP_FAT	GO:0001523~retinoid metabolic process	3	1.74419	0.0212074	ENSG00000143320, ENSG00000003137, ENSG00000140465	134	23	13528	13.1681	1	0.503172	28.6632
GOTERM_BP_FAT	GO:0055114~oxidation reduction	13	7.55814	0.0234922	ENSG00000003137, ENSG00000090530, ENSG00000110887, ENSG00000073067, ENSG00000143149, ENSG00000142973, ENSG00000162365, ENSG00000140505, ENSG00000140465, ENSG00000197408, ENSG00000186160, ENSG00000186377, ENSG00000187048	134	639	13528	2.05386	1	0.527989	31.2424
GOTERM_BP_FAT	GO:0006094~gluconeogenesis	3	1.74419	0.0248288	ENSG00000173599, ENSG00000124253, ENSG00000136872	134	25	13528	12.1146	1	0.536613	32.7104
GOTERM_BP_FAT	GO:0006721~terpenoid metabolic process	3	1.74419	0.0248288	ENSG00000143320, ENSG00000003137, ENSG00000140465	134	25	13528	12.1146	1	0.536613	32.7104
GOTERM_BP_FAT	GO:0048754~branching morphogenesis of a tube	4	2.32558	0.026074	ENSG00000128714, ENSG00000125798, ENSG00000159184, ENSG00000005073	134	65	13528	6.21263	1	0.54333	34.0517
GOTERM_BP_FAT	GO:0044243~multicellular organismal catabolic process	3	1.74419	0.0267272	ENSG00000196611, ENSG00000118113, ENSG00000130234	134	26	13528	11.6487	1	0.541621	34.7452
GOTERM_BP_FAT	GO:0006790~sulfur metabolic process	5	2.90698	0.0267344	ENSG00000135917, ENSG00000133475, ENSG00000100031, ENSG00000183196, ENSG00000100121, ENSG00000135702	134	115	13528	4.38936	1	0.531386	34.7527
GOTERM_BP_FAT	GO:0006800~oxygen and reactive oxygen species metabolic process	4	2.32558	0.0281969	ENSG00000140505, ENSG00000140465, ENSG00000133661, ENSG00000130234	134	67	13528	6.02718	1	0.540592	36.2806
GOTERM_BP_FAT	GO:0001763~morphogenesis of a branching structure	4	2.32558	0.0363275	ENSG00000128714, ENSG00000125798, ENSG00000159184, ENSG00000005073	134	74	13528	5.45704	1	0.62435	44.1816
GOTERM_BP_FAT	GO:0044259~multicellular organismal macromolecule metabolic process	3	1.74419	0.037046	ENSG00000196611, ENSG00000118113, ENSG00000130234	134	31	13528	9.76986	1	0.621882	44.8338
GOTERM_BP_FAT	GO:0019319~hexose biosynthetic process	3	1.74419	0.037046	ENSG00000173599, ENSG00000124253, ENSG00000136872	134	31	13528	9.76986	1	0.621882	44.8338
GOTERM_BP_FAT	GO:0006814~sodium ion transport	5	2.90698	0.0393162	ENSG00000117834, ENSG00000007216, ENSG00000168447, ENSG00000198743, ENSG00000081800	134	130	13528	3.88289	1	0.634636	46.8478
GOTERM_BP_FAT	GO:0006775~fat-soluble vitamin metabolic process	3	1.74419	0.041536	ENSG00000143320, ENSG00000003137, ENSG00000140465	134	33	13528	9.17775	1	0.645947	48.7504
GOTERM_BP_FAT	GO:0043009~chordate embryonic development	8	4.65116	0.0449891	ENSG00000108511, ENSG00000170166, ENSG00000197757, ENSG00000182742, ENSG00000125798, ENSG00000120068, ENSG00000105996, ENSG00000120093	134	331	13528	2.44001	1	0.666851	51.5837
GOTERM_BP_FAT	GO:0009404~toxin metabolic process	2	1.16279	0.0482072	ENSG00000140505, ENSG00000140465	134	5	13528	40.3821	1	0.683893	54.0914
GOTERM_BP_FAT	GO:0042537~benzene and derivative metabolic process	2	1.16279	0.0482072	ENSG00000140505, ENSG00000140465	134	5	13528	40.3821	1	0.683893	54.0914
GOTERM_BP_FAT	GO:0044236~multicellular organismal metabolic process	3	1.74419	0.0510854	ENSG00000196611, ENSG00000118113, ENSG00000130234	134	37	13528	8.18556	1	0.696946	56.2308
GOTERM_BP_FAT	GO:0046364~monosaccharide biosynthetic process	3	1.74419	0.0510854	ENSG00000173599, ENSG00000124253, ENSG00000136872	134	37	13528	8.18556	1	0.696946	56.2308
GOTERM_BP_FAT	GO:0035113~embryonic appendage morphogenesis	4	2.32558	0.0542488	ENSG00000143320, ENSG00000003137, ENSG00000128714, ENSG00000005073	134	87	13528	4.64162	1	0.710908	58.4742
GOTERM_BP_FAT	GO:0030326~embryonic limb morphogenesis	4	2.32558	0.0542488	ENSG00000143320, ENSG00000003137, ENSG00000128714, ENSG00000005073	134	87	13528	4.64162	1	0.710908	58.4742
GOTERM_BP_FAT	GO:0035295~tube development	6	3.48837	0.066016	ENSG00000128714, ENSG00000140505, ENSG00000125798, ENSG00000159184, ENSG00000133661, ENSG00000005073	134	220	13528	2.75332	1	0.773683	65.909
GOTERM_BP_FAT	GO:0048016~inositol phosphate-mediated signaling	2	1.16279	0.0668377	ENSG00000138193, ENSG00000124205	134	7	13528	28.8443	1	0.770591	66.3786
GOTERM_BP_FAT	GO:0008595~determination of anterior/posterior axis, embryo	2	1.16279	0.0668377	ENSG00000175879, ENSG00000108511	134	7	13528	28.8443	1	0.770591	66.3786
GOTERM_BP_FAT	GO:0060216~definitive hemopoiesis	2	1.16279	0.0668377	ENSG00000182742, ENSG00000120093	134	7	13528	28.8443	1	0.770591	66.3786
GOTERM_BP_FAT	GO:0000270~peptidoglycan metabolic process	2	1.16279	0.0668377	ENSG00000161031, ENSG00000159527	134	7	13528	28.8443	1	0.770591	66.3786
GOTERM_BP_FAT	GO:0009253~peptidoglycan catabolic process	2	1.16279	0.0668377	ENSG00000161031, ENSG00000159527	134	7	13528	28.8443	1	0.770591	66.3786
GOTERM_BP_FAT	GO:0050665~hydrogen peroxide biosynthetic process	2	1.16279	0.0668377	ENSG00000140505, ENSG00000140465	134	7	13528	28.8443	1	0.770591	66.3786
GOTERM_BP_FAT	GO:0007351~tripartite regional subdivision	2	1.16279	0.0668377	ENSG00000175879, ENSG00000108511	134	7	13528	28.8443	1	0.770591	66.3786
GOTERM_BP_FAT	GO:0046165~alcohol biosynthetic process	3	1.74419	0.0694395	ENSG00000173599, ENSG00000124253, ENSG00000136872	134	44	13528	6.88331	1	0.776665	67.8257
GOTERM_BP_FAT	GO:0035108~limb morphogenesis	4	2.32558	0.0738684	ENSG00000143320, ENSG00000003137, ENSG00000128714, ENSG00000005073	134	99	13528	4.079	1	0.790944	70.1556
GOTERM_BP_FAT	GO:0035107~appendage morphogenesis	4	2.32558	0.0738684	ENSG00000143320, ENSG00000003137, ENSG00000128714, ENSG00000005073	134	99	13528	4.079	1	0.790944	70.1556
GOTERM_BP_FAT	GO:0007350~blastoderm segmentation	2	1.16279	0.0760168	ENSG00000175879, ENSG00000108511	134	8	13528	25.2388	1	0.793946	71.228
GOTERM_BP_FAT	GO:0035282~segmentation	3	1.74419	0.0807526	ENSG00000175879, ENSG00000108511, ENSG00000105996	134	48	13528	6.3097	1	0.807688	73.4658
GOTERM_BP_FAT	GO:0060173~limb development	4	2.32558	0.0810203	ENSG00000143320, ENSG00000003137, ENSG00000128714, ENSG00000005073	134	103	13528	3.92059	1	0.802477	73.5873
GOTERM_BP_FAT	GO:0048736~appendage development	4	2.32558	0.0810203	ENSG00000143320, ENSG00000003137, ENSG00000128714, ENSG00000005073	134	103	13528	3.92059	1	0.802477	73.5873
GOTERM_BP_FAT	GO:0006575~cellular amino acid derivative metabolic process	5	2.90698	0.0811263	ENSG00000143149, ENSG00000117115, ENSG00000140465, ENSG00000133475, ENSG00000100031, ENSG00000100121	134	166	13528	3.04082	1	0.796661	73.6353
GOTERM_BP_FAT	GO:0016045~detection of bacterium	2	1.16279	0.0851063	ENSG00000161031, ENSG00000159527	134	9	13528	22.4345	1	0.806603	75.3783
GOTERM_BP_FAT	GO:0044272~sulfur compound biosynthetic process	3	1.74419	0.086609	ENSG00000133475, ENSG00000100031, ENSG00000183196, ENSG00000100121	134	50	13528	6.05731	1	0.806482	76.0078
GOTERM_BP_FAT	GO:0015672~monovalent inorganic cation transport	7	4.06977	0.0937361	ENSG00000117834, ENSG00000007216, ENSG00000120049, ENSG00000168447, ENSG00000198743, ENSG00000175538, ENSG00000081800	134	318	13528	2.22228	1	0.826566	78.7938
GOTERM_BP_FAT	GO:0006107~oxaloacetate metabolic process	2	1.16279	0.094107	ENSG00000173599, ENSG00000124253	134	10	13528	20.191	1	0.822331	78.9301
GOTERM_BP_FAT	GO:0006750~glutathione biosynthetic process	2	1.16279	0.094107	ENSG00000133475, ENSG00000100031, ENSG00000100121	134	10	13528	20.191	1	0.822331	78.9301
GOTERM_BP_FAT	GO:0008210~estrogen metabolic process	2	1.16279	0.094107	ENSG00000213759, ENSG00000156096	134	10	13528	20.191	1	0.822331	78.9301
GOTERM_BP_FAT	GO:0001655~urogenital system development	4	2.32558	0.0942229	ENSG00000138193, ENSG00000128714, ENSG00000159184, ENSG00000005073	134	110	13528	3.6711	1	0.817265	78.9726
GOTERM_BP_FAT	GO:0006518~peptide metabolic process	3	1.74419	0.0956231	ENSG00000161031, ENSG00000133475, ENSG00000100031, ENSG00000100121	134	53	13528	5.71445	1	0.81668	79.4789
GOTERM_BP_FAT	GO:0042398~cellular amino acid derivative biosynthetic process	3	1.74419	0.0986855	ENSG00000117115, ENSG00000133475, ENSG00000100031, ENSG00000100121	134	54	13528	5.60862	1	0.821658	80.5469

## Sheet: CC
Category	Term	Count	%	PValue	Genes	List Total	Pop Hits	Pop Total	Fold Enrichment	Bonferroni	Benjamini	FDR
GOTERM_CC_FAT	GO:0005792~microsome	16	9.30233	2.60938e-08	ENSG00000003137, ENSG00000197888, ENSG00000196620, ENSG00000109181, ENSG00000171234, ENSG00000142973, ENSG00000162365, ENSG00000140505, ENSG00000135226, ENSG00000140465, ENSG00000213759, ENSG00000197408, ENSG00000186160, ENSG00000156096, ENSG00000186377, ENSG00000187048	135	237	12782	6.392	3.52266e-06	3.52266e-06	3.05916e-05
GOTERM_CC_FAT	GO:0042598~vesicular fraction	16	9.30233	3.84611e-08	ENSG00000003137, ENSG00000197888, ENSG00000196620, ENSG00000109181, ENSG00000171234, ENSG00000142973, ENSG00000162365, ENSG00000140505, ENSG00000135226, ENSG00000140465, ENSG00000213759, ENSG00000197408, ENSG00000186160, ENSG00000156096, ENSG00000186377, ENSG00000187048	135	244	12782	6.20862	5.19223e-06	2.59612e-06	4.50906e-05
GOTERM_CC_FAT	GO:0000267~cell fraction	30	17.4419	1.96546e-06	ENSG00000138193, ENSG00000167434, ENSG00000003137, ENSG00000172016, ENSG00000196620, ENSG00000124205, ENSG00000109181, ENSG00000102524, ENSG00000142973, ENSG00000135226, ENSG00000140465, ENSG00000141526, ENSG00000186160, ENSG00000124253, ENSG00000187048, ENSG00000131096, ENSG00000141434, ENSG00000197888, ENSG00000106211, ENSG00000171234, ENSG00000162365, ENSG00000140505, ENSG00000007216, ENSG0000…	135	1083	12782	2.62276	0.000265302	8.84419e-05	0.00230422
GOTERM_CC_FAT	GO:0005626~insoluble fraction	24	13.9535	1.87985e-05	ENSG00000138193, ENSG00000167434, ENSG00000003137, ENSG00000141434, ENSG00000197888, ENSG00000196620, ENSG00000109181, ENSG00000106211, ENSG00000171234, ENSG00000142973, ENSG00000162365, ENSG00000140505, ENSG00000135226, ENSG00000140465, ENSG00000007216, ENSG00000141526, ENSG00000125257, ENSG00000213759, ENSG00000168447, ENSG00000186160, ENSG00000197408, ENSG00000156096, ENSG00000186377, ENSG0000…	135	839	12782	2.70841	0.0025346	0.000634254	0.0220366
GOTERM_CC_FAT	GO:0005624~membrane fraction	23	13.3721	3.31145e-05	ENSG00000138193, ENSG00000167434, ENSG00000003137, ENSG00000141434, ENSG00000197888, ENSG00000196620, ENSG00000109181, ENSG00000171234, ENSG00000142973, ENSG00000162365, ENSG00000140505, ENSG00000135226, ENSG00000140465, ENSG00000007216, ENSG00000141526, ENSG00000125257, ENSG00000213759, ENSG00000168447, ENSG00000186160, ENSG00000197408, ENSG00000156096, ENSG00000186377, ENSG00000187048	135	809	12782	2.69181	0.00446056	0.000893708	0.0388156
GOTERM_CC_FAT	GO:0005783~endoplasmic reticulum	24	13.9535	0.000149634	ENSG00000167434, ENSG00000003137, ENSG00000156284, ENSG00000160678, ENSG00000197888, ENSG00000196620, ENSG00000090530, ENSG00000109181, ENSG00000073067, ENSG00000113273, ENSG00000171234, ENSG00000142973, ENSG00000139173, ENSG00000162365, ENSG00000140505, ENSG00000171867, ENSG00000135226, ENSG00000140465, ENSG00000213759, ENSG00000186160, ENSG00000197408, ENSG00000156096, ENSG00000186377, ENSG0000…	135	960	12782	2.36704	0.0199994	0.00336136	0.175286
GOTERM_CC_FAT	GO:0005576~extracellular region	37	21.5116	0.000638103	ENSG00000161031, ENSG00000172016, ENSG00000134827, ENSG00000124205, ENSG00000102524, ENSG00000137440, ENSG00000211658, ENSG00000211659, ENSG00000078898, ENSG00000158786, ENSG00000149328, ENSG00000163661, ENSG00000159527, ENSG00000133661, ENSG00000143954, ENSG00000130234, ENSG00000131096, ENSG00000041982, ENSG00000141434, ENSG00000196611, ENSG00000123838, ENSG00000137634, ENSG00000197632, ENSG0000…	135	2010	12782	1.74289	0.082563	0.0122347	0.745539
GOTERM_CC_FAT	GO:0019898~extrinsic to membrane	14	8.13953	0.00203994	ENSG00000142973, ENSG00000137440, ENSG00000003137, ENSG00000162365, ENSG00000125780, ENSG00000171867, ENSG00000140505, ENSG00000040199, ENSG00000140465, ENSG00000197408, ENSG00000186377, ENSG00000156049, ENSG00000187048, ENSG00000073067	135	494	12782	2.68328	0.240939	0.0338723	2.36558
GOTERM_CC_FAT	GO:0031224~intrinsic to membrane	69	40.1163	0.0402212	ENSG00000144057, ENSG00000197496, ENSG00000167434, ENSG00000135917, ENSG00000204361, ENSG00000154153, ENSG00000196620, ENSG00000015413, ENSG00000100031, ENSG00000109181, ENSG00000110076, ENSG00000102524, ENSG00000110660, ENSG00000135226, ENSG00000153292, ENSG00000133475, ENSG00000186160, ENSG00000183196, ENSG00000120907, ENSG00000130234, ENSG00000081800, ENSG00000135702, ENSG00000048462, ENSG0000…	135	5485	12782	1.19107	0.996082	0.459784	38.2012
GOTERM_CC_FAT	GO:0005794~Golgi apparatus	15	8.72093	0.0728829	ENSG00000138193, ENSG00000144057, ENSG00000110328, ENSG00000172346, ENSG00000090530, ENSG00000162630, ENSG00000068697, ENSG00000113273, ENSG00000152465, ENSG00000171867, ENSG00000198488, ENSG00000102854, ENSG00000183196, ENSG00000179913, ENSG00000135702	135	872	12782	1.6287	0.999963	0.639988	58.8191
GOTERM_CC_FAT	GO:0016021~integral to membrane	65	37.7907	0.0806123	ENSG00000144057, ENSG00000197496, ENSG00000135917, ENSG00000204361, ENSG00000154153, ENSG00000196620, ENSG00000100031, ENSG00000109181, ENSG00000110076, ENSG00000102524, ENSG00000110660, ENSG00000135226, ENSG00000133475, ENSG00000153292, ENSG00000186160, ENSG00000183196, ENSG00000120907, ENSG00000130234, ENSG00000081800, ENSG00000135702, ENSG00000048462, ENSG00000110328, ENSG00000183034, ENSG0000…	135	5297	12782	1.16185	0.999988	0.643525	62.669

## Sheet: MF
Category	Term	Count	%	PValue	Genes	List Total	Pop Hits	Pop Total	Fold Enrichment	Bonferroni	Benjamini	FDR
GOTERM_MF_FAT	GO:0015020~glucuronosyltransferase activity	7	4.06977	6.14741e-08	ENSG00000135226, ENSG00000197888, ENSG00000196620, ENSG00000213759, ENSG00000156096, ENSG00000109181, ENSG00000171234	132	22	12983	31.2951	1.9733e-05	1.9733e-05	8.2995e-05
GOTERM_MF_FAT	GO:0046906~tetrapyrrole binding	11	6.39535	6.89226e-07	ENSG00000142973, ENSG00000003137, ENSG00000162365, ENSG00000140505, ENSG00000140465, ENSG00000186160, ENSG00000197408, ENSG00000134827, ENSG00000186377, ENSG00000187048, ENSG00000073067	132	129	12983	8.38695	0.000221217	0.000110615	0.000930508
GOTERM_MF_FAT	GO:0020037~heme binding	10	5.81395	3.58343e-06	ENSG00000142973, ENSG00000003137, ENSG00000162365, ENSG00000140505, ENSG00000140465, ENSG00000186160, ENSG00000197408, ENSG00000186377, ENSG00000187048, ENSG00000073067	132	121	12983	8.1286	0.00114962	0.000383354	0.00483782
GOTERM_MF_FAT	GO:0070330~aromatase activity	6	3.48837	4.37695e-06	ENSG00000142973, ENSG00000140505, ENSG00000140465, ENSG00000186160, ENSG00000197408, ENSG00000186377	132	25	12983	23.6055	0.00140402	0.000351189	0.00590908
GOTERM_MF_FAT	GO:0016712~oxidoreductase activity, acting on paired donors, with incorporation or reduction of molecular oxygen, reduced flavin or flavoprotein as one donor, and incorporation of one atom of oxygen	6	3.48837	1.12744e-05	ENSG00000142973, ENSG00000140505, ENSG00000140465, ENSG00000186160, ENSG00000197408, ENSG00000186377	132	30	12983	19.6712	0.00361255	0.000723556	0.0152202
GOTERM_MF_FAT	GO:0015294~solute:cation symporter activity	7	4.06977	0.000392375	ENSG00000197496, ENSG00000197506, ENSG00000117834, ENSG00000151229, ENSG00000007216, ENSG00000198743, ENSG00000081800	132	95	12983	7.24729	0.118365	0.0207773	0.528441
GOTERM_MF_FAT	GO:0009055~electron carrier activity	10	5.81395	0.000399972	ENSG00000142973, ENSG00000003137, ENSG00000162365, ENSG00000140505, ENSG00000140465, ENSG00000186160, ENSG00000197408, ENSG00000186377, ENSG00000187048, ENSG00000073067	132	221	12983	4.4505	0.120513	0.018178	0.538648
GOTERM_MF_FAT	GO:0015293~symporter activity	8	4.65116	0.000470336	ENSG00000197496, ENSG00000197506, ENSG00000117834, ENSG00000151229, ENSG00000007216, ENSG00000141526, ENSG00000198743, ENSG00000081800	132	137	12983	5.74342	0.140164	0.0186996	0.633128
GOTERM_MF_FAT	GO:0016755~transferase activity, transferring amino-acyl groups	4	2.32558	0.000864352	ENSG00000125780, ENSG00000133475, ENSG00000100031, ENSG00000149435, ENSG00000100121	132	19	12983	20.7065	0.242383	0.0303711	1.16066
GOTERM_MF_FAT	GO:0019825~oxygen binding	5	2.90698	0.000900843	ENSG00000142973, ENSG00000140505, ENSG00000140465, ENSG00000197408, ENSG00000187048	132	43	12983	11.4368	0.251213	0.0285156	1.20939
GOTERM_MF_FAT	GO:0005506~iron ion binding	11	6.39535	0.0011198	ENSG00000142973, ENSG00000003137, ENSG00000162365, ENSG00000140505, ENSG00000090530, ENSG00000140465, ENSG00000186160, ENSG00000197408, ENSG00000186377, ENSG00000187048, ENSG00000073067	132	308	12983	3.51272	0.302085	0.0321674	1.50129
GOTERM_MF_FAT	GO:0003840~gamma-glutamyltransferase activity	3	1.74419	0.00205261	ENSG00000133475, ENSG00000100031, ENSG00000149435, ENSG00000100121	132	7	12983	42.1526	0.482923	0.0534805	2.73591
GOTERM_MF_FAT	GO:0043565~sequence-specific DNA binding	14	8.13953	0.00829145	ENSG00000175879, ENSG00000108511, ENSG00000128714, ENSG00000159184, ENSG00000164093, ENSG00000005073, ENSG00000105996, ENSG00000170166, ENSG00000197757, ENSG00000182742, ENSG00000125798, ENSG00000120068, ENSG00000198353, ENSG00000120093	132	607	12983	2.26851	0.930931	0.185832	10.6321
GOTERM_MF_FAT	GO:0030246~carbohydrate binding	10	5.81395	0.00966183	ENSG00000113296, ENSG00000161031, ENSG00000137440, ENSG00000110328, ENSG00000172016, ENSG00000163661, ENSG00000159527, ENSG00000136872, ENSG00000143954, ENSG00000133661	132	354	12983	2.77842	0.955689	0.199572	12.285
GOTERM_MF_FAT	GO:0031406~carboxylic acid binding	6	3.48837	0.0152917	ENSG00000143320, ENSG00000003137, ENSG00000135917, ENSG00000090530, ENSG00000173599, ENSG00000124253	132	144	12983	4.09817	0.992892	0.280911	18.783
GOTERM_MF_FAT	GO:0015370~solute:sodium symporter activity	4	2.32558	0.015485	ENSG00000197506, ENSG00000117834, ENSG00000007216, ENSG00000198743	132	52	12983	7.56585	0.993326	0.268822	18.998
GOTERM_MF_FAT	GO:0043169~cation binding	55	31.9767	0.0179485	ENSG00000138193, ENSG00000167434, ENSG00000003137, ENSG00000015413, ENSG00000134827, ENSG00000110076, ENSG00000142973, ENSG00000149328, ENSG00000140465, ENSG00000186160, ENSG00000124253, ENSG00000130234, ENSG00000081800, ENSG00000110328, ENSG00000125780, ENSG00000160678, ENSG00000196611, ENSG00000117115, ENSG00000070476, ENSG00000113296, ENSG00000162365, ENSG00000117834, ENSG00000140505, ENSG0000…	132	4179	12983	1.29447	0.997014	0.289644	21.692
GOTERM_MF_FAT	GO:0005365~myo-inositol transmembrane transporter activity	2	1.16279	0.0200792	ENSG00000151229, ENSG00000198743	132	2	12983	98.3561	0.998513	0.303525	23.9549
GOTERM_MF_FAT	GO:0018685~alkane 1-monooxygenase activity	2	1.16279	0.0200792	ENSG00000162365, ENSG00000187048	132	2	12983	98.3561	0.998513	0.303525	23.9549
GOTERM_MF_FAT	GO:0005509~calcium ion binding	17	9.88372	0.0225686	ENSG00000138193, ENSG00000110328, ENSG00000125780, ENSG00000160678, ENSG00000196611, ENSG00000117115, ENSG00000110076, ENSG00000113273, ENSG00000183049, ENSG00000113296, ENSG00000114698, ENSG00000158786, ENSG00000115718, ENSG00000120049, ENSG00000118113, ENSG00000127507, ENSG00000133661	132	919	12983	1.81943	0.999343	0.319997	26.5221
GOTERM_MF_FAT	GO:0043167~ion binding	55	31.9767	0.0239548	ENSG00000138193, ENSG00000167434, ENSG00000003137, ENSG00000015413, ENSG00000134827, ENSG00000110076, ENSG00000142973, ENSG00000149328, ENSG00000140465, ENSG00000186160, ENSG00000124253, ENSG00000130234, ENSG00000081800, ENSG00000110328, ENSG00000125780, ENSG00000160678, ENSG00000196611, ENSG00000117115, ENSG00000070476, ENSG00000113296, ENSG00000162365, ENSG00000117834, ENSG00000140505, ENSG0000…	132	4241	12983	1.27554	0.999583	0.32237	27.9166
GOTERM_MF_FAT	GO:0031420~alkali metal ion binding	7	4.06977	0.0280088	ENSG00000117834, ENSG00000007216, ENSG00000120049, ENSG00000168447, ENSG00000198743, ENSG00000175538, ENSG00000081800	132	228	12983	3.0197	0.99989	0.352247	31.8555
GOTERM_MF_FAT	GO:0031402~sodium ion binding	5	2.90698	0.0306449	ENSG00000117834, ENSG00000007216, ENSG00000168447, ENSG00000198743, ENSG00000081800	132	117	12983	4.20325	0.999954	0.365001	34.3087
GOTERM_MF_FAT	GO:0046872~metal ion binding	53	30.814	0.0351112	ENSG00000138193, ENSG00000167434, ENSG00000003137, ENSG00000015413, ENSG00000134827, ENSG00000110076, ENSG00000142973, ENSG00000140465, ENSG00000186160, ENSG00000124253, ENSG00000130234, ENSG00000081800, ENSG00000110328, ENSG00000125780, ENSG00000160678, ENSG00000196611, ENSG00000117115, ENSG00000070476, ENSG00000113296, ENSG00000162365, ENSG00000117834, ENSG00000140505, ENSG00000171867, ENSG0000…	132	4140	12983	1.25915	0.99999	0.392766	38.2794
GOTERM_MF_FAT	GO:0003700~transcription factor activity	17	9.88372	0.0363068	ENSG00000175879, ENSG00000108511, ENSG00000128714, ENSG00000115112, ENSG00000070476, ENSG00000159184, ENSG00000164093, ENSG00000005073, ENSG00000105996, ENSG00000170166, ENSG00000197757, ENSG00000182742, ENSG00000125798, ENSG00000120068, ENSG00000198205, ENSG00000198353, ENSG00000120093	132	975	12983	1.71493	0.999993	0.390209	39.304
GOTERM_MF_FAT	GO:0008237~metallopeptidase activity	6	3.48837	0.0378749	ENSG00000141434, ENSG00000166106, ENSG00000196611, ENSG00000015413, ENSG00000118113, ENSG00000130234	132	183	12983	3.22479	0.999996	0.390894	40.6238
GOTERM_MF_FAT	GO:0008745~N-acetylmuramoyl-L-alanine amidase activity	2	1.16279	0.0397582	ENSG00000161031, ENSG00000159527	132	4	12983	49.178	0.999998	0.394006	42.174
GOTERM_MF_FAT	GO:0019842~vitamin binding	5	2.90698	0.0425507	ENSG00000143320, ENSG00000135917, ENSG00000090530, ENSG00000173599, ENSG00000134827	132	130	12983	3.78293	0.999999	0.403669	44.4035
GOTERM_MF_FAT	GO:0008378~galactosyltransferase activity	3	1.74419	0.0459427	ENSG00000198488, ENSG00000162630, ENSG00000179913	132	34	12983	8.67848	1	0.416776	47.0046
GOTERM_MF_FAT	GO:0016019~peptidoglycan receptor activity	2	1.16279	0.0494502	ENSG00000161031, ENSG00000159527	132	5	12983	39.3424	1	0.429567	49.5754
GOTERM_MF_FAT	GO:0016713~oxidoreductase activity, acting on paired donors, with incorporation or reduction of molecular oxygen, reduced iron-sulfur protein as one donor, and incorporation of one atom of oxygen	2	1.16279	0.0494502	ENSG00000162365, ENSG00000187048	132	5	12983	39.3424	1	0.429567	49.5754
GOTERM_MF_FAT	GO:0001517~N-acetylglucosamine 6-O-sulfotransferase activity	2	1.16279	0.0494502	ENSG00000183196, ENSG00000135702	132	5	12983	39.3424	1	0.429567	49.5754
GOTERM_MF_FAT	GO:0070742~C2H2 zinc finger domain binding	2	1.16279	0.059045	ENSG00000070476, ENSG00000198205	132	6	12983	32.7854	1	0.478581	56.0299
GOTERM_MF_FAT	GO:0015665~alcohol transmembrane transporter activity	2	1.16279	0.059045	ENSG00000151229, ENSG00000198743	132	6	12983	32.7854	1	0.478581	56.0299
GOTERM_MF_FAT	GO:0001972~retinoic acid binding	2	1.16279	0.059045	ENSG00000143320, ENSG00000003137	132	6	12983	32.7854	1	0.478581	56.0299
GOTERM_MF_FAT	GO:0015166~polyol transmembrane transporter activity	2	1.16279	0.059045	ENSG00000151229, ENSG00000198743	132	6	12983	32.7854	1	0.478581	56.0299
GOTERM_MF_FAT	GO:0001871~pattern binding	5	2.90698	0.0704705	ENSG00000113296, ENSG00000161031, ENSG00000137440, ENSG00000163661, ENSG00000159527	132	154	12983	3.19338	1	0.530786	62.7156
GOTERM_MF_FAT	GO:0030247~polysaccharide binding	5	2.90698	0.0704705	ENSG00000113296, ENSG00000161031, ENSG00000137440, ENSG00000163661, ENSG00000159527	132	154	12983	3.19338	1	0.530786	62.7156
GOTERM_MF_FAT	GO:0030145~manganese ion binding	5	2.90698	0.0704705	ENSG00000110328, ENSG00000040199, ENSG00000173599, ENSG00000162630, ENSG00000124253	132	154	12983	3.19338	1	0.530786	62.7156
GOTERM_MF_FAT	GO:0042834~peptidoglycan binding	2	1.16279	0.0872567	ENSG00000161031, ENSG00000159527	132	9	12983	21.8569	1	0.599827	70.8476
GOTERM_MF_FAT	GO:0004222~metalloendopeptidase activity	4	2.32558	0.0879255	ENSG00000141434, ENSG00000166106, ENSG00000196611, ENSG00000118113	132	104	12983	3.78293	1	0.591489	71.1347
GOTERM_MF_FAT	GO:0032451~demethylase activity	2	1.16279	0.0964728	ENSG00000140505, ENSG00000140465	132	10	12983	19.6712	1	0.616263	74.5803

## Sheet: PATHWAY
Category	Term	Count	%	P-Value	Genes	List Total	Pop Hits	Pop Total	Fold Enrichment	Bonferroni	Benjamini	FDR
KEGG_PATHWAY	hsa00830:Retinol metabolism	13	7.55814	2.78624e-13	ENSG00000003137, ENSG00000197888, ENSG00000196620, ENSG00000109181, ENSG00000171234, ENSG00000162365, ENSG00000140505, ENSG00000135226, ENSG00000140465, ENSG00000213759, ENSG00000197408, ENSG00000156096, ENSG00000187048	58	54	5085	21.1063	2.25719e-11	2.25719e-11	2.96985e-10
KEGG_PATHWAY	hsa00053:Ascorbate and aldarate metabolism	8	4.65116	2.71466e-10	ENSG00000143149, ENSG00000135226, ENSG00000197888, ENSG00000196620, ENSG00000213759, ENSG00000156096, ENSG00000109181, ENSG00000171234	58	17	5085	41.2576	2.19888e-08	1.09944e-08	2.8931e-07
KEGG_PATHWAY	hsa00980:Metabolism of xenobiotics by cytochrome P450	10	5.81395	1.38141e-08	ENSG00000140505, ENSG00000135226, ENSG00000197888, ENSG00000196620, ENSG00000140465, ENSG00000213759, ENSG00000197408, ENSG00000156096, ENSG00000109181, ENSG00000171234	58	60	5085	14.6121	1.11894e-06	3.7298e-07	1.47221e-05
KEGG_PATHWAY	hsa00040:Pentose and glucuronate interconversions	7	4.06977	2.53664e-08	ENSG00000135226, ENSG00000197888, ENSG00000196620, ENSG00000213759, ENSG00000156096, ENSG00000109181, ENSG00000171234	58	18	5085	34.0948	2.05468e-06	5.1367e-07	2.70338e-05
KEGG_PATHWAY	hsa00982:Drug metabolism	9	5.23256	3.17942e-07	ENSG00000140505, ENSG00000135226, ENSG00000197888, ENSG00000196620, ENSG00000213759, ENSG00000197408, ENSG00000156096, ENSG00000109181, ENSG00000171234	58	62	5085	12.7266	2.57529e-05	5.15064e-06	0.00033884
KEGG_PATHWAY	hsa00140:Steroid hormone biosynthesis	8	4.65116	5.81203e-07	ENSG00000135226, ENSG00000197888, ENSG00000196620, ENSG00000140465, ENSG00000213759, ENSG00000156096, ENSG00000109181, ENSG00000171234	58	46	5085	15.2474	4.70764e-05	7.84622e-06	0.000619406
KEGG_PATHWAY	hsa00860:Porphyrin and chlorophyll metabolism	7	4.06977	1.32941e-06	ENSG00000135226, ENSG00000197888, ENSG00000196620, ENSG00000213759, ENSG00000156096, ENSG00000109181, ENSG00000171234	58	33	5085	18.5972	0.000107677	1.53831e-05	0.00141679
KEGG_PATHWAY	hsa00150:Androgen and estrogen metabolism	7	4.06977	2.69564e-06	ENSG00000135226, ENSG00000197888, ENSG00000196620, ENSG00000213759, ENSG00000156096, ENSG00000109181, ENSG00000171234	58	37	5085	16.5867	0.000218324	2.7293e-05	0.0028728
KEGG_PATHWAY	hsa00500:Starch and sucrose metabolism	7	4.06977	5.82545e-06	ENSG00000135226, ENSG00000197888, ENSG00000196620, ENSG00000213759, ENSG00000156096, ENSG00000109181, ENSG00000171234	58	42	5085	14.6121	0.000471751	5.24278e-05	0.0062082
KEGG_PATHWAY	hsa00983:Drug metabolism	7	4.06977	6.71188e-06	ENSG00000135226, ENSG00000197888, ENSG00000196620, ENSG00000213759, ENSG00000156096, ENSG00000109181, ENSG00000171234	58	43	5085	14.2723	0.000543516	5.43649e-05	0.00715284
KEGG_PATHWAY	hsa00590:Arachidonic acid metabolism	5	2.90698	0.00337996	ENSG00000162365, ENSG00000158786, ENSG00000133475, ENSG00000100031, ENSG00000197408, ENSG00000187048	58	56	5085	7.82789	0.23985	0.0246227	3.54391
KEGG_PATHWAY	hsa03320:PPAR signaling pathway	5	2.90698	0.00714402	ENSG00000162365, ENSG00000134240, ENSG00000196611, ENSG00000124253, ENSG00000187048	58	69	5085	6.35307	0.440517	0.0472428	7.35632
KEGG_PATHWAY	hsa00620:Pyruvate metabolism	3	1.74419	0.073438	ENSG00000143149, ENSG00000173599, ENSG00000124253	58	40	5085	6.57543	0.997926	0.378269	55.6422
KEGG_PATHWAY	hsa00071:Fatty acid metabolism	3	1.74419	0.073438	ENSG00000143149, ENSG00000162365, ENSG00000187048	58	40	5085	6.57543	0.997926	0.378269	55.6422
KEGG_PATHWAY	hsa00380:Tryptophan metabolism	3	1.74419	0.073438	ENSG00000143149, ENSG00000140505, ENSG00000140465	58	40	5085	6.57543	0.997926	0.378269	55.6422
